# Supplementary material for: Time of day bias for biological sampling in studies of mammary cancer
Source: Sci Rep. 2024 Jan 8;14:848. doi: 10.1038/s41598-023-50785-y (PMC10774401; doi:10.1038/s41598-023-50785-y)
Supplement: Supplementary file 1 — Supplementary Table 1. [file 41598_2023_50785_MOESM1_ESM.xlsx]

## Sheet: Sheet1
Column #	Sort	Column ID original	Gene Symbol (NCBI)	Mean (Hippo_Tumor_mid-dark)	Mean (Hippo_Tumor_mid-day)	Mean (Hippo_Vehic_mid-dark)	Mean (Hippo_Vehic_mid-day)	Mean (Hy_Tumor_mid-dark)	Mean (Hy_Tumor_mid-day)	Mean (Hy_Vehic_mid-dark)	Mean (Hy_Vehic_mid-day)	Mean (BS_Tumor_mid-dark)	Mean (BS_Tumor_mid-day)	Mean (BS_Vehic_mid-dark)	Mean (BS_Vehic_mid-day)	Hippo_Tumor_mid-dark vs. Hippo_Vehic_mid-dark (p-val)	Hippo_Tumor_mid-dark vs. Hippo_Vehic_mid-dark (ratio)	Hippo_Tumor_mid-dark vs. Hippo_Vehic_mid-dark Lin(FC)	Hippo_Tumor_mid-dark vs. Hippo_Vehic_mid-dark (Description)	Hippo_Tumor_mid-dark vs. Hippo_Vehic_mid-dark 95% lower limit	Hippo_Tumor_mid-dark vs. Hippo_Vehic_mid-dark 95% upper limit	Hippo_Tumor_mid-dark vs. Hippo_Vehic_mid-dark Log2(FC)	Hippo_Tumor_mid-day_1Way vs. Hippo_Vehic_mid-day (p-val)	Hippo_Tumor_mid-day_1Way vs. Hippo_Vehic_mid-day (ratio)	Hippo_Tumor_mid-day_1Way vs. Hippo_Vehic_mid-day Lin(FC)	Hippo_Tumor_mid-day_1Way vs. Hippo_Vehic_mid-day (Description)	Hippo_Tumor_mid-day_1Way vs. Hippo_Vehic_mid-day 95% lower limit	Hippo_Tumor_mid-day_1Way vs. Hippo_Vehic_mid-day 95% upper limit	Hippo_Tumor_mid-day_1Way vs. Hippo_Vehic_mid-day Log2(FC)	Hy_Vehic_mid-dark_1Way vs. Hy_Tumor_mid-dark (p-val)	Hy_Vehic_mid-dark_1Way vs. Hy_Tumor_mid-dark (ratio)	Hy_Vehic_mid-dark_1Way vs. Hy_Tumor_mid-dark Lin(FC)	Hy_Vehic_mid-dark_1Way vs. Hy_Tumor_mid-dark (Description)	Hy_Vehic_mid-dark_1Way vs. Hy_Tumor_mid-dark 95% lower limit	Hy_Vehic_mid-dark_1Way vs. Hy_Tumor_mid-dark 95% upper limit	Hy_Vehic_mid-dark_1Way vs. Hy_Tumor_mid-dark Log2(FC)	Hy_Vehic_mid-day_1Way vs. Hy_Tumor_mid-day (p-val)	Hy_Vehic_mid-day_1Way vs. Hy_Tumor_mid-day (ratio)	Hy_Vehic_mid-day_1Way vs. Hy_Tumor_mid-day Lin(FC)	Hy_Vehic_mid-day_1Way vs. Hy_Tumor_mid-day (Description)	Hy_Vehic_mid-day_1Way vs. Hy_Tumor_mid-day 95% lower limit	Hy_Vehic_mid-day_1Way vs. Hy_Tumor_mid-day 95% upper limit	Hy_Vehic_mid-day_1Way vs. Hy_Tumor_mid-day Log2(FC)	BS_Vehic_mid-dark_1Way vs. BS_Tumor_mid-dark (p-val)	BS_Vehic_mid-dark_1Way vs. BS_Tumor_mid-dark (ratio)	BS_Vehic_mid-dark_1Way vs. BS_Tumor_mid-dark Lin(FC)	BS_Vehic_mid-dark_1Way vs. BS_Tumor_mid-dark (Description)	BS_Vehic_mid-dark_1Way vs. BS_Tumor_mid-dark 95% lower limit	BS_Vehic_mid-dark_1Way vs. BS_Tumor_mid-dark 95% upper limit
415	1	Lcn2	Lcn2	7.26156	7.28326	3.58907	3.47086	7.23168	6.61478	4.55648	4.04353	7.76758	7.50255	4.55905	4.09342	2.67178e-07	12.7506	12.7506	Hippo_Tumor_mid-dark up vs Hippo_Vehic_mid-dark	6.7368	24.1327	3.67249	1.6238e-07	14.0491	14.0491	Hippo_Tumor_mid-day_1Way up vs Hippo_Vehic_mid-day	7.42288	26.5904	3.81241	0.00372451	0.156561	-6.38728	Hy_Vehic_mid-dark_1Way down vs Hy_Tumor_mid-dark	-19.895	-2.05063	-2.6752	0.0027248	0.168258	-5.94325	Hy_Vehic_mid-day_1Way down vs Hy_Tumor_mid-day	-16.8759	-2.09305	-2.57125	4.40288e-06	0.108177	-9.24408	BS_Vehic_mid-dark_1Way down vs BS_Tumor_mid-dark	-18.2253	-4.6887
551	2	Pllp	Pllp	7.65748	8.50029	7.70762	8.55107	7.78905	8.48273	7.98376	8.59649	8.71553	9.6374	8.90466	9.7012	0.679058	0.965843	-1.03537	Hippo_Tumor_mid-dark down vs Hippo_Vehic_mid-dark	-1.23316	1.15036	-0.05014	0.675228	0.965416	-1.03582	Hippo_Tumor_mid-day_1Way down vs Hippo_Vehic_mid-day	-1.23371	1.14985	-0.050778	0.171813	1.1445	1.1445	Hy_Vehic_mid-dark_1Way up vs Hy_Tumor_mid-dark	-1.06893	1.40016	0.194712	0.374419	1.08205	1.08205	Hy_Vehic_mid-day_1Way up vs Hy_Tumor_mid-day	-1.11221	1.3022	0.113761	0.15795	1.14008	1.14008	BS_Vehic_mid-dark_1Way up vs BS_Tumor_mid-dark	-1.05857	1.37592
519	3	Opalin	Opalin	8.6458	9.74465	8.71878	9.75727	8.47203	9.53982	8.41788	9.44235	9.05278	10.2143	8.88922	10.1802	0.658449	0.950671	-1.05189	Hippo_Tumor_mid-dark down vs Hippo_Vehic_mid-dark	-1.33466	1.20623	-0.072982	0.938884	0.991291	-1.00879	Hippo_Tumor_mid-day_1Way down vs Hippo_Vehic_mid-day	-1.27997	1.25777	-0.01262	0.764689	0.963157	-1.03825	Hy_Vehic_mid-dark_1Way down vs Hy_Tumor_mid-dark	-1.3537	1.25579	-0.0541573	0.559536	0.934674	-1.06989	Hy_Vehic_mid-day_1Way down vs Hy_Tumor_mid-day	-1.36514	1.19261	-0.097465	0.0676807	0.892818	-1.12005	BS_Vehic_mid-dark_1Way down vs BS_Tumor_mid-dark	-1.26628	1.00938
99	4	Calr	Calr	13.9838	13.4855	14.0754	13.5839	13.8183	13.6847	13.97	13.7442	13.8664	13.4821	13.9792	13.6008	0.355451	0.938494	-1.06554	Hippo_Tumor_mid-dark down vs Hippo_Vehic_mid-dark	-1.22739	1.08105	-0.09158	0.321482	0.934029	-1.07063	Hippo_Tumor_mid-day_1Way down vs Hippo_Vehic_mid-day	-1.23326	1.07591	-0.09846	0.00899812	1.11093	1.11093	Hy_Vehic_mid-dark_1Way up vs Hy_Tumor_mid-dark	1.03159	1.19638	0.151773	0.213481	1.04208	1.04208	Hy_Vehic_mid-day_1Way up vs Hy_Tumor_mid-day	-1.02721	1.11547	0.05946	0.0882132	1.08127	1.08127	BS_Vehic_mid-dark_1Way up vs BS_Tumor_mid-dark	-1.01328	1.18468
515	5	Nwd1	Nwd1	9.57036	9.37623	9.68204	9.33828	9.49019	9.16575	9.43358	9.18581	9.4497	9.23941	9.55295	9.26923	0.0548707	0.92551	-1.08049	Hippo_Tumor_mid-dark down vs Hippo_Vehic_mid-dark	-1.16958	1.00182	-0.11168	0.491733	1.02665	1.02665	Hippo_Tumor_mid-day_1Way up vs Hippo_Vehic_mid-day	-1.05436	1.1113	0.037944	0.435496	0.961521	-1.04002	Hy_Vehic_mid-dark_1Way down vs Hy_Tumor_mid-dark	-1.15557	1.06835	-0.05661	0.761096	1.01401	1.01401	Hy_Vehic_mid-day_1Way up vs Hy_Tumor_mid-day	-1.08639	1.11704	0.0200665	0.141106	1.07419	1.07419	BS_Vehic_mid-dark_1Way up vs BS_Tumor_mid-dark	-1.02697	1.18502
364	6	Irf3	Irf3	8.37372	8.14453	8.49216	8.23223	8.57842	8.17316	8.54192	8.21291	8.53462	8.31458	8.65351	8.29467	0.0339561	0.921182	-1.08556	Hippo_Tumor_mid-dark down vs Hippo_Vehic_mid-dark	-1.17017	-1.00707	-0.118442	0.105247	0.941019	-1.06268	Hippo_Tumor_mid-day_1Way down vs Hippo_Vehic_mid-day	-1.1455	1.01436	-0.087704	0.59493	0.975014	-1.02563	Hy_Vehic_mid-dark_1Way down vs Hy_Tumor_mid-dark	-1.13382	1.07787	-0.0365053	0.529458	1.02793	1.02793	Hy_Vehic_mid-day_1Way up vs Hy_Tumor_mid-day	-1.0667	1.12713	0.039747	0.206577	1.0859	1.0859	BS_Vehic_mid-dark_1Way up vs BS_Tumor_mid-dark	-1.05195	1.24044
309	7	Hdac4	Hdac4	9.14215	8.84558	9.2822	8.87465	8.71712	8.56298	8.75497	8.616	8.47884	8.44776	8.63222	8.46891	0.0887603	0.907488	-1.10194	Hippo_Tumor_mid-dark down vs Hippo_Vehic_mid-dark	-1.23446	1.01662	-0.14005	0.711777	0.980055	-1.02035	Hippo_Tumor_mid-day_1Way down vs Hippo_Vehic_mid-day	-1.14305	1.09791	-0.029066	0.661493	1.02658	1.02658	Hy_Vehic_mid-dark_1Way up vs Hy_Tumor_mid-dark	-1.10545	1.16499	0.0378447	0.506361	1.03744	1.03744	Hy_Vehic_mid-day_1Way up vs Hy_Tumor_mid-day	-1.08267	1.16525	0.0530215	0.138416	1.11217	1.11217	BS_Vehic_mid-dark_1Way up vs BS_Tumor_mid-dark	-1.03922	1.28544
463	8	Mertk	Mertk	8.98625	8.70393	8.97196	8.67923	7.94732	8.02197	7.88688	7.80209	7.77721	7.81901	7.78205	7.63217	0.818564	1.00995	1.00995	Hippo_Tumor_mid-dark up vs Hippo_Vehic_mid-dark	-1.08342	1.1051	0.014288	0.692207	1.01727	1.01727	Hippo_Tumor_mid-day_1Way up vs Hippo_Vehic_mid-day	-1.07563	1.1131	0.024698	0.568548	0.958967	-1.04279	Hy_Vehic_mid-dark_1Way down vs Hy_Tumor_mid-dark	-1.21728	1.11944	-0.0604473	0.0374764	0.858637	-1.16464	Hy_Vehic_mid-day_1Way down vs Hy_Tumor_mid-day	-1.3425	-1.01034	-0.21988	0.953459	1.00336	1.00336	BS_Vehic_mid-dark_1Way up vs BS_Tumor_mid-dark	-1.12419	1.13175
325	9	Hspb1	Hspb1	7.79571	7.25101	8.2555	7.42073	8.16587	7.68047	8.71499	7.91877	8.99136	8.69611	9.40074	8.65608	0.0128682	0.727093	-1.37534	Hippo_Tumor_mid-dark down vs Hippo_Vehic_mid-dark	-1.75081	-1.08039	-0.459788	0.316889	0.889016	-1.12484	Hippo_Tumor_mid-day_1Way down vs Hippo_Vehic_mid-day	-1.43192	1.13172	-0.169718	0.0202398	1.46319	1.46319	Hy_Vehic_mid-dark_1Way up vs Hy_Tumor_mid-dark	1.07211	1.99693	0.549116	0.23362	1.17961	1.17961	Hy_Vehic_mid-day_1Way up vs Hy_Tumor_mid-day	-1.12804	1.56964	0.238304	0.00672041	1.32811	1.32811	BS_Vehic_mid-dark_1Way up vs BS_Tumor_mid-dark	1.09553	1.61007
154	10	Ch25h	Ch25h	4.5636	4.96877	3.61214	3.91333	4.02127	4.41417	3.67649	3.86372	4.47903	5.04754	3.97968	3.58352	0.00168385	1.93384	1.93384	Hippo_Tumor_mid-dark up vs Hippo_Vehic_mid-dark	1.33433	2.8027	0.951466	0.000708402	2.07835	2.07835	Hippo_Tumor_mid-day_1Way up vs Hippo_Vehic_mid-day	1.43404	3.01215	1.05544	0.345595	0.787432	-1.26995	Hy_Vehic_mid-dark_1Way down vs Hy_Tumor_mid-dark	-2.15222	1.33448	-0.344773	0.112704	0.682803	-1.46455	Hy_Vehic_mid-day_1Way down vs Hy_Tumor_mid-day	-2.37764	1.1085	-0.550459	0.161011	0.707426	-1.41357	BS_Vehic_mid-dark_1Way down vs BS_Tumor_mid-dark	-2.33132	1.16672
434	11	Ly6a	Ly6a	7.49597	7.59888	6.8015	7.08615	7.75541	7.65423	7.08431	7.18358	8.02715	8.00407	7.35166	7.51698	0.000405422	1.61829	1.61829	Hippo_Tumor_mid-dark up vs Hippo_Vehic_mid-dark	1.28649	2.03566	0.694468	0.00467899	1.42675	1.42675	Hippo_Tumor_mid-day_1Way up vs Hippo_Vehic_mid-day	1.13422	1.79473	0.512734	0.000436353	0.628027	-1.59229	Hy_Vehic_mid-dark_1Way down vs Hy_Tumor_mid-dark	-1.97437	-1.28415	-0.671102	0.00343976	0.72164	-1.38573	Hy_Vehic_mid-day_1Way down vs Hy_Tumor_mid-day	-1.68841	-1.13731	-0.470649	3.28267e-05	0.626117	-1.59715	BS_Vehic_mid-dark_1Way down vs BS_Tumor_mid-dark	-1.89506	-1.34607
164	12	Cldn5	Cldn5	10.006	9.51733	9.94622	9.85936	10.1825	9.59469	10.1266	9.92	10.1933	9.60657	10.1863	9.90735	0.530607	1.04228	1.04228	Hippo_Tumor_mid-dark up vs Hippo_Vehic_mid-dark	-1.10026	1.19527	0.059746	0.00207173	0.78893	-1.26754	Hippo_Tumor_mid-day_1Way down vs Hippo_Vehic_mid-day	-1.4536	-1.1053	-0.34203	0.728321	0.961972	-1.03953	Hy_Vehic_mid-dark_1Way down vs Hy_Tumor_mid-dark	-1.31619	1.21799	-0.0559333	0.0426074	1.25294	1.25294	Hy_Vehic_mid-day_1Way up vs Hy_Tumor_mid-day	1.00878	1.5562	0.325314	0.957388	0.995191	-1.00483	BS_Vehic_mid-dark_1Way down vs BS_Tumor_mid-dark	-1.21403	1.20238
33	13	Apoe	Apoe	14.0973	14.1427	13.919	14.2335	14.3533	14.3986	14.3528	14.3832	13.9365	13.8971	13.9245	13.9409	0.007031	1.13157	1.13157	Hippo_Tumor_mid-dark up vs Hippo_Vehic_mid-dark	1.03956	1.23172	0.17832	0.13523	0.939002	-1.06496	Hippo_Tumor_mid-day_1Way down vs Hippo_Vehic_mid-day	-1.15922	1.02211	-0.0908	0.99464	0.999681	-1.00032	Hy_Vehic_mid-dark_1Way down vs Hy_Tumor_mid-dark	-1.10618	1.10547	-0.00046	0.807063	0.989396	-1.01072	Hy_Vehic_mid-day_1Way down vs Hy_Tumor_mid-day	-1.10856	1.08517	-0.01538	0.79505	0.99171	-1.00836	BS_Vehic_mid-dark_1Way down vs BS_Tumor_mid-dark	-1.07834	1.06054
414	14	Lars	Lars	10.0024	10.1214	9.89783	10.1889	10.0006	10.1829	9.89926	10.1269	9.98777	10.1617	9.93436	10.1631	0.0892539	1.07515	1.07515	Hippo_Tumor_mid-dark up vs Hippo_Vehic_mid-dark	-1.01252	1.17043	0.104542	0.259462	0.954251	-1.04794	Hippo_Tumor_mid-day_1Way down vs Hippo_Vehic_mid-day	-1.14081	1.03881	-0.06756	0.166915	0.932174	-1.07276	Hy_Vehic_mid-dark_1Way down vs Hy_Tumor_mid-dark	-1.1899	1.03396	-0.101329	0.394569	0.961944	-1.03956	Hy_Vehic_mid-day_1Way down vs Hy_Tumor_mid-day	-1.14339	1.05802	-0.055975	0.387203	0.963661	-1.03771	BS_Vehic_mid-dark_1Way down vs BS_Tumor_mid-dark	-1.13383	1.05293
253	15	Fas	Fas	5.86531	6.04064	5.47108	5.52289	5.56472	5.87246	5.54059	5.8348	5.62574	5.80105	5.49367	5.47587	0.00547554	1.31424	1.31424	Hippo_Tumor_mid-dark up vs Hippo_Vehic_mid-dark	1.09716	1.57426	0.394226	0.000658603	1.43172	1.43172	Hippo_Tumor_mid-day_1Way up vs Hippo_Vehic_mid-day	1.19524	1.71499	0.517752	0.918286	0.983411	-1.01687	Hy_Vehic_mid-dark_1Way down vs Hy_Tumor_mid-dark	-1.43651	1.38924	-0.024134	0.861719	0.974238	-1.02644	Hy_Vehic_mid-day_1Way down vs Hy_Tumor_mid-day	-1.4098	1.3381	-0.0376535	0.456569	0.912521	-1.09586	BS_Vehic_mid-dark_1Way down vs BS_Tumor_mid-dark	-1.41461	1.17794
749	16	Traf3	Traf3	10.111	9.99513	10.2838	9.99093	9.91508	9.78895	9.91859	9.85182	9.83167	9.8497	10.0033	9.77579	0.0134767	0.887149	-1.12721	Hippo_Tumor_mid-dark down vs Hippo_Vehic_mid-dark	-1.23512	-1.02872	-0.172752	0.947041	1.00291	1.00291	Hippo_Tumor_mid-day_1Way up vs Hippo_Vehic_mid-day	-1.09255	1.09893	0.004198	0.976161	1.00244	1.00244	Hy_Vehic_mid-dark_1Way up vs Hy_Tumor_mid-dark	-1.18586	1.19165	0.00351733	0.563511	1.04454	1.04454	Hy_Vehic_mid-day_1Way up vs Hy_Tumor_mid-day	-1.12215	1.22434	0.0628695	0.074639	1.12629	1.12629	BS_Vehic_mid-dark_1Way up vs BS_Tumor_mid-dark	-1.01347	1.28563
596	17	Rad51c	Rad51c	7.0345	6.83855	7.22217	6.82531	7.34747	7.15058	7.4704	7.12904	7.18772	6.95883	7.30961	7.02232	0.0451452	0.878023	-1.13892	Hippo_Tumor_mid-dark down vs Hippo_Vehic_mid-dark	-1.29303	-1.00318	-0.18767	0.88004	1.00922	1.00922	Hippo_Tumor_mid-day_1Way up vs Hippo_Vehic_mid-day	-1.12493	1.14578	0.013244	0.435018	1.08894	1.08894	Hy_Vehic_mid-dark_1Way up vs Hy_Tumor_mid-dark	-1.1541	1.36853	0.12293	0.880214	0.985177	-1.01505	Hy_Vehic_mid-day_1Way down vs Hy_Tumor_mid-day	-1.25214	1.21529	-0.021545	0.260468	1.08816	1.08816	BS_Vehic_mid-dark_1Way up vs BS_Tumor_mid-dark	-1.07197	1.26931
171	18	Cnp	Cnp	12.1994	12.8397	12.3638	12.6496	13.0092	13.2202	13.0442	13.1488	13.8229	14.0519	13.7657	13.9627	0.231339	0.892275	-1.12073	Hippo_Tumor_mid-dark down vs Hippo_Vehic_mid-dark	-1.36095	1.08353	-0.16444	0.169518	1.14087	1.14087	Hippo_Tumor_mid-day_1Way up vs Hippo_Vehic_mid-day	-1.0644	1.38541	0.19014	0.718231	1.02454	1.02454	Hy_Vehic_mid-dark_1Way up vs Hy_Tumor_mid-dark	-1.12501	1.18091	0.03498	0.42735	0.951721	-1.05073	Hy_Vehic_mid-day_1Way down vs Hy_Tumor_mid-day	-1.19716	1.08436	-0.07139	0.358779	0.961101	-1.04047	BS_Vehic_mid-dark_1Way down vs BS_Tumor_mid-dark	-1.13769	1.0509
717	19	Tmcc3	Tmcc3	9.96114	10.1944	9.99593	10.196	10.5848	10.5352	10.5725	10.5989	10.5995	10.741	10.6995	10.6726	0.563	0.976172	-1.02441	Hippo_Tumor_mid-dark down vs Hippo_Vehic_mid-dark	-1.11703	1.06443	-0.034792	0.978399	0.998878	-1.00112	Hippo_Tumor_mid-day_1Way down vs Hippo_Vehic_mid-day	-1.09163	1.08919	-0.00162	0.860975	0.991515	-1.00856	Hy_Vehic_mid-dark_1Way down vs Hy_Tumor_mid-dark	-1.11803	1.09914	-0.0122933	0.332491	1.04509	1.04509	Hy_Vehic_mid-day_1Way up vs Hy_Tumor_mid-day	-1.05185	1.14885	0.06363	0.230053	1.07173	1.07173	BS_Vehic_mid-dark_1Way up vs BS_Tumor_mid-dark	-1.04995	1.20596
150	20	Cdkn1a	Cdkn1a	8.02077	7.75452	7.80055	7.44585	8.54022	8.40069	8.59108	8.12934	8.88614	8.50736	8.82711	8.17369	0.066692	1.16491	1.16491	Hippo_Tumor_mid-dark up vs Hippo_Vehic_mid-dark	-1.01188	1.37313	0.220214	0.0140009	1.23857	1.23857	Hippo_Tumor_mid-day_1Way up vs Hippo_Vehic_mid-day	1.05075	1.45996	0.308672	0.715244	1.03588	1.03588	Hy_Vehic_mid-dark_1Way up vs Hy_Tumor_mid-dark	-1.18411	1.27061	0.0508587	0.049498	0.828542	-1.20694	Hy_Vehic_mid-day_1Way down vs Hy_Tumor_mid-day	-1.456	-1.00048	-0.271352	0.613208	0.959911	-1.04176	BS_Vehic_mid-dark_1Way down vs BS_Tumor_mid-dark	-1.23348	1.13657
241	21	Ets2	Ets2	10.579	10.4735	10.5392	10.2642	10.7807	10.7219	10.695	10.6052	9.76663	9.62319	9.72005	9.70417	0.560701	1.02796	1.02796	Hippo_Tumor_mid-dark up vs Hippo_Vehic_mid-dark	-1.07337	1.13422	0.03978	0.00650777	1.15614	1.15614	Hippo_Tumor_mid-day_1Way up vs Hippo_Vehic_mid-day	1.04782	1.27566	0.20932	0.588519	0.942353	-1.06117	Hy_Vehic_mid-dark_1Way down vs Hy_Tumor_mid-dark	-1.33726	1.18753	-0.08566	0.425783	0.92234	-1.0842	Hy_Vehic_mid-day_1Way down vs Hy_Tumor_mid-day	-1.34079	1.14062	-0.11663	0.645354	0.968228	-1.03281	BS_Vehic_mid-dark_1Way down vs BS_Tumor_mid-dark	-1.19581	1.12103
333	22	Ifnar2	Ifnar2	8.85199	8.99539	8.80753	9.1052	9.05147	9.09065	9.01316	9.14036	8.78999	8.91144	8.79257	9.03145	0.506778	1.0313	1.0313	Hippo_Tumor_mid-dark up vs Hippo_Vehic_mid-dark	-1.06756	1.13543	0.044458	0.1129	0.926711	-1.07908	Hippo_Tumor_mid-day_1Way down vs Hippo_Vehic_mid-day	-1.18804	1.02029	-0.109808	0.268915	0.973795	-1.02691	Hy_Vehic_mid-dark_1Way down vs Hy_Tumor_mid-dark	-1.07921	1.02339	-0.0383093	0.12678	1.03506	1.03506	Hy_Vehic_mid-day_1Way up vs Hy_Tumor_mid-day	-1.01123	1.08338	0.049708	0.969626	1.00179	1.00179	BS_Vehic_mid-dark_1Way up vs BS_Tumor_mid-dark	-1.10165	1.10561
556	23	Pms2	Pms2	9.03847	9.03039	8.89821	9.12866	8.95022	8.95675	8.86755	8.99281	8.57901	8.68532	8.52714	8.71895	0.00732568	1.10211	1.10211	Hippo_Tumor_mid-dark up vs Hippo_Vehic_mid-dark	1.03055	1.17863	0.140262	0.0471063	0.934151	-1.07049	Hippo_Tumor_mid-day_1Way down vs Hippo_Vehic_mid-day	-1.14482	-1.00098	-0.098272	0.243276	0.944311	-1.05897	Hy_Vehic_mid-dark_1Way down vs Hy_Tumor_mid-dark	-1.17183	1.04495	-0.082666	0.571517	1.02531	1.02531	Hy_Vehic_mid-day_1Way up vs Hy_Tumor_mid-day	-1.0704	1.12526	0.03606	0.604528	0.964689	-1.0366	BS_Vehic_mid-dark_1Way down vs BS_Tumor_mid-dark	-1.19816	1.11504
97	24	Cables1	Cables1	9.53054	9.37625	9.4522	9.20829	10.4799	10.4806	10.3937	10.2965	9.99038	9.85421	9.95438	9.63951	0.260827	1.05581	1.05581	Hippo_Tumor_mid-dark up vs Hippo_Vehic_mid-dark	-1.04546	1.1654	0.078344	0.0237168	1.12347	1.12347	Hippo_Tumor_mid-day_1Way up vs Hippo_Vehic_mid-day	1.01782	1.24008	0.167962	0.404836	0.942005	-1.06157	Hy_Vehic_mid-dark_1Way down vs Hy_Tumor_mid-dark	-1.23325	1.09435	-0.0861933	0.0665868	0.880195	-1.13611	Hy_Vehic_mid-day_1Way down vs Hy_Tumor_mid-day	-1.30384	1.01014	-0.184105	0.688738	0.975352	-1.02527	BS_Vehic_mid-dark_1Way down vs BS_Tumor_mid-dark	-1.16789	1.11103
695	25	Tbc1d4	Tbc1d4	6.93384	6.92033	7.08328	6.64844	7.42809	7.47543	7.55629	7.34598	8.43777	8.34061	8.4437	8.26248	0.116191	0.901602	-1.10914	Hippo_Tumor_mid-dark down vs Hippo_Vehic_mid-dark	-1.26591	1.02904	-0.149438	0.00810057	1.20739	1.20739	Hippo_Tumor_mid-day_1Way up vs Hippo_Vehic_mid-day	1.05786	1.37804	0.271886	0.30559	1.09293	1.09293	Hy_Vehic_mid-dark_1Way up vs Hy_Tumor_mid-dark	-1.09542	1.30848	0.128204	0.262059	0.914176	-1.09388	Hy_Vehic_mid-day_1Way down vs Hy_Tumor_mid-day	-1.29056	1.07854	-0.129456	0.949132	1.00412	1.00412	BS_Vehic_mid-dark_1Way up vs BS_Tumor_mid-dark	-1.1399	1.14931
245	26	F3	F3	10.3018	10.4836	10.1691	10.3985	10.7505	11.0945	10.5549	10.7237	10.6921	10.79	10.6539	10.6538	0.0720445	1.09638	1.09638	Hippo_Tumor_mid-dark up vs Hippo_Vehic_mid-dark	-1.0093	1.21322	0.132744	0.234727	1.06076	1.06076	Hippo_Tumor_mid-day_1Way up vs Hippo_Vehic_mid-day	-1.04319	1.17381	0.0851	0.0675545	0.873234	-1.14517	Hy_Vehic_mid-dark_1Way down vs Hy_Tumor_mid-dark	-1.32632	1.01137	-0.19556	0.00121707	0.77338	-1.29302	Hy_Vehic_mid-day_1Way down vs Hy_Tumor_mid-day	-1.47976	-1.12985	-0.37075	0.592114	0.973825	-1.02688	BS_Vehic_mid-dark_1Way down vs BS_Tumor_mid-dark	-1.13859	1.07976
555	27	Pmp22	Pmp22	8.11128	8.45156	8.26409	8.57171	8.52765	8.90801	8.76908	8.93037	9.87345	10.3028	10.0624	10.2272	0.164363	0.899497	-1.11173	Hippo_Tumor_mid-dark down vs Hippo_Vehic_mid-dark	-1.29692	1.04933	-0.15281	0.268693	0.920092	-1.08685	Hippo_Tumor_mid-day_1Way down vs Hippo_Vehic_mid-day	-1.26789	1.07336	-0.12015	0.262381	1.18216	1.18216	Hy_Vehic_mid-dark_1Way up vs Hy_Tumor_mid-dark	-1.15169	1.60949	0.241426	0.907768	1.01562	1.01562	Hy_Vehic_mid-day_1Way up vs Hy_Tumor_mid-day	-1.30727	1.34843	0.0223605	0.123396	1.13991	1.13991	BS_Vehic_mid-dark_1Way up vs BS_Tumor_mid-dark	-1.04084	1.35246
196	28	Cx3cr1	Cx3cr1	10.1741	10.1727	10.1145	10.3142	9.92883	9.89597	9.79809	9.95478	9.63011	9.72836	9.58211	9.69017	0.196694	1.04219	1.04219	Hippo_Tumor_mid-dark up vs Hippo_Vehic_mid-dark	-1.02399	1.11222	0.05962	0.00560364	0.906564	-1.10307	Hippo_Tumor_mid-day_1Way down vs Hippo_Vehic_mid-day	-1.17718	-1.03362	-0.14152	0.0511319	0.913362	-1.09486	Hy_Vehic_mid-dark_1Way down vs Hy_Tumor_mid-dark	-1.19933	1.00052	-0.130741	0.312	1.04161	1.04161	Hy_Vehic_mid-day_1Way up vs Hy_Tumor_mid-day	-1.04389	1.13256	0.0588085	0.605035	0.967275	-1.03383	BS_Vehic_mid-dark_1Way down vs BS_Tumor_mid-dark	-1.18237	1.10625
716	29	Tmc7	Tmc7	8.38353	8.07033	8.30162	8.06528	8.82503	8.50888	8.84176	8.52916	8.87579	8.84921	8.94073	8.82341	0.347855	1.05842	1.05842	Hippo_Tumor_mid-dark up vs Hippo_Vehic_mid-dark	-1.07002	1.19869	0.081914	0.953211	1.00351	1.00351	Hippo_Tumor_mid-day_1Way up vs Hippo_Vehic_mid-day	-1.12857	1.1365	0.005048	0.85204	1.01166	1.01166	Hy_Vehic_mid-dark_1Way up vs Hy_Tumor_mid-dark	-1.12759	1.15405	0.0167313	0.805691	1.01416	1.01416	Hy_Vehic_mid-day_1Way up vs Hy_Tumor_mid-day	-1.11282	1.14455	0.0202795	0.444669	1.04604	1.04604	BS_Vehic_mid-dark_1Way up vs BS_Tumor_mid-dark	-1.08026	1.18203
246	30	Fa2h	Fa2h	8.06286	8.664	8.24872	8.55671	8.3488	8.52814	8.55837	8.60431	9.67819	10.1027	9.92139	10.0802	0.218725	0.879122	-1.1375	Hippo_Tumor_mid-dark down vs Hippo_Vehic_mid-dark	-1.40799	1.08818	-0.185864	0.470589	1.07721	1.07721	Hippo_Tumor_mid-day_1Way up vs Hippo_Vehic_mid-day	-1.14908	1.33336	0.107296	0.206299	1.15634	1.15634	Hy_Vehic_mid-dark_1Way up vs Hy_Tumor_mid-dark	-1.09488	1.464	0.209568	0.607496	1.05422	1.05422	Hy_Vehic_mid-day_1Way up vs Hy_Tumor_mid-day	-1.17809	1.3093	0.0761705	0.0704848	1.18361	1.18361	BS_Vehic_mid-dark_1Way up vs BS_Tumor_mid-dark	-1.01608	1.42347
228	31	Eif1	Eif1	13.0077	12.8263	12.9941	12.7839	13.1856	13.0768	13.137	13.0338	13.1136	13.0112	13.0945	13.0057	0.824182	1.00946	1.00946	Hippo_Tumor_mid-dark up vs Hippo_Vehic_mid-dark	-1.08214	1.10271	0.01358	0.491064	1.02981	1.02981	Hippo_Tumor_mid-day_1Way up vs Hippo_Vehic_mid-day	-1.06075	1.12494	0.04238	0.506395	0.96687	-1.03427	Hy_Vehic_mid-dark_1Way down vs Hy_Tumor_mid-dark	-1.15051	1.07554	-0.0486067	0.522144	0.970648	-1.03024	Hy_Vehic_mid-day_1Way down vs Hy_Tumor_mid-day	-1.13614	1.07042	-0.04298	0.558519	0.986817	-1.01336	BS_Vehic_mid-dark_1Way down vs BS_Tumor_mid-dark	-1.06241	1.03458
440	32	Mag	Mag	8.83259	9.4817	9.09172	9.38459	9.23791	9.66613	9.56699	9.69842	10.6524	11.0919	10.8598	11.124	0.113407	0.835592	-1.19676	Hippo_Tumor_mid-dark down vs Hippo_Vehic_mid-dark	-1.50226	1.0489	-0.25913	0.539099	1.06963	1.06963	Hippo_Tumor_mid-day_1Way up vs Hippo_Vehic_mid-day	-1.17356	1.34268	0.09711	0.0899133	1.25621	1.25621	Hy_Vehic_mid-dark_1Way up vs Hy_Tumor_mid-dark	-1.04169	1.64386	0.329079	0.847866	1.02263	1.02263	Hy_Vehic_mid-day_1Way up vs Hy_Tumor_mid-day	-1.2519	1.30921	0.032287	0.109206	1.15462	1.15462	BS_Vehic_mid-dark_1Way up vs BS_Tumor_mid-dark	-1.03684	1.38227
651	33	Slamf9	Slamf9	5.68428	5.69403	5.51972	6.04614	5.48315	5.39052	5.05879	5.32111	5.60627	5.59913	5.40302	5.81743	0.182673	1.12082	1.12082	Hippo_Tumor_mid-dark up vs Hippo_Vehic_mid-dark	-1.06133	1.33329	0.16456	0.00882891	0.783436	-1.27643	Hippo_Tumor_mid-day_1Way down vs Hippo_Vehic_mid-day	-1.51839	-1.07302	-0.352112	0.0523822	0.745165	-1.34198	Hy_Vehic_mid-dark_1Way down vs Hy_Tumor_mid-dark	-1.80726	1.00352	-0.424367	0.709995	0.95303	-1.04928	Hy_Vehic_mid-day_1Way down vs Hy_Tumor_mid-day	-1.37923	1.25271	-0.069406	0.158934	0.868593	-1.15129	BS_Vehic_mid-dark_1Way down vs BS_Tumor_mid-dark	-1.40979	1.06362
22	34	AI464131	Myorg	9.13994	8.97251	9.13523	8.89508	9.20091	9.07655	9.29409	9.0916	9.36654	9.28347	9.54239	9.2707	0.943041	1.00327	1.00327	Hippo_Tumor_mid-dark up vs Hippo_Vehic_mid-dark	-1.09659	1.10379	0.004716	0.250777	1.05514	1.05514	Hippo_Tumor_mid-day_1Way up vs Hippo_Vehic_mid-day	-1.04269	1.16085	0.07743	0.319182	1.06672	1.06672	Hy_Vehic_mid-dark_1Way up vs Hy_Tumor_mid-dark	-1.07264	1.22055	0.0931807	0.858277	1.01049	1.01049	Hy_Vehic_mid-day_1Way up vs Hy_Tumor_mid-day	-1.11998	1.14359	0.0150515	0.109383	1.12963	1.12963	BS_Vehic_mid-dark_1Way up vs BS_Tumor_mid-dark	-1.03123	1.31593
520	35	Optn	Optn	8.69165	8.81151	8.64862	8.80054	9.72409	9.86519	9.62461	9.80033	9.83436	10.0384	9.82789	10.0542	0.332599	1.03028	1.03028	Hippo_Tumor_mid-dark up vs Hippo_Vehic_mid-dark	-1.03402	1.09758	0.04303	0.802115	1.00764	1.00764	Hippo_Tumor_mid-day_1Way up vs Hippo_Vehic_mid-day	-1.05726	1.07346	0.010974	0.0731596	0.933369	-1.07139	Hy_Vehic_mid-dark_1Way down vs Hy_Tumor_mid-dark	-1.15647	1.00749	-0.09948	0.189792	0.956041	-1.04598	Hy_Vehic_mid-day_1Way down vs Hy_Tumor_mid-day	-1.12204	1.02556	-0.0648555	0.923	0.995526	-1.00449	BS_Vehic_mid-dark_1Way down vs BS_Tumor_mid-dark	-1.10707	1.09718
564	36	Prdx1	Prdx1	8.82627	8.80723	8.80936	9.0351	9.6571	9.70202	9.57094	9.66988	9.15786	9.26231	9.14461	9.25736	0.779346	1.0118	1.0118	Hippo_Tumor_mid-dark up vs Hippo_Vehic_mid-dark	-1.07844	1.10403	0.016918	0.00145232	0.853898	-1.1711	Hippo_Tumor_mid-day_1Way down vs Hippo_Vehic_mid-day	-1.27786	-1.07326	-0.227864	0.341649	0.942027	-1.06154	Hy_Vehic_mid-dark_1Way down vs Hy_Tumor_mid-dark	-1.20978	1.07358	-0.0861593	0.695019	0.977966	-1.02253	Hy_Vehic_mid-day_1Way down vs Hy_Tumor_mid-day	-1.15298	1.10273	-0.032144	0.849524	0.99086	-1.00922	BS_Vehic_mid-dark_1Way down vs BS_Tumor_mid-dark	-1.11692	1.09659
766	37	Tyrobp	Tyrobp	9.27338	9.20665	9.2323	9.43875	9.13265	9.04306	9.10249	9.03182	9.05661	9.05034	9.06648	9.06134	0.486106	1.02888	1.02888	Hippo_Tumor_mid-dark up vs Hippo_Vehic_mid-dark	-1.05779	1.11978	0.041078	0.000971468	0.851392	-1.17455	Hippo_Tumor_mid-day_1Way down vs Hippo_Vehic_mid-day	-1.27831	-1.07921	-0.232104	0.762051	0.979309	-1.02113	Hy_Vehic_mid-dark_1Way down vs Hy_Tumor_mid-dark	-1.18173	1.13333	-0.030164	0.902114	0.992241	-1.00782	Hy_Vehic_mid-day_1Way down vs Hy_Tumor_mid-day	-1.15254	1.13472	-0.0112375	0.938374	1.00687	1.00687	BS_Vehic_mid-dark_1Way up vs BS_Tumor_mid-dark	-1.19561	1.21209
768	38	Ulk1	Ulk1	10.2996	10.182	10.3471	10.1525	10.4893	10.4067	10.4905	10.4553	10.6268	10.586	10.5986	10.5625	0.373541	0.967612	-1.03347	Hippo_Tumor_mid-dark down vs Hippo_Vehic_mid-dark	-1.11535	1.04427	-0.0475	0.5773	1.02067	1.02067	Hippo_Tumor_mid-day_1Way up vs Hippo_Vehic_mid-day	-1.05737	1.10153	0.02952	0.985959	1.00081	1.00081	Hy_Vehic_mid-dark_1Way up vs Hy_Tumor_mid-dark	-1.10139	1.10317	0.00116667	0.43056	1.03426	1.03426	Hy_Vehic_mid-day_1Way up vs Hy_Tumor_mid-day	-1.05735	1.13103	0.048595	0.684199	0.980704	-1.01968	BS_Vehic_mid-dark_1Way down vs BS_Tumor_mid-dark	-1.12707	1.08399
425	39	Lrg1	Lrg1	5.23296	5.28692	4.28015	4.71188	4.76524	5.12135	4.12427	4.48446	5.12317	5.39276	4.46017	4.89504	0.00248496	1.93564	1.93564	Hippo_Tumor_mid-dark up vs Hippo_Vehic_mid-dark	1.30961	2.86094	0.95281	0.0460573	1.48972	1.48972	Hippo_Tumor_mid-day_1Way up vs Hippo_Vehic_mid-day	1.00791	2.20185	0.575038	0.0578443	0.641285	-1.55937	Hy_Vehic_mid-dark_1Way down vs Hy_Tumor_mid-dark	-2.47358	1.01725	-0.640963	0.0423806	0.643096	-1.55498	Hy_Vehic_mid-day_1Way down vs Hy_Tumor_mid-day	-2.37565	-1.01781	-0.636894	0.000453235	0.631562	-1.58338	BS_Vehic_mid-dark_1Way down vs BS_Tumor_mid-dark	-1.97171	-1.27152
204	40	Dapk1	Dapk1	11.1935	11.0502	11.1907	10.8794	10.3236	10.2274	10.2636	10.2471	9.30386	9.21942	9.33522	9.17844	0.973535	1.00198	1.00198	Hippo_Tumor_mid-dark up vs Hippo_Vehic_mid-dark	-1.13058	1.13507	0.00286	0.0612374	1.12573	1.12573	Hippo_Tumor_mid-day_1Way up vs Hippo_Vehic_mid-day	-1.0063	1.27525	0.17086	0.550573	0.959238	-1.04249	Hy_Vehic_mid-dark_1Way down vs Hy_Tumor_mid-dark	-1.20723	1.11082	-0.06004	0.83017	1.01375	1.01375	Hy_Vehic_mid-day_1Way up vs Hy_Tumor_mid-day	-1.12875	1.16	0.019695	0.796187	1.02198	1.02198	BS_Vehic_mid-dark_1Way up vs BS_Tumor_mid-dark	-1.16709	1.21896
240	41	Esam	Esam	8.48411	8.55639	8.34444	8.52975	8.56342	8.59884	8.41766	8.45961	8.57321	8.74068	8.45644	8.46695	0.019859	1.10165	1.10165	Hippo_Tumor_mid-dark up vs Hippo_Vehic_mid-dark	1.01763	1.19261	0.13967	0.628466	1.01863	1.01863	Hippo_Tumor_mid-day_1Way up vs Hippo_Vehic_mid-day	-1.06276	1.10274	0.026636	0.209999	0.903902	-1.10631	Hy_Vehic_mid-dark_1Way down vs Hy_Tumor_mid-dark	-1.30544	1.0666	-0.145762	0.193456	0.908002	-1.10132	Hy_Vehic_mid-day_1Way down vs Hy_Tumor_mid-day	-1.28215	1.05709	-0.139232	0.121851	0.922252	-1.0843	BS_Vehic_mid-dark_1Way down vs BS_Tumor_mid-dark	-1.20459	1.02457
469	42	Mog	Mog	9.64495	10.3267	9.79476	10.1993	10.0135	10.3799	10.2396	10.3752	11.3233	11.631	11.4477	11.5585	0.432121	0.901365	-1.10943	Hippo_Tumor_mid-dark down vs Hippo_Vehic_mid-dark	-1.45792	1.1845	-0.149816	0.503182	1.09227	1.09227	Hippo_Tumor_mid-day_1Way up vs Hippo_Vehic_mid-day	-1.2031	1.43537	0.127332	0.230548	1.16962	1.16962	Hy_Vehic_mid-dark_1Way up vs Hy_Tumor_mid-dark	-1.11896	1.53075	0.226039	0.977408	0.996703	-1.00331	Hy_Vehic_mid-day_1Way down vs Hy_Tumor_mid-day	-1.28463	1.27617	-0.004765	0.0783412	1.09009	1.09009	BS_Vehic_mid-dark_1Way up vs BS_Tumor_mid-dark	-1.01112	1.2015
148	43	Cdc7	Cdc7	8.14666	7.84745	8.10976	7.8134	8.46862	8.18763	8.33222	8.20504	7.81325	7.55349	7.84451	7.6916	0.716839	1.02591	1.02591	Hippo_Tumor_mid-dark up vs Hippo_Vehic_mid-dark	-1.12896	1.18822	0.036902	0.737835	1.02388	1.02388	Hippo_Tumor_mid-day_1Way up vs Hippo_Vehic_mid-day	-1.1312	1.18587	0.034046	0.335947	0.909791	-1.09915	Hy_Vehic_mid-dark_1Way down vs Hy_Tumor_mid-dark	-1.34844	1.11613	-0.136393	0.891685	1.01214	1.01214	Hy_Vehic_mid-day_1Way up vs Hy_Tumor_mid-day	-1.19207	1.2212	0.017412	0.808049	1.02191	1.02191	BS_Vehic_mid-dark_1Way up vs BS_Tumor_mid-dark	-1.17956	1.23181
524	44	P2ry12	P2ry12	9.74252	9.82421	9.70994	9.96368	9.23239	9.3048	9.28116	9.35914	9.06098	9.13284	9.02855	9.13184	0.626493	1.02284	1.02284	Hippo_Tumor_mid-dark up vs Hippo_Vehic_mid-dark	-1.0767	1.12645	0.032582	0.0495996	0.907851	-1.1015	Hippo_Tumor_mid-day_1Way down vs Hippo_Vehic_mid-day	-1.21307	-1.00019	-0.139472	0.650663	1.03438	1.03438	Hy_Vehic_mid-dark_1Way up vs Hy_Tumor_mid-dark	-1.13174	1.21091	0.0487713	0.583512	1.03839	1.03839	Hy_Vehic_mid-day_1Way up vs Hy_Tumor_mid-day	-1.11301	1.20009	0.0543425	0.71481	0.977772	-1.02273	BS_Vehic_mid-dark_1Way down vs BS_Tumor_mid-dark	-1.16316	1.11202
591	45	Rad1	Rad1	8.75089	8.64514	8.84235	8.73185	8.97302	8.90208	8.96152	8.88623	8.90493	8.84491	8.88897	8.88389	0.0694984	0.938576	-1.06544	Hippo_Tumor_mid-dark down vs Hippo_Vehic_mid-dark	-1.14164	1.0057	-0.091454	0.0836768	0.941665	-1.06195	Hippo_Tumor_mid-day_1Way down vs Hippo_Vehic_mid-day	-1.13789	1.00901	-0.086714	0.895283	0.992061	-1.008	Hy_Vehic_mid-dark_1Way down vs Hy_Tumor_mid-dark	-1.14598	1.12785	-0.0114987	0.843553	0.989078	-1.01104	Hy_Vehic_mid-day_1Way down vs Hy_Tumor_mid-day	-1.13749	1.11277	-0.0158435	0.8145	0.988999	-1.01112	BS_Vehic_mid-dark_1Way down vs BS_Tumor_mid-dark	-1.11605	1.09163
247	46	Fabp5	Fabp5	11.5002	11.6544	11.5536	11.8085	11.8164	12.1402	11.9633	12.1234	11.7023	11.9824	11.8806	11.9797	0.511032	0.963663	-1.03771	Hippo_Tumor_mid-dark down vs Hippo_Vehic_mid-dark	-1.16619	1.08298	-0.0534	0.0701647	0.898668	-1.11276	Hippo_Tumor_mid-day_1Way down vs Hippo_Vehic_mid-day	-1.25053	1.00993	-0.15414	0.163773	1.10716	1.10716	Hy_Vehic_mid-dark_1Way up vs Hy_Tumor_mid-dark	-1.04834	1.28507	0.146867	0.856251	0.988361	-1.01178	Hy_Vehic_mid-day_1Way down vs Hy_Tumor_mid-day	-1.16019	1.13334	-0.01689	0.044202	1.1316	1.1316	BS_Vehic_mid-dark_1Way up vs BS_Tumor_mid-dark	1.00366	1.27586
43	47	Atg3	Atg3	11.3739	11.2296	11.3379	11.2925	11.508	11.4402	11.4888	11.4577	11.6723	11.6108	11.6921	11.6074	0.339119	1.02527	1.02527	Hippo_Tumor_mid-dark up vs Hippo_Vehic_mid-dark	-1.02915	1.08181	0.036	0.104512	0.957351	-1.04455	Hippo_Tumor_mid-day_1Way down vs Hippo_Vehic_mid-day	-1.10216	1.01015	-0.06288	0.698557	0.98683	-1.01335	Hy_Vehic_mid-dark_1Way down vs Hy_Tumor_mid-dark	-1.08936	1.06086	-0.0191267	0.699676	1.0122	1.0122	Hy_Vehic_mid-day_1Way up vs Hy_Tumor_mid-day	-1.05581	1.08174	0.0175	0.709103	1.01386	1.01386	BS_Vehic_mid-dark_1Way up vs BS_Tumor_mid-dark	-1.06547	1.09522
335	48	Igf1r	Igf1r	9.71383	9.60716	9.73752	9.4933	9.58305	9.41521	9.64201	9.42253	9.51649	9.45407	9.6224	9.3864	0.723936	0.983715	-1.01655	Hippo_Tumor_mid-dark down vs Hippo_Vehic_mid-dark	-1.11991	1.08373	-0.023688	0.10326	1.08212	1.08212	Hippo_Tumor_mid-day_1Way up vs Hippo_Vehic_mid-day	-1.01807	1.19214	0.113858	0.434636	1.04171	1.04171	Hy_Vehic_mid-dark_1Way up vs Hy_Tumor_mid-dark	-1.07105	1.16226	0.0589547	0.914934	1.00508	1.00508	Hy_Vehic_mid-day_1Way up vs Hy_Tumor_mid-day	-1.10023	1.11144	0.007316	0.156073	1.07618	1.07618	BS_Vehic_mid-dark_1Way up vs BS_Tumor_mid-dark	-1.03187	1.19506
370	49	Itga6	Itga6	9.013	8.99469	8.95783	9.1383	9.19955	9.21602	9.16929	9.28277	9.38275	9.52258	9.35173	9.50655	0.250501	1.03898	1.03898	Hippo_Tumor_mid-dark up vs Hippo_Vehic_mid-dark	-1.03019	1.11206	0.055164	0.00681878	0.905247	-1.10467	Hippo_Tumor_mid-day_1Way down vs Hippo_Vehic_mid-day	-1.18238	-1.03207	-0.143616	0.585594	0.979249	-1.02119	Hy_Vehic_mid-dark_1Way down vs Hy_Tumor_mid-dark	-1.10738	1.0619	-0.0302527	0.202225	1.04736	1.04736	Hy_Vehic_mid-day_1Way up vs Hy_Tumor_mid-day	-1.02856	1.12828	0.0667545	0.596393	0.978731	-1.02173	BS_Vehic_mid-dark_1Way down vs BS_Tumor_mid-dark	-1.11203	1.06523
482	50	Myc	Myc	7.25393	7.12301	7.32474	6.84867	6.92202	6.85779	7.04966	6.83611	6.87837	6.74219	7.01766	6.75157	0.576641	0.952103	-1.05031	Hippo_Tumor_mid-dark down vs Hippo_Vehic_mid-dark	-1.26067	1.1428	-0.07081	0.0421781	1.20944	1.20944	Hippo_Tumor_mid-day_1Way up vs Hippo_Vehic_mid-day	1.00762	1.45168	0.274342	0.219337	1.0925	1.0925	Hy_Vehic_mid-dark_1Way up vs Hy_Tumor_mid-dark	-1.06144	1.26689	0.127633	0.81509	0.985085	-1.01514	Hy_Vehic_mid-day_1Way down vs Hy_Tumor_mid-day	-1.16307	1.12863	-0.0216805	0.194444	1.10136	1.10136	BS_Vehic_mid-dark_1Way up vs BS_Tumor_mid-dark	-1.05649	1.28151
705	51	Tgfbr1	Tgfbr1	9.73596	9.75527	9.61831	9.83057	9.5683	9.72042	9.55895	9.65533	9.3803	9.52174	9.34031	9.50125	0.0382243	1.08496	1.08496	Hippo_Tumor_mid-dark up vs Hippo_Vehic_mid-dark	1.00502	1.17127	0.117648	0.167555	0.949141	-1.05358	Hippo_Tumor_mid-day_1Way down vs Hippo_Vehic_mid-day	-1.13739	1.02464	-0.075306	0.89601	0.993537	-1.0065	Hy_Vehic_mid-dark_1Way down vs Hy_Tumor_mid-dark	-1.11804	1.10363	-0.009354	0.331098	0.955888	-1.04615	Hy_Vehic_mid-day_1Way down vs Hy_Tumor_mid-day	-1.15217	1.05276	-0.065086	0.605833	0.972666	-1.0281	BS_Vehic_mid-dark_1Way down vs BS_Tumor_mid-dark	-1.15003	1.08802
518	52	Olfml3	Olfml3	8.09451	8.03542	8.21744	8.28775	7.77329	7.82578	7.82606	7.78391	7.77087	7.78297	7.76947	7.86257	0.0959046	0.918319	-1.08895	Hippo_Tumor_mid-dark down vs Hippo_Vehic_mid-dark	-1.206	1.01703	-0.122932	0.0022441	0.839537	-1.19113	Hippo_Tumor_mid-day_1Way down vs Hippo_Vehic_mid-day	-1.31917	-1.07552	-0.252334	0.64053	1.03726	1.03726	Hy_Vehic_mid-dark_1Way up vs Hy_Tumor_mid-dark	-1.13737	1.22371	0.0527753	0.68641	0.971397	-1.02945	Hy_Vehic_mid-day_1Way down vs Hy_Tumor_mid-day	-1.19825	1.13068	-0.0418675	0.988418	0.999035	-1.00097	BS_Vehic_mid-dark_1Way down vs BS_Tumor_mid-dark	-1.15073	1.14851
227	53	Ehmt2	Ehmt2	11.9088	11.8151	11.9083	11.8002	11.9789	11.9502	11.9647	11.9942	11.3559	11.2813	11.378	11.2371	0.99072	1.00029	1.00029	Hippo_Tumor_mid-dark up vs Hippo_Vehic_mid-dark	-1.05332	1.05393	0.00042	0.679896	1.01041	1.01041	Hippo_Tumor_mid-day_1Way up vs Hippo_Vehic_mid-day	-1.04277	1.06459	0.01494	0.844199	0.990178	-1.00992	Hy_Vehic_mid-dark_1Way down vs Hy_Tumor_mid-dark	-1.12325	1.1013	-0.01424	0.511908	1.03096	1.03096	Hy_Vehic_mid-day_1Way up vs Hy_Tumor_mid-day	-1.06951	1.13677	0.043995	0.798958	1.0154	1.0154	BS_Vehic_mid-dark_1Way up vs BS_Tumor_mid-dark	-1.11672	1.15139
320	54	Hpgds	Hpgds	6.80939	7.00275	6.73891	7.13541	6.73115	6.55798	6.82773	6.65543	6.25924	6.4923	6.27564	6.41102	0.534793	1.05006	1.05006	Hippo_Tumor_mid-dark up vs Hippo_Vehic_mid-dark	-1.12119	1.23627	0.070478	0.249847	0.912149	-1.09631	Hippo_Tumor_mid-day_1Way down vs Hippo_Vehic_mid-day	-1.29072	1.0739	-0.132658	0.252356	1.06924	1.06924	Hy_Vehic_mid-dark_1Way up vs Hy_Tumor_mid-dark	-1.05527	1.20645	0.0965833	0.210967	1.06988	1.06988	Hy_Vehic_mid-day_1Way up vs Hy_Tumor_mid-day	-1.04431	1.19537	0.097454	0.872079	1.01143	1.01143	BS_Vehic_mid-dark_1Way up vs BS_Tumor_mid-dark	-1.14627	1.17263
261	55	Fcrlb	Fcrlb	3.97004	3.49423	2.92856	3.78237	3.48813	3.45008	3.43806	3.14863	3.30941	3.60716	3.64325	3.60709	0.00188621	2.05833	2.05833	Hippo_Tumor_mid-dark up vs Hippo_Vehic_mid-dark	1.3632	3.10792	1.04147	0.319462	0.818956	-1.22107	Hippo_Tumor_mid-day_1Way down vs Hippo_Vehic_mid-day	-1.84372	1.23656	-0.288142	0.896605	0.96589	-1.03531	Hy_Vehic_mid-dark_1Way down vs Hy_Tumor_mid-dark	-1.82301	1.70077	-0.0500687	0.400825	0.811436	-1.23238	Hy_Vehic_mid-day_1Way down vs Hy_Tumor_mid-day	-2.07229	1.36446	-0.301451	0.241485	1.26036	1.26036	BS_Vehic_mid-dark_1Way up vs BS_Tumor_mid-dark	-1.18892	1.8886
149	56	Cdk20	Cdk20	7.92314	7.66031	7.95291	7.54832	8.03204	7.85052	8.02692	7.92847	7.72651	7.48043	7.78419	7.56248	0.811022	0.979571	-1.02086	Hippo_Tumor_mid-dark down vs Hippo_Vehic_mid-dark	-1.22218	1.17276	-0.029778	0.37415	1.08072	1.08072	Hippo_Tumor_mid-day_1Way up vs Hippo_Vehic_mid-day	-1.10779	1.29385	0.111994	0.965315	0.99646	-1.00355	Hy_Vehic_mid-dark_1Way down vs Hy_Tumor_mid-dark	-1.19287	1.18444	-0.005116	0.475204	1.05552	1.05552	Hy_Vehic_mid-day_1Way up vs Hy_Tumor_mid-day	-1.11039	1.23711	0.0779505	0.503653	1.04079	1.04079	BS_Vehic_mid-dark_1Way up vs BS_Tumor_mid-dark	-1.08804	1.1786
258	57	Fcgr2b	Fcgr2b	7.56945	7.24007	7.24453	7.18065	7.73764	7.54379	7.51059	7.25399	7.51837	7.3661	7.53753	7.14249	0.00913601	1.2526	1.2526	Hippo_Tumor_mid-dark up vs Hippo_Vehic_mid-dark	1.06625	1.47151	0.324922	0.595269	1.04204	1.04204	Hippo_Tumor_mid-day_1Way up vs Hippo_Vehic_mid-day	-1.12737	1.22416	0.059414	0.122491	0.854381	-1.17044	Hy_Vehic_mid-dark_1Way down vs Hy_Tumor_mid-dark	-1.43792	1.04964	-0.227049	0.0389904	0.818014	-1.22247	Hy_Vehic_mid-day_1Way down vs Hy_Tumor_mid-day	-1.47688	-1.01189	-0.289802	0.862452	1.01337	1.01337	BS_Vehic_mid-dark_1Way up vs BS_Tumor_mid-dark	-1.15873	1.18992
701	58	Tet1	Tet1	8.9544	8.7398	8.84574	8.82925	9.28693	9.331	9.1788	9.25471	9.2303	9.20683	9.19643	9.226	0.0653345	1.07822	1.07822	Hippo_Tumor_mid-dark up vs Hippo_Vehic_mid-dark	-1.00539	1.16883	0.108656	0.122884	0.939885	-1.06396	Hippo_Tumor_mid-day_1Way down vs Hippo_Vehic_mid-day	-1.15337	1.01887	-0.089444	0.293832	0.927791	-1.07783	Hy_Vehic_mid-dark_1Way down vs Hy_Tumor_mid-dark	-1.24977	1.0758	-0.108128	0.415983	0.948498	-1.0543	Hy_Vehic_mid-day_1Way down vs Hy_Tumor_mid-day	-1.20784	1.08663	-0.076283	0.83419	0.976794	-1.02376	BS_Vehic_mid-dark_1Way down vs BS_Tumor_mid-dark	-1.29489	1.23549
504	59	Nlrp3	Nlrp3	4.99203	4.54754	5.21481	5.07992	4.54133	4.57159	5.00581	5.03251	4.66368	4.68658	4.62247	4.69915	0.238059	0.856913	-1.16698	Hippo_Tumor_mid-dark down vs Hippo_Vehic_mid-dark	-1.52425	1.11925	-0.22278	0.00982976	0.691409	-1.44632	Hippo_Tumor_mid-day_1Way down vs Hippo_Vehic_mid-day	-1.88911	-1.10732	-0.532388	0.116517	1.37981	1.37981	Hy_Vehic_mid-dark_1Way up vs Hy_Tumor_mid-dark	-1.09602	2.0867	0.464475	0.0924017	1.37642	1.37642	Hy_Vehic_mid-day_1Way up vs Hy_Tumor_mid-day	-1.06233	2.01261	0.460918	0.828362	0.97184	-1.02898	BS_Vehic_mid-dark_1Way down vs BS_Tumor_mid-dark	-1.35599	1.28069
658	60	Slc44a1	Slc44a1	11.0716	11.2905	11.1449	11.2195	11.0402	11.0868	11.1187	11.034	11.9651	11.9992	12.0108	11.9487	0.235406	0.950422	-1.05216	Hippo_Tumor_mid-dark down vs Hippo_Vehic_mid-dark	-1.1483	1.03726	-0.07336	0.250155	1.05044	1.05044	Hippo_Tumor_mid-day_1Way up vs Hippo_Vehic_mid-day	-1.03896	1.14642	0.071	0.326177	1.05587	1.05587	Hy_Vehic_mid-dark_1Way up vs Hy_Tumor_mid-dark	-1.06262	1.18466	0.0784267	0.467125	0.964003	-1.03734	Hy_Vehic_mid-day_1Way down vs Hy_Tumor_mid-day	-1.15302	1.0715	-0.05289	0.503616	1.03219	1.03219	BS_Vehic_mid-dark_1Way up vs BS_Tumor_mid-dark	-1.06915	1.13909
236	61	Epg5	Epg5	9.7752	9.7145	9.69194	9.53849	9.84277	9.78413	9.7576	9.80593	9.62843	9.70141	9.67657	9.66514	0.210133	1.05941	1.05941	Hippo_Tumor_mid-dark up vs Hippo_Vehic_mid-dark	-1.03664	1.16347	0.083256	0.0139342	1.12976	1.12976	Hippo_Tumor_mid-day_1Way up vs Hippo_Vehic_mid-day	1.02871	1.24073	0.176016	0.125845	0.942674	-1.06081	Hy_Vehic_mid-dark_1Way down vs Hy_Tumor_mid-dark	-1.14683	1.01911	-0.0851693	0.656004	1.01523	1.01523	Hy_Vehic_mid-day_1Way up vs Hy_Tumor_mid-day	-1.05813	1.0906	0.021802	0.432752	1.03393	1.03393	BS_Vehic_mid-dark_1Way up vs BS_Tumor_mid-dark	-1.05639	1.12929
137	62	Cd68	Cd68	8.19286	7.9532	7.83233	8.12262	7.39294	7.57348	7.44503	7.41173	7.13179	7.30514	7.22569	7.37424	0.00309138	1.2839	1.2839	Hippo_Tumor_mid-dark up vs Hippo_Vehic_mid-dark	1.1026	1.495	0.360528	0.121485	0.889196	-1.12461	Hippo_Tumor_mid-day_1Way down vs Hippo_Vehic_mid-day	-1.30953	1.03541	-0.169426	0.666552	1.03676	1.03676	Hy_Vehic_mid-dark_1Way up vs Hy_Tumor_mid-dark	-1.1512	1.23739	0.0520827	0.15992	0.893936	-1.11865	Hy_Vehic_mid-day_1Way down vs Hy_Tumor_mid-day	-1.31603	1.05167	-0.161756	0.382253	1.06726	1.06726	BS_Vehic_mid-dark_1Way up vs BS_Tumor_mid-dark	-1.09312	1.2451
461	63	Mdm2	Mdm2	10.1463	10.2517	10.2459	10.148	10.1658	10.1986	10.1431	10.1815	10.0618	10.1021	10.1097	10.1054	0.0166959	0.933292	-1.07148	Hippo_Tumor_mid-dark down vs Hippo_Vehic_mid-dark	-1.1318	-1.01437	-0.0996	0.0133664	1.07448	1.07448	Hippo_Tumor_mid-day_1Way up vs Hippo_Vehic_mid-day	1.01722	1.13497	0.10364	0.62948	0.984361	-1.01589	Hy_Vehic_mid-dark_1Way down vs Hy_Tumor_mid-dark	-1.08837	1.05459	-0.02274	0.691323	0.988173	-1.01197	Hy_Vehic_mid-day_1Way down vs Hy_Tumor_mid-day	-1.0781	1.05275	-0.017165	0.316403	1.03375	1.03375	BS_Vehic_mid-dark_1Way up vs BS_Tumor_mid-dark	-1.03569	1.10679
526	64	Padi2	Padi2	7.76166	8.07815	7.89408	8.06814	8.00663	8.17014	8.13329	8.23065	9.02744	9.21583	9.26597	9.30922	0.193902	0.912302	-1.09613	Hippo_Tumor_mid-dark down vs Hippo_Vehic_mid-dark	-1.26524	1.05306	-0.132416	0.919639	1.00696	1.00696	Hippo_Tumor_mid-day_1Way up vs Hippo_Vehic_mid-day	-1.14631	1.16232	0.010008	0.407223	1.09176	1.09176	Hy_Vehic_mid-dark_1Way up vs Hy_Tumor_mid-dark	-1.14299	1.36239	0.126662	0.663319	1.04283	1.04283	Hy_Vehic_mid-day_1Way up vs Hy_Tumor_mid-day	-1.17523	1.27807	0.060509	0.0566106	1.17979	1.17979	BS_Vehic_mid-dark_1Way up vs BS_Tumor_mid-dark	-1.0053	1.39928
194	65	Ctsw	Ctsw	3.37702	3.7358	3.32411	4.11947	4.08546	4.00871	4.04621	3.78024	3.91337	3.75783	3.80066	3.83141	0.826849	1.03735	1.03735	Hippo_Tumor_mid-dark up vs Hippo_Vehic_mid-dark	-1.36743	1.47149	0.052904	0.126385	0.766486	-1.30465	Hippo_Tumor_mid-day_1Way down vs Hippo_Vehic_mid-day	-1.85066	1.08727	-0.383668	0.904394	0.97316	-1.02758	Hy_Vehic_mid-dark_1Way down vs Hy_Tumor_mid-dark	-1.66046	1.57253	-0.0392507	0.451554	0.853537	-1.1716	Hy_Vehic_mid-day_1Way down vs Hy_Tumor_mid-day	-1.82061	1.32636	-0.228475	0.687763	0.924849	-1.08126	BS_Vehic_mid-dark_1Way down vs BS_Tumor_mid-dark	-1.62334	1.38852
656	66	Slc2a1	Slc2a1	9.41702	9.49219	9.1927	9.21879	9.71839	9.70884	9.52247	9.524	9.82372	9.88927	9.74649	9.6216	0.0317454	1.16823	1.16823	Hippo_Tumor_mid-dark up vs Hippo_Vehic_mid-dark	1.01552	1.3439	0.224324	0.011162	1.20865	1.20865	Hippo_Tumor_mid-day_1Way up vs Hippo_Vehic_mid-day	1.05066	1.3904	0.2734	0.0517823	0.873014	-1.14546	Hy_Vehic_mid-dark_1Way down vs Hy_Tumor_mid-dark	-1.31367	1.00122	-0.195924	0.0465715	0.879748	-1.13669	Hy_Vehic_mid-day_1Way down vs Hy_Tumor_mid-day	-1.28915	-1.00226	-0.184838	0.510808	0.947872	-1.055	BS_Vehic_mid-dark_1Way down vs BS_Tumor_mid-dark	-1.24974	1.12284
707	67	Tgm2	Tgm2	7.45383	7.61804	7.10227	7.23378	7.47827	7.50205	7.12018	7.31833	7.75239	7.83224	7.36407	7.40763	0.0315222	1.27594	1.27594	Hippo_Tumor_mid-dark up vs Hippo_Vehic_mid-dark	1.02478	1.58866	0.351558	0.0203121	1.3052	1.3052	Hippo_Tumor_mid-day_1Way up vs Hippo_Vehic_mid-day	1.04828	1.62509	0.384268	0.148092	0.780195	-1.28173	Hy_Vehic_mid-dark_1Way down vs Hy_Tumor_mid-dark	-1.81653	1.10573	-0.358094	0.405982	0.880434	-1.1358	Hy_Vehic_mid-day_1Way down vs Hy_Tumor_mid-day	-1.56464	1.21285	-0.183714	0.00538551	0.764015	-1.30887	BS_Vehic_mid-dark_1Way down vs BS_Tumor_mid-dark	-1.56159	-1.09705
193	68	Ctss	Ctss	10.3961	10.4447	10.3281	10.5777	10.6234	10.5287	10.5477	10.5025	10.5836	10.6426	10.5801	10.6096	0.339596	1.04828	1.04828	Hippo_Tumor_mid-dark up vs Hippo_Vehic_mid-dark	-1.0559	1.16031	0.06802	0.0722745	0.911946	-1.09656	Hippo_Tumor_mid-day_1Way down vs Hippo_Vehic_mid-day	-1.21375	1.00941	-0.13298	0.462026	0.948882	-1.05387	Hy_Vehic_mid-dark_1Way down vs Hy_Tumor_mid-dark	-1.22389	1.10197	-0.0757	0.779788	0.98201	-1.01832	Hy_Vehic_mid-day_1Way down vs Hy_Tumor_mid-day	-1.16829	1.12663	-0.02619	0.974927	0.997563	-1.00244	BS_Vehic_mid-dark_1Way down vs BS_Tumor_mid-dark	-1.17959	1.17385
86	69	Brd3	Brd3	9.33566	9.15417	9.32765	9.1243	9.66692	9.58834	9.73641	9.58416	9.12103	9.02087	9.11723	9.02075	0.915	1.00557	1.00557	Hippo_Tumor_mid-dark up vs Hippo_Vehic_mid-dark	-1.10846	1.12083	0.008008	0.691212	1.02092	1.02092	Hippo_Tumor_mid-day_1Way up vs Hippo_Vehic_mid-day	-1.09178	1.13795	0.029872	0.444014	1.04935	1.04935	Hy_Vehic_mid-dark_1Way up vs Hy_Tumor_mid-dark	-1.08725	1.1972	0.069494	0.959529	0.997105	-1.0029	Hy_Vehic_mid-day_1Way down vs Hy_Tumor_mid-day	-1.132	1.12545	-0.004183	0.946969	0.997365	-1.00264	BS_Vehic_mid-dark_1Way down vs BS_Tumor_mid-dark	-1.08957	1.08384
767	70	Ugt8a	Ugt8a	9.62861	10.0291	9.91764	10.1913	10.0744	10.1195	10.2689	10.2396	11.4058	11.6124	11.6378	11.7368	0.0853685	0.818452	-1.22182	Hippo_Tumor_mid-dark down vs Hippo_Vehic_mid-dark	-1.54026	1.03176	-0.28903	0.318677	0.893643	-1.11902	Hippo_Tumor_mid-day_1Way down vs Hippo_Vehic_mid-day	-1.41066	1.12655	-0.16223	0.277101	1.14429	1.14429	Hy_Vehic_mid-dark_1Way up vs Hy_Tumor_mid-dark	-1.12963	1.47914	0.194452	0.459358	1.08678	1.08678	Hy_Vehic_mid-day_1Way up vs Hy_Tumor_mid-day	-1.16481	1.37574	0.12006	0.0167877	1.17448	1.17448	BS_Vehic_mid-dark_1Way up vs BS_Tumor_mid-dark	1.03396	1.3341
496	71	Nfkbia	Nfkbia	7.66157	8.13759	7.57414	7.63864	7.53705	7.91136	7.59913	7.55303	7.50433	8.08392	7.54844	7.5524	0.621666	1.06248	1.06248	Hippo_Tumor_mid-dark up vs Hippo_Vehic_mid-dark	-1.21495	1.37151	0.087434	0.0110725	1.41319	1.41319	Hippo_Tumor_mid-day_1Way up vs Hippo_Vehic_mid-day	1.09476	1.82422	0.498952	0.640623	1.04397	1.04397	Hy_Vehic_mid-dark_1Way up vs Hy_Tumor_mid-dark	-1.16355	1.26813	0.0620833	0.0101762	0.780067	-1.28194	Hy_Vehic_mid-day_1Way down vs Hy_Tumor_mid-day	-1.53272	-1.07219	-0.35833	0.794194	1.03104	1.03104	BS_Vehic_mid-dark_1Way up vs BS_Tumor_mid-dark	-1.23962	1.31778
276	72	Gadd45g	Gadd45g	8.40183	8.54226	8.47454	8.21061	8.10559	8.56982	8.36117	8.3043	8.04031	8.23156	8.07503	7.95246	0.460411	0.950849	-1.05169	Hippo_Tumor_mid-dark down vs Hippo_Vehic_mid-dark	-1.21125	1.09511	-0.072712	0.00329395	1.25845	1.25845	Hippo_Tumor_mid-day_1Way up vs Hippo_Vehic_mid-day	1.09267	1.44938	0.331646	0.011402	1.19382	1.19382	Hy_Vehic_mid-dark_1Way up vs Hy_Tumor_mid-dark	1.04829	1.35955	0.255581	0.00542879	0.831899	-1.20207	Hy_Vehic_mid-day_1Way down vs Hy_Tumor_mid-day	-1.35453	-1.06677	-0.265519	0.722479	1.02436	1.02436	BS_Vehic_mid-dark_1Way up vs BS_Tumor_mid-dark	-1.12489	1.18036
510	73	Nqo1	Nqo1	7.64132	8.02262	7.5291	7.92476	8.13752	8.11363	7.89765	7.98227	8.31608	8.28306	8.0418	8.22679	0.491634	1.0809	1.0809	Hippo_Tumor_mid-dark up vs Hippo_Vehic_mid-dark	-1.16941	1.36626	0.112228	0.548039	1.07018	1.07018	Hippo_Tumor_mid-day_1Way up vs Hippo_Vehic_mid-day	-1.18112	1.35272	0.097852	0.0314123	0.846824	-1.18088	Hy_Vehic_mid-dark_1Way down vs Hy_Tumor_mid-dark	-1.37056	-1.01745	-0.239867	0.1742	0.912975	-1.09532	Hy_Vehic_mid-day_1Way down vs Hy_Tumor_mid-day	-1.25593	1.04685	-0.131353	0.0231766	0.826864	-1.20939	BS_Vehic_mid-dark_1Way down vs BS_Tumor_mid-dark	-1.41963	-1.03029
66	74	Bcl2l2	Bcl2l2	11.5617	11.3899	11.4951	11.4234	11.373	11.3964	11.4838	11.406	11.5938	11.5727	11.6156	11.5566	0.223127	1.04725	1.04725	Hippo_Tumor_mid-dark up vs Hippo_Vehic_mid-dark	-1.03153	1.13131	0.0666	0.532793	0.977047	-1.02349	Hippo_Tumor_mid-day_1Way down vs Hippo_Vehic_mid-day	-1.10565	1.05547	-0.0335	0.221941	1.07983	1.07983	Hy_Vehic_mid-dark_1Way up vs Hy_Tumor_mid-dark	-1.05394	1.22892	0.1108	0.904901	1.00672	1.00672	Hy_Vehic_mid-day_1Way up vs Hy_Tumor_mid-day	-1.11863	1.13372	0.009665	0.614417	1.01521	1.01521	BS_Vehic_mid-dark_1Way up vs BS_Tumor_mid-dark	-1.04859	1.08074
199	75	Cycs	Cycs	6.95849	6.75361	7.09744	6.85646	6.92965	6.82456	7.11561	6.77982	7.05953	6.9963	7.12691	7.06069	0.188282	0.908184	-1.1011	Hippo_Tumor_mid-dark down vs Hippo_Vehic_mid-dark	-1.27745	1.05364	-0.138944	0.324138	0.931192	-1.07389	Hippo_Tumor_mid-day_1Way down vs Hippo_Vehic_mid-day	-1.24588	1.08033	-0.10285	0.214941	1.13757	1.13757	Hy_Vehic_mid-dark_1Way up vs Hy_Tumor_mid-dark	-1.08838	1.40844	0.185955	0.738224	0.969468	-1.03149	Hy_Vehic_mid-day_1Way down vs Hy_Tumor_mid-day	-1.25508	1.17961	-0.044735	0.505268	1.04781	1.04781	BS_Vehic_mid-dark_1Way up vs BS_Tumor_mid-dark	-1.10421	1.21232
522	76	Osmr	Osmr	7.39763	7.39827	7.04341	7.10472	7.17442	7.17849	6.85353	6.93182	7.42925	7.57884	7.06723	7.06912	0.0150923	1.2783	1.2783	Hippo_Tumor_mid-dark up vs Hippo_Vehic_mid-dark	1.05577	1.54772	0.354224	0.0384729	1.22565	1.22565	Hippo_Tumor_mid-day_1Way up vs Hippo_Vehic_mid-day	1.01229	1.48398	0.293546	0.0335824	0.800578	-1.2491	Hy_Vehic_mid-dark_1Way down vs Hy_Tumor_mid-dark	-1.52912	-1.02036	-0.320886	0.0682864	0.842843	-1.18646	Hy_Vehic_mid-day_1Way down vs Hy_Tumor_mid-day	-1.42871	1.01493	-0.246665	0.00878666	0.778077	-1.28522	BS_Vehic_mid-dark_1Way down vs BS_Tumor_mid-dark	-1.53511	-1.07601
427	77	Lrrc3	Lrrc3	7.44177	6.95179	7.13288	7.23178	8.35302	8.46397	8.52203	8.71619	7.03675	7.0567	7.05502	6.92242	0.0435338	1.23875	1.23875	Hippo_Tumor_mid-dark up vs Hippo_Vehic_mid-dark	1.00705	1.52377	0.308886	0.0643466	0.823593	-1.21419	Hippo_Tumor_mid-day_1Way down vs Hippo_Vehic_mid-day	-1.49356	1.01309	-0.279996	0.498873	1.12429	1.12429	Hy_Vehic_mid-dark_1Way up vs Hy_Tumor_mid-dark	-1.27972	1.61759	0.16901	0.278791	1.19104	1.19104	Hy_Vehic_mid-day_1Way up vs Hy_Tumor_mid-day	-1.17273	1.66361	0.252222	0.87783	1.01275	1.01275	BS_Vehic_mid-dark_1Way up vs BS_Tumor_mid-dark	-1.17349	1.2036
187	78	Csf3r	Csf3r	6.36452	6.22704	6.56927	6.39611	6.12519	5.73886	6.04983	6.01267	5.99195	5.86409	6.29769	5.83893	0.0515215	0.867689	-1.15249	Hippo_Tumor_mid-dark down vs Hippo_Vehic_mid-dark	-1.32963	1.00106	-0.20475	0.101481	0.889411	-1.12434	Hippo_Tumor_mid-day_1Way down vs Hippo_Vehic_mid-day	-1.29716	1.02612	-0.169078	0.683928	0.949103	-1.05363	Hy_Vehic_mid-dark_1Way down vs Hy_Tumor_mid-dark	-1.38165	1.24458	-0.0753633	0.123529	1.20899	1.20899	Hy_Vehic_mid-day_1Way up vs Hy_Tumor_mid-day	-1.06096	1.55077	0.273808	0.0862198	1.23605	1.23605	BS_Vehic_mid-dark_1Way up vs BS_Tumor_mid-dark	-1.03466	1.58077
336	79	Igf2r	Igf2r	9.32571	9.38791	9.36566	9.20795	9.37217	9.33501	9.29441	9.35188	9.15938	9.17833	9.0452	9.17862	0.482653	0.972691	-1.02808	Hippo_Tumor_mid-dark down vs Hippo_Vehic_mid-dark	-1.11556	1.05546	-0.039946	0.00514729	1.13286	1.13286	Hippo_Tumor_mid-day_1Way up vs Hippo_Vehic_mid-day	1.04402	1.22925	0.179966	0.460146	0.947527	-1.05538	Hy_Vehic_mid-dark_1Way down vs Hy_Tumor_mid-dark	-1.22984	1.10416	-0.0777613	0.86012	1.01176	1.01176	Hy_Vehic_mid-day_1Way up vs Hy_Tumor_mid-day	-1.1375	1.16441	0.016868	0.201636	0.923903	-1.08236	BS_Vehic_mid-dark_1Way down vs BS_Tumor_mid-dark	-1.2281	1.04831
585	80	Ptx3	Ptx3	5.3105	5.47967	5.86734	5.57994	5.00933	4.91864	4.95315	5.07398	5.41764	5.30279	5.51349	5.42809	0.00338237	0.679791	-1.47104	Hippo_Tumor_mid-dark down vs Hippo_Vehic_mid-dark	-1.86639	-1.15944	-0.556836	0.544637	0.932857	-1.07198	Hippo_Tumor_mid-day_1Way down vs Hippo_Vehic_mid-day	-1.36007	1.18356	-0.100272	0.827617	0.961807	-1.03971	Hy_Vehic_mid-dark_1Way down vs Hy_Tumor_mid-dark	-1.51827	1.40451	-0.0561807	0.515306	1.11368	1.11368	Hy_Vehic_mid-day_1Way up vs Hy_Tumor_mid-day	-1.2714	1.57691	0.15534	0.620901	1.06869	1.06869	BS_Vehic_mid-dark_1Way up vs BS_Tumor_mid-dark	-1.23858	1.41458
234	81	Ep300	Ep300	10.6462	10.6407	10.6626	10.4959	10.779	10.7676	10.7253	10.693	10.3745	10.3474	10.3695	10.3591	0.765195	0.988697	-1.01143	Hippo_Tumor_mid-dark down vs Hippo_Vehic_mid-dark	-1.09493	1.07032	-0.0164	0.0163153	1.10562	1.10562	Hippo_Tumor_mid-day_1Way up vs Hippo_Vehic_mid-day	1.02131	1.1969	0.14486	0.292297	0.963453	-1.03793	Hy_Vehic_mid-dark_1Way down vs Hy_Tumor_mid-dark	-1.11685	1.03671	-0.0537133	0.120808	0.949589	-1.05309	Hy_Vehic_mid-day_1Way down vs Hy_Tumor_mid-day	-1.12641	1.01571	-0.074625	0.906416	0.996544	-1.00347	BS_Vehic_mid-dark_1Way down vs BS_Tumor_mid-dark	-1.06736	1.05999
662	82	Smarca4	Smarca4	10.8457	10.8154	10.9053	10.7251	10.6469	10.5405	10.7459	10.6093	10.831	10.7709	10.8539	10.7951	0.270918	0.959517	-1.04219	Hippo_Tumor_mid-dark down vs Hippo_Vehic_mid-dark	-1.12541	1.03613	-0.05962	0.103314	1.06461	1.06461	Hippo_Tumor_mid-day_1Way up vs Hippo_Vehic_mid-day	-1.01432	1.14962	0.09032	0.161512	1.07103	1.07103	Hy_Vehic_mid-dark_1Way up vs Hy_Tumor_mid-dark	-1.03173	1.1835	0.0989933	0.281498	1.04886	1.04886	Hy_Vehic_mid-day_1Way up vs Hy_Tumor_mid-day	-1.045	1.14962	0.068825	0.70893	1.016	1.016	BS_Vehic_mid-dark_1Way up vs BS_Tumor_mid-dark	-1.07578	1.11048
69	83	Bid	Bid	8.36933	8.09182	8.40773	8.09498	8.21868	8.3067	8.06343	8.23574	7.47532	7.66666	7.35881	7.6117	0.752047	0.97374	-1.02697	Hippo_Tumor_mid-dark down vs Hippo_Vehic_mid-dark	-1.22399	1.16055	-0.038392	0.97922	0.997812	-1.00219	Hippo_Tumor_mid-day_1Way down vs Hippo_Vehic_mid-day	-1.19447	1.18924	-0.00316	0.148303	0.897978	-1.11361	Hy_Vehic_mid-dark_1Way down vs Hy_Tumor_mid-dark	-1.29547	1.04462	-0.155248	0.458108	0.952007	-1.05041	Hy_Vehic_mid-day_1Way down vs Hy_Tumor_mid-day	-1.20699	1.09392	-0.070956	0.0910477	0.922412	-1.08411	BS_Vehic_mid-dark_1Way down vs BS_Tumor_mid-dark	-1.19254	1.01467
116	84	Ccng2	Ccng2	10.5196	10.3378	10.5207	10.361	9.23017	9.05765	9.25881	8.9969	9.50662	9.27258	9.50294	9.34032	0.987738	0.999252	-1.00075	Hippo_Tumor_mid-dark down vs Hippo_Vehic_mid-dark	-1.10783	1.10617	-0.00108	0.742147	0.984075	-1.01618	Hippo_Tumor_mid-day_1Way down vs Hippo_Vehic_mid-day	-1.12492	1.08937	-0.02316	0.675482	1.02004	1.02004	Hy_Vehic_mid-dark_1Way up vs Hy_Tumor_mid-dark	-1.08358	1.12746	0.0286327	0.340673	0.958769	-1.043	Hy_Vehic_mid-day_1Way down vs Hy_Tumor_mid-day	-1.14347	1.05113	-0.060745	0.982287	0.997448	-1.00256	BS_Vehic_mid-dark_1Way down vs BS_Tumor_mid-dark	-1.27615	1.26965
60	85	Bcas1	Bcas1	11.1707	11.6706	11.4598	11.6165	11.7549	11.8632	12.0006	11.847	13.0276	13.1686	13.2109	13.1134	0.0845851	0.818424	-1.22186	Hippo_Tumor_mid-dark down vs Hippo_Vehic_mid-dark	-1.53939	1.03111	-0.28908	0.735146	1.03823	1.03823	Hippo_Tumor_mid-day_1Way up vs Hippo_Vehic_mid-day	-1.21349	1.30803	0.05412	0.195934	1.1857	1.1857	Hy_Vehic_mid-dark_1Way up vs Hy_Tumor_mid-dark	-1.10471	1.55309	0.245733	0.923854	0.988878	-1.01125	Hy_Vehic_mid-day_1Way down vs Hy_Tumor_mid-day	-1.29578	1.26712	-0.016135	0.017943	1.13546	1.13546	BS_Vehic_mid-dark_1Way up vs BS_Tumor_mid-dark	1.02544	1.25728
538	86	Pik3r1	Pik3r1	10.8712	10.6632	10.7084	10.6153	11.1537	11.1455	11.1651	11.1059	11.1384	11.1228	11.1624	11.1031	0.0534771	1.11949	1.11949	Hippo_Tumor_mid-dark up vs Hippo_Vehic_mid-dark	-1.00191	1.25565	0.16284	0.54884	1.03372	1.03372	Hippo_Tumor_mid-day_1Way up vs Hippo_Vehic_mid-day	-1.08504	1.15944	0.04784	0.787365	1.00794	1.00794	Hy_Vehic_mid-dark_1Way up vs Hy_Tumor_mid-dark	-1.05562	1.07244	0.0114067	0.317736	0.972968	-1.02778	Hy_Vehic_mid-day_1Way down vs Hy_Tumor_mid-day	-1.08804	1.03002	-0.039535	0.565607	1.01678	1.01678	BS_Vehic_mid-dark_1Way up vs BS_Tumor_mid-dark	-1.0447	1.08005
726	87	Tmem88b	Tmem88b	8.73013	9.19317	8.87287	9.19552	8.9856	9.17728	9.30008	9.26179	10.3765	10.7018	10.5627	10.6935	0.399438	0.905798	-1.104	Hippo_Tumor_mid-dark down vs Hippo_Vehic_mid-dark	-1.40665	1.15411	-0.142738	0.988814	0.998374	-1.00163	Hippo_Tumor_mid-day_1Way down vs Hippo_Vehic_mid-day	-1.27622	1.27207	-0.002348	0.0487531	1.24357	1.24357	Hy_Vehic_mid-dark_1Way up vs Hy_Tumor_mid-dark	1.00138	1.54432	0.314484	0.53578	1.06033	1.06033	Hy_Vehic_mid-day_1Way up vs Hy_Tumor_mid-day	-1.15071	1.29374	0.0845095	0.130397	1.1378	1.1378	BS_Vehic_mid-dark_1Way up vs BS_Tumor_mid-dark	-1.04379	1.35128
501	88	Nkg7	Nkg7	4.22617	3.93355	4.05983	3.79956	4.42151	4.32173	4.29618	4.29481	4.48118	4.09791	4.42103	4.33354	0.215426	1.12221	1.12221	Hippo_Tumor_mid-dark up vs Hippo_Vehic_mid-dark	-1.07701	1.35634	0.166338	0.314217	1.09733	1.09733	Hippo_Tumor_mid-day_1Way up vs Hippo_Vehic_mid-day	-1.10143	1.32627	0.133996	0.620792	0.916792	-1.09076	Hy_Vehic_mid-dark_1Way down vs Hy_Tumor_mid-dark	-1.57966	1.32772	-0.125333	0.907476	0.981512	-1.01884	Hy_Vehic_mid-day_1Way down vs Hy_Tumor_mid-day	-1.43166	1.37922	-0.0269215	0.726159	0.959161	-1.04258	BS_Vehic_mid-dark_1Way down vs BS_Tumor_mid-dark	-1.3374	1.2304
390	89	Kdm3b	Kdm3b	3.71111	4.01727	4.30009	3.86273	4.15005	4.12937	4.22832	3.99058	3.75479	3.61845	3.80619	3.85745	0.00462838	0.664815	-1.50418	Hippo_Tumor_mid-dark down vs Hippo_Vehic_mid-dark	-1.95699	-1.15614	-0.588976	0.400932	1.11307	1.11307	Hippo_Tumor_mid-day_1Way up vs Hippo_Vehic_mid-day	-1.16887	1.44814	0.154542	0.756968	1.05575	1.05575	Hy_Vehic_mid-dark_1Way up vs Hy_Tumor_mid-dark	-1.37243	1.52973	0.0782733	0.552284	0.908278	-1.10098	Hy_Vehic_mid-day_1Way down vs Hy_Tumor_mid-day	-1.54781	1.2769	-0.138794	0.84496	1.03628	1.03628	BS_Vehic_mid-dark_1Way up vs BS_Tumor_mid-dark	-1.41354	1.51796
281	90	Gdpd2	Gdpd2	7.42037	7.52605	7.5601	7.72432	8.52105	8.82402	8.42668	8.78951	7.94081	8.13153	7.95365	8.09783	0.140083	0.907689	-1.1017	Hippo_Tumor_mid-dark down vs Hippo_Vehic_mid-dark	-1.25747	1.03603	-0.13973	0.0425973	0.871595	-1.14732	Hippo_Tumor_mid-day_1Way down vs Hippo_Vehic_mid-day	-1.30954	-1.0052	-0.19827	0.473465	0.936683	-1.0676	Hy_Vehic_mid-dark_1Way down vs Hy_Tumor_mid-dark	-1.29281	1.13428	-0.0943667	0.773467	0.976365	-1.02421	Hy_Vehic_mid-day_1Way down vs Hy_Tumor_mid-day	-1.22108	1.16404	-0.034508	0.898472	1.00894	1.00894	BS_Vehic_mid-dark_1Way up vs BS_Tumor_mid-dark	-1.14707	1.16766
514	91	Nthl1	Nthl1	6.67337	6.69274	6.90096	6.7301	7.49334	7.45605	7.43558	7.37045	7.1691	7.05411	7.2316	7.06961	0.00829731	0.854057	-1.17088	Hippo_Tumor_mid-dark down vs Hippo_Vehic_mid-dark	-1.30846	-1.04777	-0.227596	0.62789	0.974435	-1.02624	Hippo_Tumor_mid-day_1Way down vs Hippo_Vehic_mid-day	-1.14682	1.08893	-0.037362	0.659274	0.960752	-1.04085	Hy_Vehic_mid-dark_1Way down vs Hy_Tumor_mid-dark	-1.26079	1.16377	-0.0577633	0.479559	0.942392	-1.06113	Hy_Vehic_mid-day_1Way down vs Hy_Tumor_mid-day	-1.26545	1.12385	-0.0856005	0.442843	1.04428	1.04428	BS_Vehic_mid-dark_1Way up vs BS_Tumor_mid-dark	-1.07662	1.17407
773	92	Vegfa	Vegfa	9.68788	9.50668	9.74528	9.48773	10.0133	9.9644	10.1167	9.97939	10.0906	10.1228	10.2495	10.1242	0.550706	0.960997	-1.04059	Hippo_Tumor_mid-dark down vs Hippo_Vehic_mid-dark	-1.19499	1.10359	-0.057396	0.843067	1.01322	1.01322	Hippo_Tumor_mid-day_1Way up vs Hippo_Vehic_mid-day	-1.1334	1.16357	0.018946	0.120794	1.07429	1.07429	Hy_Vehic_mid-dark_1Way up vs Hy_Tumor_mid-dark	-1.02183	1.1793	0.103389	0.797361	1.01045	1.01045	Hy_Vehic_mid-day_1Way up vs Hy_Tumor_mid-day	-1.07817	1.10082	0.0149925	0.0989352	1.11647	1.11647	BS_Vehic_mid-dark_1Way up vs BS_Tumor_mid-dark	-1.02359	1.27593
421	93	Lilrb4a	Lilrb4a	5.7098	5.72532	5.16721	5.63841	5.64179	5.79677	5.42434	5.54722	5.71436	5.78473	5.70017	5.64927	0.0126217	1.45659	1.45659	Hippo_Tumor_mid-dark up vs Hippo_Vehic_mid-dark	1.09658	1.93478	0.542592	0.658874	1.06209	1.06209	Hippo_Tumor_mid-day_1Way up vs Hippo_Vehic_mid-day	-1.25064	1.41077	0.086908	0.309514	0.860084	-1.16268	Hy_Vehic_mid-dark_1Way down vs Hy_Tumor_mid-dark	-1.5819	1.1702	-0.217451	0.20919	0.841158	-1.18884	Hy_Vehic_mid-day_1Way down vs Hy_Tumor_mid-day	-1.57744	1.11611	-0.249552	0.929258	0.990214	-1.00988	BS_Vehic_mid-dark_1Way down vs BS_Tumor_mid-dark	-1.27381	1.249
231	94	Enpp6	Enpp6	6.94266	7.45609	7.18381	7.51524	7.14497	7.33263	7.41812	7.40323	8.72624	9.10199	8.96968	9.10053	0.22955	0.846072	-1.18193	Hippo_Tumor_mid-dark down vs Hippo_Vehic_mid-dark	-1.56957	1.12356	-0.241148	0.763255	0.959832	-1.04185	Hippo_Tumor_mid-day_1Way down vs Hippo_Vehic_mid-day	-1.38354	1.27463	-0.059146	0.22742	1.20844	1.20844	Hy_Vehic_mid-dark_1Way up vs Hy_Tumor_mid-dark	-1.14285	1.66894	0.273148	0.727192	1.05015	1.05015	Hy_Vehic_mid-day_1Way up vs Hy_Tumor_mid-day	-1.28098	1.4127	0.0706015	0.0501755	1.18381	1.18381	BS_Vehic_mid-dark_1Way up vs BS_Tumor_mid-dark	-1.00015	1.40162
536	95	Pik3cd	Pik3cd	7.80995	7.50729	7.73646	7.42557	6.92371	6.94998	7.22795	7.22321	7.23035	7.04403	7.14978	7.03955	0.589853	1.05226	1.05226	Hippo_Tumor_mid-dark up vs Hippo_Vehic_mid-dark	-1.15648	1.28052	0.073496	0.549383	1.05828	1.05828	Hippo_Tumor_mid-day_1Way up vs Hippo_Vehic_mid-day	-1.14991	1.28784	0.081716	0.138625	1.23477	1.23477	Hy_Vehic_mid-dark_1Way up vs Hy_Tumor_mid-dark	-1.08098	1.64813	0.304247	0.146918	1.20851	1.20851	Hy_Vehic_mid-day_1Way up vs Hy_Tumor_mid-day	-1.0788	1.57558	0.27323	0.380475	0.945685	-1.05743	BS_Vehic_mid-dark_1Way down vs BS_Tumor_mid-dark	-1.20632	1.07883
170	96	Cnot10	Cnot10	9.3719	9.261	9.33537	9.1517	9.62618	9.57939	9.56417	9.40437	9.05515	8.95474	8.87	8.97584	0.615239	1.02564	1.02564	Hippo_Tumor_mid-dark up vs Hippo_Vehic_mid-dark	-1.08262	1.13885	0.036524	0.144587	1.0787	1.0787	Hippo_Tumor_mid-day_1Way up vs Hippo_Vehic_mid-day	-1.02936	1.19777	0.109296	0.257021	0.957928	-1.04392	Hy_Vehic_mid-dark_1Way down vs Hy_Tumor_mid-dark	-1.12897	1.03598	-0.0620113	0.00297917	0.885759	-1.12897	Hy_Vehic_mid-day_1Way down vs Hy_Tumor_mid-day	-1.21319	-1.0506	-0.175014	0.0770187	0.879562	-1.13693	BS_Vehic_mid-dark_1Way down vs BS_Tumor_mid-dark	-1.31311	1.01586
316	97	Hist1h1d	H1f3	4.18331	3.77919	4.41962	3.4957	3.68925	3.68419	3.64455	3.43906	3.81649	3.58369	3.48964	3.85258	0.448959	0.848913	-1.17798	Hippo_Tumor_mid-dark down vs Hippo_Vehic_mid-dark	-1.84257	1.32785	-0.236312	0.365601	1.21714	1.21714	Hippo_Tumor_mid-day_1Way up vs Hippo_Vehic_mid-day	-1.28513	1.90383	0.283498	0.92538	0.969488	-1.03147	Hy_Vehic_mid-dark_1Way down vs Hy_Tumor_mid-dark	-2.0793	1.95434	-0.0447053	0.578375	0.84374	-1.1852	Hy_Vehic_mid-day_1Way down vs Hy_Tumor_mid-day	-2.2566	1.60647	-0.24513	0.234758	0.797275	-1.25427	BS_Vehic_mid-dark_1Way down vs BS_Tumor_mid-dark	-1.85267	1.17764
408	98	Kmt2c	Kmt2c	9.82469	9.84818	9.91959	9.6216	10.0191	9.87065	10.0127	9.93687	9.65784	9.66626	9.6737	9.69463	0.331166	0.936341	-1.06799	Hippo_Tumor_mid-dark down vs Hippo_Vehic_mid-dark	-1.22741	1.07611	-0.094894	0.029326	1.17006	1.17006	Hippo_Tumor_mid-day_1Way up vs Hippo_Vehic_mid-day	1.01808	1.34472	0.226582	0.961605	0.995604	-1.00442	Hy_Vehic_mid-dark_1Way down vs Hy_Tumor_mid-dark	-1.21941	1.20872	-0.00635667	0.58728	1.04697	1.04697	Hy_Vehic_mid-day_1Way up vs Hy_Tumor_mid-day	-1.14141	1.25116	0.06622	0.897109	1.01106	1.01106	BS_Vehic_mid-dark_1Way up vs BS_Tumor_mid-dark	-1.18206	1.20835
106	99	Casp7	Casp7	6.39236	6.517	6.20113	6.46803	7.11122	6.96913	6.75823	7.10614	6.51086	6.80607	6.49412	6.81047	0.0831186	1.14174	1.14174	Hippo_Tumor_mid-dark up vs Hippo_Vehic_mid-dark	-1.01966	1.3292	0.191234	0.642408	1.03452	1.03452	Hippo_Tumor_mid-day_1Way up vs Hippo_Vehic_mid-day	-1.12534	1.20438	0.048966	0.0672645	0.782959	-1.27721	Hy_Vehic_mid-dark_1Way down vs Hy_Tumor_mid-dark	-1.66435	1.02029	-0.352991	0.414123	1.09963	1.09963	Hy_Vehic_mid-day_1Way up vs Hy_Tumor_mid-day	-1.15978	1.40238	0.137015	0.915716	0.988467	-1.01167	BS_Vehic_mid-dark_1Way down vs BS_Tumor_mid-dark	-1.27294	1.24375
327	100	Icam2	Icam2	6.55888	6.70747	6.51716	6.86704	6.96354	7.19246	6.88114	7.00963	6.99653	7.17447	6.98956	7.07859	0.729796	1.02934	1.02934	Hippo_Tumor_mid-dark up vs Hippo_Vehic_mid-dark	-1.15659	1.22545	0.041718	0.197519	0.895287	-1.11696	Hippo_Tumor_mid-day_1Way down vs Hippo_Vehic_mid-day	-1.32977	1.06586	-0.159578	0.230745	0.944483	-1.05878	Hy_Vehic_mid-dark_1Way down vs Hy_Tumor_mid-dark	-1.16796	1.04187	-0.0824033	0.00953718	0.880979	-1.1351	Hy_Vehic_mid-day_1Way down vs Hy_Tumor_mid-day	-1.24218	-1.03725	-0.182821	0.91649	0.995184	-1.00484	BS_Vehic_mid-dark_1Way down vs BS_Tumor_mid-dark	-1.10664	1.09601
283	101	Gjb1	Gjb1	8.07848	8.52721	8.38281	8.46042	8.59341	8.69024	8.84443	8.72918	10.386	10.4372	10.5951	10.5602	0.0566924	0.809817	-1.23485	Hippo_Tumor_mid-dark down vs Hippo_Vehic_mid-dark	-1.5352	1.00679	-0.304332	0.658179	1.04739	1.04739	Hippo_Tumor_mid-day_1Way up vs Hippo_Vehic_mid-day	-1.18699	1.30215	0.066794	0.206862	1.19005	1.19005	Hy_Vehic_mid-dark_1Way up vs Hy_Tumor_mid-dark	-1.1151	1.57922	0.251017	0.825952	1.02736	1.02736	Hy_Vehic_mid-day_1Way up vs Hy_Tumor_mid-day	-1.26226	1.33228	0.0389425	0.0563891	1.15593	1.15593	BS_Vehic_mid-dark_1Way up vs BS_Tumor_mid-dark	-1.00449	1.34218
718	102	Tmem100	Tmem100	8.75452	8.61492	8.83683	8.79017	8.77095	8.66888	8.84639	8.72995	8.8387	8.73337	8.97292	8.7613	0.267645	0.944539	-1.05872	Hippo_Tumor_mid-dark down vs Hippo_Vehic_mid-dark	-1.1763	1.04944	-0.082318	0.0264273	0.88561	-1.12916	Hippo_Tumor_mid-day_1Way down vs Hippo_Vehic_mid-day	-1.25458	-1.01629	-0.175256	0.539856	1.05368	1.05368	Hy_Vehic_mid-dark_1Way up vs Hy_Tumor_mid-dark	-1.13557	1.26077	0.0754413	0.588421	1.04324	1.04324	Hy_Vehic_mid-day_1Way up vs Hy_Tumor_mid-day	-1.1303	1.23016	0.061068	0.141233	1.0975	1.0975	BS_Vehic_mid-dark_1Way up vs BS_Tumor_mid-dark	-1.03525	1.24696
755	103	Trim47	Trim47	7.01088	6.85964	7.00288	7.0951	7.52975	7.38812	7.48559	7.45871	7.13761	7.12691	7.33113	7.20946	0.914708	1.00556	1.00556	Hippo_Tumor_mid-dark up vs Hippo_Vehic_mid-dark	-1.10796	1.12032	0.008002	0.00555736	0.849412	-1.17729	Hippo_Tumor_mid-day_1Way down vs Hippo_Vehic_mid-day	-1.31164	-1.0567	-0.235464	0.646031	0.969858	-1.03108	Hy_Vehic_mid-dark_1Way down vs Hy_Tumor_mid-dark	-1.18677	1.11631	-0.0441547	0.427981	1.05014	1.05014	Hy_Vehic_mid-day_1Way up vs Hy_Tumor_mid-day	-1.08356	1.19495	0.0705835	0.0312829	1.14355	1.14355	BS_Vehic_mid-dark_1Way up vs BS_Tumor_mid-dark	1.01388	1.28981
735	104	Tnfrsf25	Tnfrsf25	7.74351	7.68337	8.25401	7.37325	4.52914	4.28348	4.49933	4.11888	4.33984	4.09709	4.61775	4.13591	0.0835832	0.701978	-1.42455	Hippo_Tumor_mid-dark down vs Hippo_Vehic_mid-dark	-2.13905	1.05407	-0.510502	0.278829	1.23982	1.23982	Hippo_Tumor_mid-day_1Way up vs Hippo_Vehic_mid-day	-1.21112	1.86167	0.310126	0.887576	0.979549	-1.02088	Hy_Vehic_mid-dark_1Way down vs Hy_Tumor_mid-dark	-1.39137	1.33504	-0.02981	0.401845	0.892175	-1.12086	Hy_Vehic_mid-day_1Way down vs Hy_Tumor_mid-day	-1.48959	1.18568	-0.164601	0.138675	1.21244	1.21244	BS_Vehic_mid-dark_1Way up vs BS_Tumor_mid-dark	-1.0724	1.57642
601	105	Rapgef3	Rapgef3	8.88931	8.84269	8.93969	8.6488	9.37653	9.21218	9.43815	9.21592	9.1785	9.06564	9.2222	8.93766	0.608486	0.965682	-1.03554	Hippo_Tumor_mid-dark down vs Hippo_Vehic_mid-dark	-1.19316	1.11267	-0.05038	0.0615032	1.14385	1.14385	Hippo_Tumor_mid-day_1Way up vs Hippo_Vehic_mid-day	-1.00731	1.31795	0.193892	0.333847	1.04364	1.04364	Hy_Vehic_mid-dark_1Way up vs Hy_Tumor_mid-dark	-1.05045	1.14413	0.061618	0.948089	1.0026	1.0026	Hy_Vehic_mid-day_1Way up vs Hy_Tumor_mid-day	-1.08529	1.09094	0.003743	0.584088	1.03075	1.03075	BS_Vehic_mid-dark_1Way up vs BS_Tumor_mid-dark	-1.08883	1.15683
339	106	Ikbkb	Ikbkb	9.69076	9.54594	9.68365	9.51382	9.61877	9.47473	9.65103	9.49448	9.3244	9.15099	9.26076	9.20961	0.920075	1.00495	1.00495	Hippo_Tumor_mid-dark up vs Hippo_Vehic_mid-dark	-1.1026	1.11354	0.007118	0.65174	1.02251	1.02251	Hippo_Tumor_mid-day_1Way up vs Hippo_Vehic_mid-day	-1.08366	1.133	0.032118	0.631081	1.02261	1.02261	Hy_Vehic_mid-dark_1Way up vs Hy_Tumor_mid-dark	-1.07881	1.12814	0.0322547	0.748277	1.01378	1.01378	Hy_Vehic_mid-day_1Way up vs Hy_Tumor_mid-day	-1.07953	1.1095	0.0197495	0.481293	0.956853	-1.04509	BS_Vehic_mid-dark_1Way down vs BS_Tumor_mid-dark	-1.19039	1.08988
284	107	Gna15	Gna15	6.03969	5.86967	6.19912	5.99706	5.53708	5.29907	5.83678	5.51754	5.61777	5.44038	5.86806	5.55076	0.144556	0.895379	-1.11685	Hippo_Tumor_mid-dark down vs Hippo_Vehic_mid-dark	-1.30112	1.04311	-0.15943	0.238031	0.915486	-1.09232	Hippo_Tumor_mid-day_1Way down vs Hippo_Vehic_mid-day	-1.27254	1.06653	-0.12739	0.117209	1.23089	1.23089	Hy_Vehic_mid-dark_1Way up vs Hy_Tumor_mid-dark	-1.06154	1.60832	0.2997	0.205865	1.16349	1.16349	Hy_Vehic_mid-day_1Way up vs Hy_Tumor_mid-day	-1.09883	1.4875	0.218464	0.146618	1.18944	1.18944	BS_Vehic_mid-dark_1Way up vs BS_Tumor_mid-dark	-1.07043	1.51442
179	108	Creb1	Creb1	9.95999	9.79136	9.92211	9.91781	10.0164	9.88087	9.97202	9.85517	9.83799	9.70367	9.87238	9.76338	0.510403	1.0266	1.0266	Hippo_Tumor_mid-dark up vs Hippo_Vehic_mid-dark	-1.05804	1.11509	0.03788	0.0390665	0.91608	-1.09161	Hippo_Tumor_mid-day_1Way down vs Hippo_Vehic_mid-day	-1.18569	-1.00499	-0.126454	0.627538	0.969706	-1.03124	Hy_Vehic_mid-dark_1Way down vs Hy_Tumor_mid-dark	-1.1788	1.10846	-0.04438	0.759101	0.982349	-1.01797	Hy_Vehic_mid-day_1Way down vs Hy_Tumor_mid-day	-1.15103	1.11075	-0.025693	0.703292	1.02412	1.02412	BS_Vehic_mid-dark_1Way up vs BS_Tumor_mid-dark	-1.11297	1.16732
324	109	Hsd11b1	Hsd11b1	9.99702	10.0427	10.0594	10.2486	9.11398	9.16315	9.29457	9.09249	10.0265	9.7869	9.98746	9.99037	0.475036	0.95768	-1.04419	Hippo_Tumor_mid-dark down vs Hippo_Vehic_mid-dark	-1.18359	1.08553	-0.062384	0.0280583	0.866959	-1.15346	Hippo_Tumor_mid-day_1Way down vs Hippo_Vehic_mid-day	-1.30744	-1.01761	-0.205964	0.126874	1.13334	1.13334	Hy_Vehic_mid-dark_1Way up vs Hy_Tumor_mid-dark	-1.04147	1.33773	0.180586	0.499452	0.952203	-1.0502	Hy_Vehic_mid-day_1Way down vs Hy_Tumor_mid-day	-1.22296	1.10885	-0.0706585	0.83452	0.973311	-1.02742	BS_Vehic_mid-dark_1Way down vs BS_Tumor_mid-dark	-1.34756	1.27659
338	110	Igsf6	Igsf6	5.15854	4.47859	4.93707	4.9138	5.11831	4.81417	5.07131	4.84266	5.12824	4.61656	4.88693	4.76562	0.327384	1.16592	1.16592	Hippo_Tumor_mid-dark up vs Hippo_Vehic_mid-dark	-1.18364	1.60901	0.22147	0.0645205	0.739586	-1.35211	Hippo_Tumor_mid-day_1Way down vs Hippo_Vehic_mid-day	-1.86596	1.02066	-0.43521	0.817605	0.967952	-1.03311	Hy_Vehic_mid-dark_1Way down vs Hy_Tumor_mid-dark	-1.39316	1.30529	-0.0469927	0.878937	1.01995	1.01995	Hy_Vehic_mid-day_1Way up vs Hy_Tumor_mid-day	-1.29033	1.34232	0.0284915	0.229932	0.845975	-1.18207	BS_Vehic_mid-dark_1Way down vs BS_Tumor_mid-dark	-1.57168	1.12481
268	111	Fkbp5	Fkbp5	8.99213	8.92636	9.07557	8.74075	7.99147	8.00388	7.99083	7.71882	7.78111	7.80824	7.84516	7.56996	0.4592	0.943807	-1.05954	Hippo_Tumor_mid-dark down vs Hippo_Vehic_mid-dark	-1.24543	1.10939	-0.083436	0.110943	1.1373	1.1373	Hippo_Tumor_mid-day_1Way up vs Hippo_Vehic_mid-day	-1.03354	1.33683	0.185612	0.997263	0.999556	-1.00044	Hy_Vehic_mid-dark_1Way down vs Hy_Tumor_mid-dark	-1.31588	1.31471	-0.00064	0.113758	0.820708	-1.21846	Hy_Vehic_mid-day_1Way down vs Hy_Tumor_mid-day	-1.56726	1.05565	-0.28506	0.617005	1.0454	1.0454	BS_Vehic_mid-dark_1Way up vs BS_Tumor_mid-dark	-1.15133	1.25825
213	112	Dnmt1	Dnmt1	7.80111	7.69168	7.78708	7.60227	8.0804	7.98454	8.05169	8.01718	7.95835	7.75633	7.77697	7.70751	0.847287	1.00977	1.00977	Hippo_Tumor_mid-dark up vs Hippo_Vehic_mid-dark	-1.10029	1.1219	0.014026	0.230078	1.06394	1.06394	Hippo_Tumor_mid-day_1Way up vs Hippo_Vehic_mid-day	-1.04427	1.18208	0.089414	0.799942	0.980293	-1.0201	Hy_Vehic_mid-dark_1Way down vs Hy_Tumor_mid-dark	-1.20459	1.15758	-0.0287153	0.753951	1.02289	1.02289	Hy_Vehic_mid-day_1Way up vs Hy_Tumor_mid-day	-1.13891	1.19163	0.032645	0.0357164	0.881859	-1.13397	BS_Vehic_mid-dark_1Way down vs BS_Tumor_mid-dark	-1.27362	-1.00963
484	113	Myd88	Myd88	6.61204	6.38697	6.54003	6.35722	6.39313	6.16829	6.49414	6.24455	6.36744	6.23864	6.28525	6.22771	0.456518	1.05118	1.05118	Hippo_Tumor_mid-dark up vs Hippo_Vehic_mid-dark	-1.0928	1.20752	0.072008	0.756618	1.02084	1.02084	Hippo_Tumor_mid-day_1Way up vs Hippo_Vehic_mid-day	-1.12529	1.17267	0.029752	0.383293	1.07252	1.07252	Hy_Vehic_mid-dark_1Way up vs Hy_Tumor_mid-dark	-1.10254	1.26826	0.101009	0.471514	1.05428	1.05428	Hy_Vehic_mid-day_1Way up vs Hy_Tumor_mid-day	-1.10641	1.22978	0.0762555	0.333249	0.944623	-1.05862	BS_Vehic_mid-dark_1Way down vs BS_Tumor_mid-dark	-1.19533	1.0666
103	114	Casp3	Casp3	7.84961	7.75644	7.67149	7.93866	8.25242	8.24252	8.21274	8.1371	8.00633	8.02288	7.99641	8.07624	0.0639583	1.13141	1.13141	Hippo_Tumor_mid-dark up vs Hippo_Vehic_mid-dark	-1.00809	1.29044	0.17812	0.0586753	0.881346	-1.13463	Hippo_Tumor_mid-day_1Way down vs Hippo_Vehic_mid-day	-1.29411	1.00523	-0.18222	0.568346	0.972873	-1.02788	Hy_Vehic_mid-dark_1Way down vs Hy_Tumor_mid-dark	-1.1377	1.07681	-0.0396767	0.114255	0.929536	-1.07581	Hy_Vehic_mid-day_1Way down vs Hy_Tumor_mid-day	-1.18094	1.02037	-0.105417	0.895921	0.99315	-1.0069	BS_Vehic_mid-dark_1Way down vs BS_Tumor_mid-dark	-1.12411	1.10876
342	115	Il10rb	Il10rb	8.74973	8.77436	8.63959	8.86765	8.862	8.92254	8.85103	8.92119	8.7909	8.84228	8.7986	8.94001	0.149651	1.07933	1.07933	Hippo_Tumor_mid-dark up vs Hippo_Vehic_mid-dark	-1.03106	1.20113	0.110136	0.218114	0.937384	-1.0668	Hippo_Tumor_mid-day_1Way down vs Hippo_Vehic_mid-day	-1.18719	1.04317	-0.093288	0.907219	0.992425	-1.00763	Hy_Vehic_mid-dark_1Way down vs Hy_Tumor_mid-dark	-1.15699	1.13953	-0.0109693	0.987557	0.999066	-1.00093	Hy_Vehic_mid-day_1Way down vs Hy_Tumor_mid-day	-1.13644	1.13432	-0.001348	0.955579	1.00535	1.00535	BS_Vehic_mid-dark_1Way up vs BS_Tumor_mid-dark	-1.21598	1.22903
298	116	Gsn	Gsn	9.71208	10.0361	9.84928	9.98542	9.93658	10.0323	9.93243	9.90342	11.0024	11.1285	10.9526	11.0702	0.242859	0.909282	-1.09977	Hippo_Tumor_mid-dark down vs Hippo_Vehic_mid-dark	-1.29868	1.07374	-0.1372	0.660124	1.03576	1.03576	Hippo_Tumor_mid-day_1Way up vs Hippo_Vehic_mid-day	-1.14009	1.22309	0.050692	0.973355	0.997127	-1.00288	Hy_Vehic_mid-dark_1Way down vs Hy_Tumor_mid-dark	-1.20375	1.19685	-0.00415133	0.270484	0.914532	-1.09346	Hy_Vehic_mid-day_1Way down vs Hy_Tumor_mid-day	-1.2931	1.08151	-0.128894	0.519712	0.966084	-1.03511	BS_Vehic_mid-dark_1Way down vs BS_Tumor_mid-dark	-1.15727	1.0801
388	117	Kdm2b	Kdm2b	8.72033	8.68288	8.82638	8.59919	8.38529	8.23022	8.40877	8.3823	8.06646	8.1226	8.10905	8.12422	0.169097	0.929128	-1.07628	Hippo_Tumor_mid-dark down vs Hippo_Vehic_mid-dark	-1.19927	1.0353	-0.10605	0.272494	1.05972	1.05972	Hippo_Tumor_mid-day_1Way up vs Hippo_Vehic_mid-day	-1.05148	1.18082	0.083686	0.794844	1.01641	1.01641	Hy_Vehic_mid-dark_1Way up vs Hy_Tumor_mid-dark	-1.12319	1.16034	0.023476	0.0838803	1.11117	1.11117	Hy_Vehic_mid-day_1Way up vs Hy_Tumor_mid-day	-1.01637	1.25492	0.152084	0.614083	1.02996	1.02996	BS_Vehic_mid-dark_1Way up vs BS_Tumor_mid-dark	-1.09709	1.16382
576	118	Psmb8	Psmb8	7.29727	7.42768	7.27092	7.50848	7.67762	7.79385	7.56112	7.5923	7.39743	7.41817	7.48135	7.54201	0.767014	1.01844	1.01844	Hippo_Tumor_mid-dark up vs Hippo_Vehic_mid-dark	-1.11653	1.15808	0.026354	0.369243	0.945536	-1.0576	Hippo_Tumor_mid-day_1Way down vs Hippo_Vehic_mid-day	-1.20262	1.07518	-0.080796	0.267907	0.922427	-1.0841	Hy_Vehic_mid-dark_1Way down vs Hy_Tumor_mid-dark	-1.26044	1.07247	-0.116493	0.0482235	0.869616	-1.14993	Hy_Vehic_mid-day_1Way down vs Hy_Tumor_mid-day	-1.32067	-1.00127	-0.201549	0.315321	1.0599	1.0599	BS_Vehic_mid-dark_1Way up vs BS_Tumor_mid-dark	-1.06309	1.19426
319	119	Homer1	Homer1	11.8374	11.6226	11.8595	11.7719	10.2416	10.1932	10.2255	10.2322	10.1102	10.0603	10.1414	10.0879	0.794617	0.984771	-1.01546	Hippo_Tumor_mid-dark down vs Hippo_Vehic_mid-dark	-1.14826	1.11355	-0.02214	0.0930663	0.901638	-1.10909	Hippo_Tumor_mid-day_1Way down vs Hippo_Vehic_mid-day	-1.25413	1.01955	-0.14938	0.761728	0.98893	-1.01119	Hy_Vehic_mid-dark_1Way down vs Hy_Tumor_mid-dark	-1.09286	1.06879	-0.01606	0.428262	1.02737	1.02737	Hy_Vehic_mid-day_1Way up vs Hy_Tumor_mid-day	-1.04533	1.10334	0.038955	0.587792	1.02184	1.02184	BS_Vehic_mid-dark_1Way up vs BS_Tumor_mid-dark	-1.06347	1.11044
676	120	Sqstm1	Sqstm1	13.1127	12.9819	12.974	13.0162	13.6387	13.6559	13.5919	13.643	13.3164	13.2699	13.2946	13.3098	0.0134654	1.10094	1.10094	Hippo_Tumor_mid-dark up vs Hippo_Vehic_mid-dark	1.02302	1.18481	0.13874	0.501466	0.976465	-1.0241	Hippo_Tumor_mid-day_1Way down vs Hippo_Vehic_mid-day	-1.10211	1.05085	-0.03436	0.357297	0.968095	-1.03296	Hy_Vehic_mid-dark_1Way down vs Hy_Tumor_mid-dark	-1.11163	1.04182	-0.04678	0.779331	0.991112	-1.00897	Hy_Vehic_mid-day_1Way down vs Hy_Tumor_mid-day	-1.07934	1.06024	-0.01288	0.660581	0.984969	-1.01526	BS_Vehic_mid-dark_1Way down vs BS_Tumor_mid-dark	-1.09112	1.05857
467	121	Mmp14	Mmp14	7.53793	7.70559	7.56382	7.8952	8.14111	8.36553	8.15249	8.62416	7.80215	8.00869	7.82984	8.33784	0.843549	0.982213	-1.01811	Hippo_Tumor_mid-dark down vs Hippo_Vehic_mid-dark	-1.23075	1.18735	-0.025892	0.161246	0.876844	-1.14045	Hippo_Tumor_mid-day_1Way down vs Hippo_Vehic_mid-day	-1.37864	1.05998	-0.189608	0.916668	1.00792	1.00792	Hy_Vehic_mid-dark_1Way up vs Hy_Tumor_mid-dark	-1.16395	1.18245	0.011378	0.0203956	1.19634	1.19634	Hy_Vehic_mid-day_1Way up vs Hy_Tumor_mid-day	1.03311	1.38537	0.258628	0.775715	1.01938	1.01938	BS_Vehic_mid-dark_1Way up vs BS_Tumor_mid-dark	-1.12958	1.17379
748	122	Traf2	Traf2	8.67096	8.53222	8.66905	8.58002	8.49549	8.46846	8.42698	8.44027	8.67778	8.59399	8.70126	8.68753	0.972305	1.00132	1.00132	Hippo_Tumor_mid-dark up vs Hippo_Vehic_mid-dark	-1.08123	1.08409	0.001906	0.389615	0.967413	-1.03368	Hippo_Tumor_mid-day_1Way down vs Hippo_Vehic_mid-day	-1.11913	1.04738	-0.047796	0.399504	0.953621	-1.04863	Hy_Vehic_mid-dark_1Way down vs Hy_Tumor_mid-dark	-1.1797	1.07282	-0.0685113	0.702705	0.98065	-1.01973	Hy_Vehic_mid-day_1Way down vs Hy_Tumor_mid-day	-1.13624	1.09269	-0.02819	0.703619	1.01641	1.01641	BS_Vehic_mid-dark_1Way up vs BS_Tumor_mid-dark	-1.07593	1.11153
757	123	Trp53bp2	Trp53bp2	8.93179	9.04555	8.92626	8.88697	8.86477	8.91705	8.7454	8.76634	9.12406	9.07752	9.08319	9.06839	0.919636	1.00384	1.00384	Hippo_Tumor_mid-dark up vs Hippo_Vehic_mid-dark	-1.07845	1.08676	0.005536	0.00968876	1.11619	1.11619	Hippo_Tumor_mid-day_1Way up vs Hippo_Vehic_mid-day	1.03102	1.20838	0.158578	0.216831	0.92059	-1.08626	Hy_Vehic_mid-dark_1Way down vs Hy_Tumor_mid-dark	-1.24664	1.05651	-0.119369	0.0977485	0.900808	-1.11011	Hy_Vehic_mid-day_1Way down vs Hy_Tumor_mid-day	-1.2598	1.02227	-0.150708	0.482101	0.972069	-1.02873	BS_Vehic_mid-dark_1Way down vs BS_Tumor_mid-dark	-1.11862	1.057
642	124	Setdb1	Setdb1	8.22944	8.05959	8.182	8.03293	7.98593	7.94209	8.07566	7.90831	7.52533	7.72928	7.84976	7.55599	0.537418	1.03343	1.03343	Hippo_Tumor_mid-dark up vs Hippo_Vehic_mid-dark	-1.08082	1.15428	0.047438	0.727788	1.01865	1.01865	Hippo_Tumor_mid-day_1Way up vs Hippo_Vehic_mid-day	-1.09649	1.13778	0.026662	0.27828	1.06417	1.06417	Hy_Vehic_mid-dark_1Way up vs Hy_Tumor_mid-dark	-1.05819	1.19836	0.089734	0.650479	0.976855	-1.02369	Hy_Vehic_mid-day_1Way down vs Hy_Tumor_mid-day	-1.14168	1.08944	-0.033784	0.00548047	1.25216	1.25216	BS_Vehic_mid-dark_1Way up vs BS_Tumor_mid-dark	1.08004	1.45172
114	125	Ccl5	Ccl5	3.8171	3.85584	4.07803	3.45066	3.75666	3.73448	4.24718	3.87491	4.21319	4.08547	4.43617	4.1063	0.225098	0.834554	-1.19824	Hippo_Tumor_mid-dark down vs Hippo_Vehic_mid-dark	-1.62369	1.13087	-0.260922	0.0677224	1.32425	1.32425	Hippo_Tumor_mid-day_1Way up vs Hippo_Vehic_mid-day	-1.02327	1.79444	0.405174	0.182042	1.40496	1.40496	Hy_Vehic_mid-dark_1Way up vs Hy_Tumor_mid-dark	-1.19839	2.3655	0.490524	0.66756	1.10224	1.10224	Hy_Vehic_mid-day_1Way up vs Hy_Tumor_mid-day	-1.46406	1.77872	0.140435	0.415095	1.16714	1.16714	BS_Vehic_mid-dark_1Way up vs BS_Tumor_mid-dark	-1.26932	1.72908
507	126	Npl	Npl	6.55823	6.43523	6.51017	6.27272	6.79671	6.65615	6.6318	6.63764	6.96965	7.04188	7.14096	6.96281	0.6363	1.03387	1.03387	Hippo_Tumor_mid-dark up vs Hippo_Vehic_mid-dark	-1.11984	1.19699	0.04806	0.122628	1.11923	1.11923	Hippo_Tumor_mid-day_1Way up vs Hippo_Vehic_mid-day	-1.03444	1.29582	0.16251	0.245723	0.891984	-1.1211	Hy_Vehic_mid-dark_1Way down vs Hy_Tumor_mid-dark	-1.37361	1.09289	-0.16491	0.884204	0.987254	-1.01291	Hy_Vehic_mid-day_1Way down vs Hy_Tumor_mid-day	-1.22069	1.18977	-0.0185075	0.0642389	1.12608	1.12608	BS_Vehic_mid-dark_1Way up vs BS_Tumor_mid-dark	-1.00799	1.2782
72	127	Birc2	Birc2	10.0938	9.92936	10.0834	10.0402	10.4286	10.3284	10.3604	10.2911	10.1663	10.1297	10.1601	10.1752	0.864021	1.00727	1.00727	Hippo_Tumor_mid-dark up vs Hippo_Vehic_mid-dark	-1.08439	1.10022	0.010454	0.0835141	0.926028	-1.07988	Hippo_Tumor_mid-day_1Way down vs Hippo_Vehic_mid-day	-1.17953	1.01148	-0.110872	0.20905	0.953814	-1.04842	Hy_Vehic_mid-dark_1Way down vs Hy_Tumor_mid-dark	-1.13267	1.03046	-0.06822	0.445721	0.974487	-1.02618	Hy_Vehic_mid-day_1Way down vs Hy_Tumor_mid-day	-1.10168	1.04619	-0.037285	0.911315	0.995691	-1.00433	BS_Vehic_mid-dark_1Way down vs BS_Tumor_mid-dark	-1.08934	1.07998
20	128	Ago4	Ago4	6.67807	6.49292	6.80254	6.42317	6.48195	6.35052	6.59539	6.46697	5.92517	5.70951	5.99413	5.85994	0.383388	0.917342	-1.09011	Hippo_Tumor_mid-dark down vs Hippo_Vehic_mid-dark	-1.33687	1.125	-0.124468	0.622353	1.04953	1.04953	Hippo_Tumor_mid-day_1Way up vs Hippo_Vehic_mid-day	-1.16849	1.28711	0.069744	0.471838	1.08181	1.08181	Hy_Vehic_mid-dark_1Way up vs Hy_Tumor_mid-dark	-1.16253	1.36052	0.113442	0.422513	1.08407	1.08407	Hy_Vehic_mid-day_1Way up vs Hy_Tumor_mid-day	-1.13865	1.33815	0.116455	0.641158	1.04896	1.04896	BS_Vehic_mid-dark_1Way up vs BS_Tumor_mid-dark	-1.18102	1.29948
279	129	Gbp2	Gbp2	6.52397	6.24415	6.42494	6.58162	7.06595	6.99466	7.12532	7.05635	6.70853	6.7793	6.59574	6.85781	0.416616	1.07105	1.07105	Hippo_Tumor_mid-dark up vs Hippo_Vehic_mid-dark	-1.11166	1.27525	0.09903	0.011782	0.79143	-1.26354	Hippo_Tumor_mid-day_1Way down vs Hippo_Vehic_mid-day	-1.50443	-1.06121	-0.337466	0.755556	1.04201	1.04201	Hy_Vehic_mid-dark_1Way up vs Hy_Tumor_mid-dark	-1.2693	1.3782	0.0593753	0.724858	1.04369	1.04369	Hy_Vehic_mid-day_1Way up vs Hy_Tumor_mid-day	-1.23873	1.34933	0.0616945	0.503883	0.924799	-1.08132	BS_Vehic_mid-dark_1Way down vs BS_Tumor_mid-dark	-1.37919	1.17955
296	130	Grm3	Grm3	10.8403	11.0063	10.8126	11.1366	10.5318	10.5953	10.5634	10.6255	10.9377	10.9699	10.9517	10.9404	0.822411	1.01943	1.01943	Hippo_Tumor_mid-dark up vs Hippo_Vehic_mid-dark	-1.17297	1.21899	0.02776	0.300083	0.913641	-1.09452	Hippo_Tumor_mid-day_1Way down vs Hippo_Vehic_mid-day	-1.30878	1.09249	-0.1303	0.765787	1.02209	1.02209	Hy_Vehic_mid-dark_1Way up vs Hy_Tumor_mid-dark	-1.14264	1.19368	0.0315267	0.7568	1.02109	1.02109	Hy_Vehic_mid-day_1Way up vs Hy_Tumor_mid-day	-1.12939	1.17753	0.03011	0.825698	1.00978	1.00978	BS_Vehic_mid-dark_1Way up vs BS_Tumor_mid-dark	-1.08638	1.10774
71	131	Bin1	Bin1	11.8433	11.969	11.9071	11.8871	11.705	11.7849	11.7761	11.8186	12.0055	12.1092	12.0329	12.0783	0.148165	0.956754	-1.0452	Hippo_Tumor_mid-dark down vs Hippo_Vehic_mid-dark	-1.1117	1.01762	-0.06378	0.0688404	1.0584	1.0584	Hippo_Tumor_mid-day_1Way up vs Hippo_Vehic_mid-day	-1.00494	1.12573	0.08188	0.362603	1.0505	1.0505	Hy_Vehic_mid-dark_1Way up vs Hy_Tumor_mid-dark	-1.0656	1.17595	0.07108	0.633708	1.02368	1.02368	Hy_Vehic_mid-day_1Way up vs Hy_Tumor_mid-day	-1.08352	1.13544	0.033765	0.610517	1.01917	1.01917	BS_Vehic_mid-dark_1Way up vs BS_Tumor_mid-dark	-1.06058	1.10163
577	132	Pten	Pten	12.1468	12.0948	12.1889	12.1671	12.1869	12.1159	12.1919	12.1865	11.7499	11.751	11.7238	11.7391	0.214357	0.971254	-1.0296	Hippo_Tumor_mid-dark down vs Hippo_Vehic_mid-dark	-1.08003	1.01883	-0.04208	0.0412301	0.95116	-1.05135	Hippo_Tumor_mid-day_1Way down vs Hippo_Vehic_mid-day	-1.10284	-1.00226	-0.07224	0.929727	1.00347	1.00347	Hy_Vehic_mid-dark_1Way up vs Hy_Tumor_mid-dark	-1.08296	1.09049	0.00499333	0.189638	1.05016	1.05016	Hy_Vehic_mid-day_1Way up vs Hy_Tumor_mid-day	-1.02783	1.13352	0.070605	0.583466	0.98201	-1.01832	BS_Vehic_mid-dark_1Way down vs BS_Tumor_mid-dark	-1.09111	1.05221
399	133	Kdm6a	Kdm6a	8.62195	8.62714	8.66493	8.73981	8.6371	8.56145	8.54704	8.58973	8.2762	8.33081	8.26722	8.43894	0.343496	0.970644	-1.03024	Hippo_Tumor_mid-dark down vs Hippo_Vehic_mid-dark	-1.09911	1.03552	-0.042986	0.021032	0.924876	-1.08123	Hippo_Tumor_mid-day_1Way down vs Hippo_Vehic_mid-day	-1.1535	-1.01348	-0.112668	0.391238	0.939484	-1.06441	Hy_Vehic_mid-dark_1Way down vs Hy_Tumor_mid-dark	-1.23922	1.09377	-0.0900593	0.766577	1.01979	1.01979	Hy_Vehic_mid-day_1Way up vs Hy_Tumor_mid-day	-1.12758	1.17265	0.028275	0.929474	0.993798	-1.00624	BS_Vehic_mid-dark_1Way down vs BS_Tumor_mid-dark	-1.16597	1.15155
442	134	Man2b1	Man2b1	9.0454	8.96219	8.8363	8.93226	8.83241	8.83272	8.72016	8.76848	8.92408	8.94484	8.83364	8.91131	0.00884426	1.15597	1.15597	Hippo_Tumor_mid-dark up vs Hippo_Vehic_mid-dark	1.04271	1.28152	0.209098	0.675429	1.02096	1.02096	Hippo_Tumor_mid-day_1Way up vs Hippo_Vehic_mid-day	-1.08585	1.13185	0.029928	0.152128	0.925145	-1.08091	Hy_Vehic_mid-dark_1Way down vs Hy_Tumor_mid-dark	-1.20719	1.03322	-0.112249	0.360548	0.956453	-1.04553	Hy_Vehic_mid-day_1Way down vs Hy_Tumor_mid-day	-1.15721	1.05862	-0.0642335	0.171948	0.939234	-1.0647	BS_Vehic_mid-dark_1Way down vs BS_Tumor_mid-dark	-1.16864	1.03093
109	135	Cass4	Cass4	4.36172	4.53518	4.66474	4.37297	4.35418	4.2544	4.04829	4.16234	4.26751	4.43896	4.23786	4.38533	0.0201668	0.810549	-1.23373	Hippo_Tumor_mid-dark down vs Hippo_Vehic_mid-dark	-1.46619	-1.03813	-0.303028	0.186328	1.119	1.119	Hippo_Tumor_mid-day_1Way up vs Hippo_Vehic_mid-day	-1.06204	1.32985	0.162216	0.288087	0.808941	-1.23618	Hy_Vehic_mid-dark_1Way down vs Hy_Tumor_mid-dark	-1.86932	1.22325	-0.305893	0.722519	0.938185	-1.06589	Hy_Vehic_mid-day_1Way down vs Hy_Tumor_mid-day	-1.55842	1.37171	-0.0920555	0.89443	0.979655	-1.02077	BS_Vehic_mid-dark_1Way down vs BS_Tumor_mid-dark	-1.41222	1.35534
77	136	Blnk	Blnk	7.33631	6.98383	7.08418	7.2041	6.18993	6.09786	6.58291	6.47633	6.09328	6.15367	6.19756	6.30356	0.059139	1.19096	1.19096	Hippo_Tumor_mid-dark up vs Hippo_Vehic_mid-dark	-1.00762	1.4292	0.252126	0.0949284	0.858405	-1.16495	Hippo_Tumor_mid-day_1Way down vs Hippo_Vehic_mid-day	-1.39798	1.03012	-0.22027	0.0642791	1.31311	1.31311	Hy_Vehic_mid-dark_1Way up vs Hy_Tumor_mid-dark	-1.01885	1.75675	0.392984	0.0538435	1.29996	1.29996	Hy_Vehic_mid-day_1Way up vs Hy_Tumor_mid-day	-1.00504	1.69842	0.378472	0.577383	1.07496	1.07496	BS_Vehic_mid-dark_1Way up vs BS_Tumor_mid-dark	-1.21922	1.40885
383	137	Kcnj10	Kcnj10	11.629	11.5865	11.7909	11.6999	13.0352	12.9741	13.1368	13.0868	13.4655	13.4832	13.6246	13.499	0.0412669	0.893884	-1.11871	Hippo_Tumor_mid-dark down vs Hippo_Vehic_mid-dark	-1.24524	-1.00504	-0.16184	0.139484	0.924407	-1.08177	Hippo_Tumor_mid-day_1Way down vs Hippo_Vehic_mid-day	-1.20413	1.02896	-0.1134	0.0779895	1.07299	1.07299	Hy_Vehic_mid-dark_1Way up vs Hy_Tumor_mid-dark	-1.00914	1.16184	0.10164	0.0379916	1.08124	1.08124	Hy_Vehic_mid-day_1Way up vs Hy_Tumor_mid-day	1.00505	1.16321	0.11269	0.0340051	1.11664	1.11664	BS_Vehic_mid-dark_1Way up vs BS_Tumor_mid-dark	1.00956	1.23509
684	138	Stx18	Stx18	7.68276	7.45481	7.62285	7.52079	7.81189	7.61704	7.67444	7.5042	7.81386	7.61997	7.94372	7.62327	0.486009	1.0424	1.0424	Hippo_Tumor_mid-dark up vs Hippo_Vehic_mid-dark	-1.08535	1.17934	0.059906	0.443686	0.9553	-1.04679	Hippo_Tumor_mid-day_1Way down vs Hippo_Vehic_mid-day	-1.18431	1.0808	-0.065974	0.292027	0.909122	-1.09996	Hy_Vehic_mid-dark_1Way down vs Hy_Tumor_mid-dark	-1.3267	1.09652	-0.137454	0.344255	0.924766	-1.08136	Hy_Vehic_mid-day_1Way down vs Hy_Tumor_mid-day	-1.2845	1.0985	-0.11284	0.342281	1.09419	1.09419	BS_Vehic_mid-dark_1Way up vs BS_Tumor_mid-dark	-1.11139	1.3306
687	139	Suv39h1	Suv39h1	9.39737	9.29868	9.26642	9.2063	10.0823	10.0798	10.0345	10.0604	9.02677	8.84446	8.96407	8.8296	0.0644309	1.09501	1.09501	Hippo_Tumor_mid-dark up vs Hippo_Vehic_mid-dark	-1.00613	1.2064	0.130942	0.180245	1.06613	1.06613	Hippo_Tumor_mid-day_1Way up vs Hippo_Vehic_mid-day	-1.03339	1.17458	0.092382	0.64618	0.967393	-1.03371	Hy_Vehic_mid-dark_1Way down vs Hy_Tumor_mid-dark	-1.20388	1.12665	-0.0478267	0.83859	0.986624	-1.01356	Hy_Vehic_mid-day_1Way down vs Hy_Tumor_mid-day	-1.16585	1.13487	-0.0194275	0.317768	0.957475	-1.04441	BS_Vehic_mid-dark_1Way down vs BS_Tumor_mid-dark	-1.14234	1.04725
715	140	Tm4sf1	Tm4sf1	8.86021	9.03897	9.13764	9.13275	9.35879	9.27165	9.25629	9.33111	8.78198	8.91603	8.82239	9.02031	0.0198226	0.825063	-1.21203	Hippo_Tumor_mid-dark down vs Hippo_Vehic_mid-dark	-1.41881	-1.03539	-0.277424	0.394633	0.937066	-1.06716	Hippo_Tumor_mid-day_1Way down vs Hippo_Vehic_mid-day	-1.24923	1.09694	-0.093778	0.203345	0.931418	-1.07363	Hy_Vehic_mid-dark_1Way down vs Hy_Tumor_mid-dark	-1.20398	1.0445	-0.102499	0.41291	1.04207	1.04207	Hy_Vehic_mid-day_1Way up vs Hy_Tumor_mid-day	-1.06613	1.15773	0.059455	0.676966	1.02841	1.02841	BS_Vehic_mid-dark_1Way up vs BS_Tumor_mid-dark	-1.1191	1.1836
394	141	Kdm4d	Kdm4d	5.1542	5.27858	4.83022	5.21485	5.68118	5.34077	5.5042	5.77021	5.64305	5.81614	5.52618	5.89882	0.067461	1.25177	1.25177	Hippo_Tumor_mid-dark up vs Hippo_Vehic_mid-dark	-1.0183	1.59561	0.323972	0.704685	1.04516	1.04516	Hippo_Tumor_mid-day_1Way up vs Hippo_Vehic_mid-day	-1.2196	1.33225	0.06373	0.305985	0.884554	-1.13051	Hy_Vehic_mid-dark_1Way down vs Hy_Tumor_mid-dark	-1.44972	1.13431	-0.176978	0.0146037	1.34671	1.34671	Hy_Vehic_mid-day_1Way up vs Hy_Tumor_mid-day	1.07168	1.69233	0.429441	0.165721	0.922184	-1.08438	BS_Vehic_mid-dark_1Way down vs BS_Tumor_mid-dark	-1.22082	1.03821
570	142	Prkar2b	Prkar2b	10.0472	9.76912	9.86313	9.84949	10.756	10.6886	10.6422	10.7131	10.0577	10.0261	10.1444	10.016	0.0776188	1.13605	1.13605	Hippo_Tumor_mid-dark up vs Hippo_Vehic_mid-dark	-1.01596	1.31121	0.184022	0.422283	0.945815	-1.05729	Hippo_Tumor_mid-day_1Way down vs Hippo_Vehic_mid-day	-1.22031	1.09164	-0.08037	0.126896	0.924125	-1.0821	Hy_Vehic_mid-dark_1Way down vs Hy_Tumor_mid-dark	-1.20134	1.02595	-0.11384	0.708501	1.01713	1.01713	Hy_Vehic_mid-day_1Way up vs Hy_Tumor_mid-day	-1.08224	1.11963	0.024505	0.377058	1.06192	1.06192	BS_Vehic_mid-dark_1Way up vs BS_Tumor_mid-dark	-1.08394	1.22234
430	143	Lta	Lta	5.08117	5.10159	4.6362	4.77893	4.33496	4.18123	4.00191	4.56748	4.97048	4.8347	4.58491	4.64662	0.0328642	1.36129	1.36129	Hippo_Tumor_mid-dark up vs Hippo_Vehic_mid-dark	1.02888	1.80108	0.44497	0.109722	1.25064	1.25064	Hippo_Tumor_mid-day_1Way up vs Hippo_Vehic_mid-day	-1.05792	1.65469	0.322666	0.146763	0.793856	-1.25967	Hy_Vehic_mid-dark_1Way down vs Hy_Tumor_mid-dark	-1.74025	1.09672	-0.333051	0.0732842	1.30699	1.30699	Hy_Vehic_mid-day_1Way up vs Hy_Tumor_mid-day	-1.02955	1.75872	0.386252	0.0877658	0.76548	-1.30637	BS_Vehic_mid-dark_1Way down vs BS_Tumor_mid-dark	-1.78452	1.04566
630	144	Sall1	Sall1	9.32771	9.16476	9.29611	9.266	9.37572	9.18051	9.29874	9.19501	9.72107	9.62026	9.81369	9.62077	0.597763	1.02215	1.02215	Hippo_Tumor_mid-dark up vs Hippo_Vehic_mid-dark	-1.06647	1.11423	0.031602	0.10386	0.93223	-1.0727	Hippo_Tumor_mid-day_1Way down vs Hippo_Vehic_mid-day	-1.16934	1.01622	-0.101242	0.293832	0.948043	-1.0548	Hy_Vehic_mid-dark_1Way down vs Hy_Tumor_mid-dark	-1.17201	1.05339	-0.076976	0.825905	1.01011	1.01011	Hy_Vehic_mid-day_1Way up vs Hy_Tumor_mid-day	-1.0906	1.11276	0.0145065	0.369724	1.0663	1.0663	BS_Vehic_mid-dark_1Way up vs BS_Tumor_mid-dark	-1.08738	1.23636
505	145	Nod1	Nod1	6.83166	6.8705	7.03157	6.69148	6.8512	6.99326	6.94139	6.89494	7.12919	7.19531	7.31628	7.22646	0.105562	0.870606	-1.14863	Hippo_Tumor_mid-dark down vs Hippo_Vehic_mid-dark	-1.36316	1.03321	-0.199908	0.144023	1.13212	1.13212	Hippo_Tumor_mid-day_1Way up vs Hippo_Vehic_mid-day	-1.04828	1.34356	0.179022	0.281793	1.06452	1.06452	Hy_Vehic_mid-dark_1Way up vs Hy_Tumor_mid-dark	-1.05947	1.20058	0.0901973	0.2056	0.934125	-1.07052	Hy_Vehic_mid-day_1Way down vs Hy_Tumor_mid-day	-1.19558	1.04325	-0.098313	0.107173	1.13846	1.13846	BS_Vehic_mid-dark_1Way up vs BS_Tumor_mid-dark	-1.03212	1.33773
517	146	Ogg1	Ogg1	6.70368	6.98754	6.6867	6.83976	6.77178	6.7811	6.65306	6.87555	6.66979	6.68022	6.68719	6.75356	0.886113	1.01184	1.01184	Hippo_Tumor_mid-dark up vs Hippo_Vehic_mid-dark	-1.17322	1.20118	0.016988	0.223649	1.10786	1.10786	Hippo_Tumor_mid-day_1Way up vs Hippo_Vehic_mid-day	-1.07154	1.31517	0.147782	0.425581	0.921007	-1.08577	Hy_Vehic_mid-dark_1Way down vs Hy_Tumor_mid-dark	-1.34771	1.1432	-0.118717	0.48877	1.06766	1.06766	Hy_Vehic_mid-day_1Way up vs Hy_Tumor_mid-day	-1.14231	1.30211	0.0944505	0.852303	1.01213	1.01213	BS_Vehic_mid-dark_1Way up vs BS_Tumor_mid-dark	-1.13163	1.15926
451	147	Mapt	Mapt	11.1801	11.2349	11.2018	11.1259	11.6366	11.5969	11.6984	11.6419	11.4115	11.4066	11.4567	11.4038	0.577735	0.985058	-1.01517	Hippo_Tumor_mid-dark down vs Hippo_Vehic_mid-dark	-1.07381	1.04196	-0.02172	0.0114991	1.07853	1.07853	Hippo_Tumor_mid-day_1Way up vs Hippo_Vehic_mid-day	1.01962	1.14083	0.10906	0.467612	1.04382	1.04382	Hy_Vehic_mid-dark_1Way up vs Hy_Tumor_mid-dark	-1.0843	1.18141	0.0618733	0.564254	1.03164	1.03164	Hy_Vehic_mid-day_1Way up vs Hy_Tumor_mid-day	-1.0861	1.1559	0.044935	0.500046	1.03184	1.03184	BS_Vehic_mid-dark_1Way up vs BS_Tumor_mid-dark	-1.0675	1.13657
277	148	Gal3st1	Gal3st1	7.26278	7.4167	7.36889	7.61031	7.52441	7.58516	7.78651	7.76155	8.48295	8.57633	8.71697	8.66777	0.395515	0.929086	-1.07633	Hippo_Tumor_mid-dark down vs Hippo_Vehic_mid-dark	-1.28678	1.11075	-0.106116	0.130722	0.874416	-1.14362	Hippo_Tumor_mid-day_1Way down vs Hippo_Vehic_mid-day	-1.36723	1.04539	-0.193608	0.16991	1.19922	1.19922	Hy_Vehic_mid-dark_1Way up vs Hy_Tumor_mid-dark	-1.09246	1.57109	0.262096	0.306421	1.13005	1.13005	Hy_Vehic_mid-day_1Way up vs Hy_Tumor_mid-day	-1.1341	1.44826	0.17639	0.15579	1.17611	1.17611	BS_Vehic_mid-dark_1Way up vs BS_Tumor_mid-dark	-1.07158	1.48224
778	149	Wdr5	Wdr5	7.91884	7.68521	7.70107	7.67786	7.88712	7.71995	7.73513	7.75951	7.41648	7.40063	7.57388	7.40744	0.0392124	1.16293	1.16293	Hippo_Tumor_mid-dark up vs Hippo_Vehic_mid-dark	1.00848	1.34104	0.21777	0.940542	1.00511	1.00511	Hippo_Tumor_mid-day_1Way up vs Hippo_Vehic_mid-day	-1.1473	1.15904	0.007348	0.275745	0.900009	-1.1111	Hy_Vehic_mid-dark_1Way down vs Hy_Tumor_mid-dark	-1.35715	1.09931	-0.151989	0.752247	1.0278	1.0278	Hy_Vehic_mid-day_1Way up vs Hy_Tumor_mid-day	-1.1692	1.23512	0.0395645	0.0766679	1.11528	1.11528	BS_Vehic_mid-dark_1Way up vs BS_Tumor_mid-dark	-1.0133	1.26039
326	150	Hus1	Hus1	8.68813	8.5656	8.63927	8.6533	8.92558	8.82188	8.9001	8.88636	8.94	8.91543	8.96638	8.94767	0.275129	1.03445	1.03445	Hippo_Tumor_mid-dark up vs Hippo_Vehic_mid-dark	-1.03011	1.1023	0.048858	0.059498	0.941019	-1.06268	Hippo_Tumor_mid-day_1Way down vs Hippo_Vehic_mid-day	-1.13238	1.00274	-0.087704	0.757934	0.982496	-1.01782	Hy_Vehic_mid-dark_1Way down vs Hy_Tumor_mid-dark	-1.14896	1.10909	-0.0254767	0.40153	1.04571	1.04571	Hy_Vehic_mid-day_1Way up vs Hy_Tumor_mid-day	-1.06891	1.16885	0.064477	0.612238	1.01845	1.01845	BS_Vehic_mid-dark_1Way up vs BS_Tumor_mid-dark	-1.05866	1.09809
102	151	Casp2	Casp2	8.38083	8.27521	8.44287	8.36063	8.57785	8.54005	8.61558	8.48329	8.0452	7.9915	8.08407	7.97957	0.302674	0.957911	-1.04394	Hippo_Tumor_mid-dark down vs Hippo_Vehic_mid-dark	-1.13722	1.04351	-0.062036	0.161906	0.942511	-1.061	Hippo_Tumor_mid-day_1Way down vs Hippo_Vehic_mid-day	-1.15581	1.02673	-0.085418	0.650259	1.0265	1.0265	Hy_Vehic_mid-dark_1Way up vs Hy_Tumor_mid-dark	-1.10032	1.1594	0.0377333	0.460786	0.961418	-1.04013	Hy_Vehic_mid-day_1Way down vs Hy_Tumor_mid-day	-1.16321	1.07518	-0.056764	0.741612	1.02731	1.02731	BS_Vehic_mid-dark_1Way up vs BS_Tumor_mid-dark	-1.15491	1.21884
282	152	Gja1	Gja1	12.8967	12.9131	12.787	13.0433	13.4287	13.4307	13.3592	13.3621	13.4383	13.476	13.4123	13.4185	0.233125	1.07897	1.07897	Hippo_Tumor_mid-dark up vs Hippo_Vehic_mid-dark	-1.0555	1.2288	0.10966	0.160647	0.913717	-1.09443	Hippo_Tumor_mid-day_1Way down vs Hippo_Vehic_mid-day	-1.2464	1.04059	-0.13018	0.362159	0.95299	-1.04933	Hy_Vehic_mid-dark_1Way down vs Hy_Tumor_mid-dark	-1.17151	1.06395	-0.0694667	0.328592	0.953576	-1.04868	Hy_Vehic_mid-day_1Way down vs Hy_Tumor_mid-day	-1.16033	1.0551	-0.06858	0.735938	0.982129	-1.0182	BS_Vehic_mid-dark_1Way down vs BS_Tumor_mid-dark	-1.13872	1.09838
733	153	Tnfrsf1a	Tnfrsf1a	8.06168	8.10151	7.77964	7.94317	8.18657	8.27352	8.08653	8.17665	8.35116	8.54505	8.25583	8.4251	0.034937	1.21591	1.21591	Hippo_Tumor_mid-dark up vs Hippo_Vehic_mid-dark	1.01578	1.45548	0.28204	0.214122	1.116	1.116	Hippo_Tumor_mid-day_1Way up vs Hippo_Vehic_mid-day	-1.0726	1.33588	0.158338	0.381744	0.933005	-1.07181	Hy_Vehic_mid-dark_1Way down vs Hy_Tumor_mid-dark	-1.26467	1.1009	-0.100043	0.357299	0.935059	-1.06945	Hy_Vehic_mid-day_1Way down vs Hy_Tumor_mid-day	-1.245	1.08855	-0.096871	0.368821	0.936059	-1.06831	BS_Vehic_mid-dark_1Way down vs BS_Tumor_mid-dark	-1.24368	1.08972
223	154	Eed	Eed	10.1199	10.05	10.173	10.0668	10.3189	10.2063	10.2907	10.2267	10.1641	10.0863	10.2268	10.066	0.278448	0.963916	-1.03743	Hippo_Tumor_mid-dark down vs Hippo_Vehic_mid-dark	-1.11204	1.03323	-0.05302	0.726986	0.988428	-1.01171	Hippo_Tumor_mid-day_1Way down vs Hippo_Vehic_mid-day	-1.08446	1.0595	-0.016792	0.710392	0.98067	-1.01971	Hy_Vehic_mid-dark_1Way down vs Hy_Tumor_mid-dark	-1.13953	1.0959	-0.02816	0.769348	1.01424	1.01424	Hy_Vehic_mid-day_1Way up vs Hy_Tumor_mid-day	-1.09188	1.12321	0.020405	0.535034	1.0444	1.0444	BS_Vehic_mid-dark_1Way up vs BS_Tumor_mid-dark	-1.10783	1.2084
238	155	Erbb3	Erbb3	7.50255	7.68765	7.84189	7.57917	7.81927	7.5277	7.87723	7.56141	8.68116	8.46823	8.79386	8.4672	0.0152911	0.790401	-1.26518	Hippo_Tumor_mid-dark down vs Hippo_Vehic_mid-dark	-1.52024	-1.05292	-0.339344	0.398243	1.07809	1.07809	Hippo_Tumor_mid-day_1Way up vs Hippo_Vehic_mid-day	-1.11456	1.29543	0.108482	0.587546	1.04099	1.04099	Hy_Vehic_mid-dark_1Way up vs Hy_Tumor_mid-dark	-1.12287	1.21681	0.0579613	0.730427	1.02364	1.02364	Hy_Vehic_mid-day_1Way up vs Hy_Tumor_mid-day	-1.12748	1.18141	0.0337035	0.274401	1.08125	1.08125	BS_Vehic_mid-dark_1Way up vs BS_Tumor_mid-dark	-1.07106	1.25218
464	156	Mfge8	Mfge8	9.8241	9.77381	9.89539	9.96939	9.21594	9.213	9.25735	9.23429	8.30013	8.32008	8.32173	8.29401	0.340421	0.951784	-1.05066	Hippo_Tumor_mid-dark down vs Hippo_Vehic_mid-dark	-1.16886	1.05886	-0.071294	0.0159172	0.873225	-1.14518	Hippo_Tumor_mid-day_1Way down vs Hippo_Vehic_mid-day	-1.27402	-1.02937	-0.195574	0.692802	1.02912	1.02912	Hy_Vehic_mid-dark_1Way up vs Hy_Tumor_mid-dark	-1.1329	1.19983	0.0414047	0.824613	1.01487	1.01487	Hy_Vehic_mid-day_1Way up vs Hy_Tumor_mid-day	-1.13454	1.16852	0.02129	0.891744	1.01508	1.01508	BS_Vehic_mid-dark_1Way up vs BS_Tumor_mid-dark	-1.24045	1.27814
93	157	C3ar1	C3ar1	6.46881	6.42061	6.33011	6.56843	6.17202	6.41473	6.1609	6.26504	6.47786	6.41945	6.33835	6.3738	0.120246	1.10091	1.10091	Hippo_Tumor_mid-dark up vs Hippo_Vehic_mid-dark	-1.02843	1.24646	0.138696	0.0993964	0.902612	-1.1079	Hippo_Tumor_mid-day_1Way down vs Hippo_Vehic_mid-day	-1.25437	1.02195	-0.147822	0.949004	0.992326	-1.00773	Hy_Vehic_mid-dark_1Way down vs Hy_Tumor_mid-dark	-1.30077	1.28089	-0.0111147	0.356479	0.901439	-1.10934	Hy_Vehic_mid-day_1Way down vs Hy_Tumor_mid-day	-1.40246	1.13963	-0.149699	0.154877	0.907829	-1.10153	BS_Vehic_mid-dark_1Way down vs BS_Tumor_mid-dark	-1.26401	1.04174
389	158	Kdm3a	Kdm3a	9.10542	8.99852	9.06453	8.95026	9.03532	8.88703	8.95891	8.79433	8.70587	8.64254	8.57433	8.58236	0.496468	1.02875	1.02875	Hippo_Tumor_mid-dark up vs Hippo_Vehic_mid-dark	-1.0597	1.1215	0.040886	0.423513	1.03401	1.03401	Hippo_Tumor_mid-day_1Way up vs Hippo_Vehic_mid-day	-1.0543	1.12725	0.048256	0.387353	0.948412	-1.05439	Hy_Vehic_mid-dark_1Way down vs Hy_Tumor_mid-dark	-1.19829	1.07785	-0.076414	0.258616	0.93776	-1.06637	Hy_Vehic_mid-day_1Way down vs Hy_Tumor_mid-day	-1.19934	1.0547	-0.092709	0.211114	0.912857	-1.09546	BS_Vehic_mid-dark_1Way down vs BS_Tumor_mid-dark	-1.27117	1.05928
225	159	Egfr	Egfr	7.47926	7.43096	7.45178	7.66677	7.66154	7.66812	7.64991	7.72318	7.6338	7.70049	7.63778	7.79164	0.76981	1.01923	1.01923	Hippo_Tumor_mid-dark up vs Hippo_Vehic_mid-dark	-1.12369	1.16732	0.02748	0.0212268	0.849207	-1.17757	Hippo_Tumor_mid-day_1Way down vs Hippo_Vehic_mid-day	-1.34867	-1.02818	-0.235812	0.925688	0.991974	-1.00809	Hy_Vehic_mid-dark_1Way down vs Hy_Tumor_mid-dark	-1.21061	1.19126	-0.011626	0.632092	1.0389	1.0389	Hy_Vehic_mid-day_1Way up vs Hy_Tumor_mid-day	-1.13882	1.22915	0.0550595	0.958124	1.00276	1.00276	BS_Vehic_mid-dark_1Way up vs BS_Tumor_mid-dark	-1.11335	1.11951
490	160	Ncor2	Ncor2	10.3393	10.2695	10.3879	10.1477	10.6751	10.6249	10.6886	10.7106	10.4288	10.4171	10.485	10.3984	0.592875	0.966888	-1.03425	Hippo_Tumor_mid-dark down vs Hippo_Vehic_mid-dark	-1.17882	1.10204	-0.04858	0.190388	1.08806	1.08806	Hippo_Tumor_mid-day_1Way up vs Hippo_Vehic_mid-day	-1.04754	1.24015	0.12176	0.883567	1.00945	1.00945	Hy_Vehic_mid-dark_1Way up vs Hy_Tumor_mid-dark	-1.13506	1.15662	0.0135733	0.323442	1.06119	1.06119	Hy_Vehic_mid-day_1Way up vs Hy_Tumor_mid-day	-1.06782	1.20249	0.08568	0.502645	1.03976	1.03976	BS_Vehic_mid-dark_1Way up vs BS_Tumor_mid-dark	-1.08545	1.17347
663	161	Smarca5	Smarca5	11.4645	11.3384	11.4305	11.3571	11.9145	11.8762	11.774	11.8465	11.6018	11.5395	11.5603	11.5446	0.515724	1.02383	1.02383	Hippo_Tumor_mid-dark up vs Hippo_Vehic_mid-dark	-1.05292	1.10371	0.03398	0.720174	0.987163	-1.013	Hippo_Tumor_mid-day_1Way down vs Hippo_Vehic_mid-day	-1.09203	1.06417	-0.01864	0.145921	0.907251	-1.10223	Hy_Vehic_mid-dark_1Way down vs Hy_Tumor_mid-dark	-1.26275	1.03937	-0.140427	0.726665	0.979563	-1.02086	Hy_Vehic_mid-day_1Way down vs Hy_Tumor_mid-day	-1.15665	1.10986	-0.02979	0.435996	0.971654	-1.02917	BS_Vehic_mid-dark_1Way down vs BS_Tumor_mid-dark	-1.11108	1.04899
180	162	Crebbp	Crebbp	11.5316	11.4727	11.592	11.3696	11.382	11.229	11.3801	11.2966	11.2354	11.0662	11.2059	11.0703	0.468451	0.959025	-1.04273	Hippo_Tumor_mid-dark down vs Hippo_Vehic_mid-dark	-1.175	1.08068	-0.06036	0.222927	1.07405	1.07405	Hippo_Tumor_mid-day_1Way up vs Hippo_Vehic_mid-day	-1.04916	1.21029	0.10306	0.969058	0.998661	-1.00134	Hy_Vehic_mid-dark_1Way down vs Hy_Tumor_mid-dark	-1.0774	1.07452	-0.00193333	0.156076	1.04798	1.04798	Hy_Vehic_mid-day_1Way up vs Hy_Tumor_mid-day	-1.02059	1.12088	0.067615	0.672851	0.97978	-1.02064	BS_Vehic_mid-dark_1Way down vs BS_Tumor_mid-dark	-1.12922	1.08402
46	163	Atg9a	Atg9a	11.4232	11.3765	11.4008	11.2559	11.2534	11.1952	11.2969	11.258	11.3499	11.2982	11.3279	11.2613	0.733607	1.01562	1.01562	Hippo_Tumor_mid-dark up vs Hippo_Vehic_mid-dark	-1.0826	1.11669	0.02236	0.0803307	1.08714	1.08714	Hippo_Tumor_mid-day_1Way up vs Hippo_Vehic_mid-day	-1.01138	1.19533	0.12054	0.487967	1.03061	1.03061	Hy_Vehic_mid-dark_1Way up vs Hy_Tumor_mid-dark	-1.06301	1.12909	0.0435	0.282176	1.04449	1.04449	Hy_Vehic_mid-day_1Way up vs Hy_Tumor_mid-day	-1.04111	1.13582	0.062805	0.759291	0.984877	-1.01536	BS_Vehic_mid-dark_1Way down vs BS_Tumor_mid-dark	-1.12673	1.09291
396	164	Kdm5b	Kdm5b	10.1722	10.1786	10.1902	10.0806	10.0118	10.0583	10.0218	10.0629	9.52448	9.52464	9.52857	9.50702	0.688125	0.987656	-1.0125	Hippo_Tumor_mid-dark down vs Hippo_Vehic_mid-dark	-1.07987	1.05337	-0.01792	0.0399126	1.07032	1.07032	Hippo_Tumor_mid-day_1Way up vs Hippo_Vehic_mid-day	1.00355	1.14154	0.098044	0.917566	1.00698	1.00698	Hy_Vehic_mid-dark_1Way up vs Hy_Tumor_mid-dark	-1.145	1.16104	0.0100327	0.958939	1.00318	1.00318	Hy_Vehic_mid-day_1Way up vs Hy_Tumor_mid-day	-1.13609	1.14333	0.0045835	0.954213	1.00284	1.00284	BS_Vehic_mid-dark_1Way up vs BS_Tumor_mid-dark	-1.10596	1.11225
709	165	Timeless	Timeless	6.81357	6.55126	6.6821	6.55534	6.82492	6.81064	6.87365	6.76198	6.6486	6.64953	6.63872	6.62887	0.242089	1.09541	1.09541	Hippo_Tumor_mid-dark up vs Hippo_Vehic_mid-dark	-1.07026	1.28423	0.131468	0.970424	0.997179	-1.00283	Hippo_Tumor_mid-day_1Way down vs Hippo_Vehic_mid-day	-1.17569	1.16907	-0.004076	0.667143	1.03435	1.03435	Hy_Vehic_mid-dark_1Way up vs Hy_Tumor_mid-dark	-1.14116	1.22092	0.048728	0.640314	0.966833	-1.03431	Hy_Vehic_mid-day_1Way down vs Hy_Tumor_mid-day	-1.20448	1.12591	-0.048662	0.939863	0.993171	-1.00688	BS_Vehic_mid-dark_1Way down vs BS_Tumor_mid-dark	-1.21805	1.20147
486	166	Nbn	Nbn	8.33437	8.15313	8.27285	8.244	8.40103	8.22972	8.3336	8.23616	8.37303	8.2815	8.42699	8.42154	0.363012	1.04356	1.04356	Hippo_Tumor_mid-dark up vs Hippo_Vehic_mid-dark	-1.05538	1.14934	0.06152	0.185661	0.938959	-1.06501	Hippo_Tumor_mid-day_1Way down vs Hippo_Vehic_mid-day	-1.17296	1.03413	-0.090866	0.575261	0.954337	-1.04785	Hy_Vehic_mid-dark_1Way down vs Hy_Tumor_mid-dark	-1.24909	1.13762	-0.06743	0.953255	1.00447	1.00447	Hy_Vehic_mid-day_1Way up vs Hy_Tumor_mid-day	-1.16989	1.18038	0.00644	0.608923	1.03811	1.03811	BS_Vehic_mid-dark_1Way up vs BS_Tumor_mid-dark	-1.12205	1.2092
465	167	Mgmt	Mgmt	5.48769	5.9861	5.80472	5.8523	6.1975	6.38325	6.09494	6.39117	6.24115	6.29874	6.31026	6.37002	0.104188	0.802722	-1.24576	Hippo_Tumor_mid-dark down vs Hippo_Vehic_mid-dark	-1.63255	1.05195	-0.317028	0.477669	1.09718	1.09718	Hippo_Tumor_mid-day_1Way up vs Hippo_Vehic_mid-day	-1.19441	1.43783	0.133798	0.630276	0.931379	-1.07368	Hy_Vehic_mid-dark_1Way down vs Hy_Tumor_mid-dark	-1.46616	1.27184	-0.102559	0.967584	1.0055	1.0055	Hy_Vehic_mid-day_1Way up vs Hy_Tumor_mid-day	-1.32405	1.33866	0.0079175	0.626989	1.04907	1.04907	BS_Vehic_mid-dark_1Way up vs BS_Tumor_mid-dark	-1.17104	1.28879
111	168	Ccl2	Ccl2	3.88831	3.95254	4.2215	4.51747	4.59989	4.16319	4.54712	4.35429	4.69227	4.8643	4.32055	4.8532	0.203665	0.79378	-1.25979	Hippo_Tumor_mid-dark down vs Hippo_Vehic_mid-dark	-1.82275	1.14849	-0.333188	0.0390864	0.675987	-1.47932	Hippo_Tumor_mid-day_1Way down vs Hippo_Vehic_mid-day	-2.14037	-1.02243	-0.564932	0.891149	0.964086	-1.03725	Hy_Vehic_mid-dark_1Way down vs Hy_Tumor_mid-dark	-1.82715	1.69827	-0.052766	0.591482	1.14164	1.14164	Hy_Vehic_mid-day_1Way up vs Hy_Tumor_mid-day	-1.47346	1.9204	0.191102	0.137048	0.772863	-1.29389	BS_Vehic_mid-dark_1Way down vs BS_Tumor_mid-dark	-1.83536	1.09629
534	169	Pik3ca	Pik3ca	10.5877	10.4707	10.5996	10.594	10.9317	10.8508	10.9677	10.917	11.1906	11.1388	11.2646	11.181	0.829012	0.991785	-1.00828	Hippo_Tumor_mid-dark down vs Hippo_Vehic_mid-dark	-1.09188	1.07401	-0.0119	0.037017	0.918073	-1.08924	Hippo_Tumor_mid-day_1Way down vs Hippo_Vehic_mid-day	-1.17955	-1.00584	-0.12332	0.432738	1.02524	1.02524	Hy_Vehic_mid-dark_1Way up vs Hy_Tumor_mid-dark	-1.04246	1.09575	0.03596	0.128697	1.04695	1.04695	Hy_Vehic_mid-day_1Way up vs Hy_Tumor_mid-day	-1.01533	1.11291	0.066195	0.212598	1.05263	1.05263	BS_Vehic_mid-dark_1Way up vs BS_Tumor_mid-dark	-1.03323	1.14486
764	170	Tubb4a	Tubb4a	11.2562	11.4979	11.4634	11.3055	11.4625	11.4997	11.7439	11.6475	12.1113	12.1932	12.1906	12.2294	0.0634276	0.866205	-1.15446	Hippo_Tumor_mid-dark down vs Hippo_Vehic_mid-dark	-1.34488	1.00907	-0.20722	0.0825077	1.14271	1.14271	Hippo_Tumor_mid-day_1Way up vs Hippo_Vehic_mid-day	-1.01945	1.33119	0.19246	0.158622	1.21544	1.21544	Hy_Vehic_mid-dark_1Way up vs Hy_Tumor_mid-dark	-1.09058	1.6111	0.281473	0.407916	1.10791	1.10791	Hy_Vehic_mid-day_1Way up vs Hy_Tumor_mid-day	-1.16928	1.43525	0.14784	0.546168	1.05651	1.05651	BS_Vehic_mid-dark_1Way up vs BS_Tumor_mid-dark	-1.14428	1.27726
535	171	Pik3cb	Pik3cb	10.4198	10.3489	10.3767	10.2731	9.99266	9.95301	10.0966	9.98482	10.5909	10.5281	10.6023	10.5385	0.439604	1.03038	1.03038	Hippo_Tumor_mid-dark up vs Hippo_Vehic_mid-dark	-1.0514	1.11626	0.04318	0.18294	1.05397	1.05397	Hippo_Tumor_mid-day_1Way up vs Hippo_Vehic_mid-day	-1.02786	1.14182	0.07584	0.182475	1.07468	1.07468	Hy_Vehic_mid-dark_1Way up vs Hy_Tumor_mid-dark	-1.0392	1.20022	0.103909	0.646541	1.0223	1.0223	Hy_Vehic_mid-day_1Way up vs Hy_Tumor_mid-day	-1.08267	1.13149	0.0318125	0.842536	1.00791	1.00791	BS_Vehic_mid-dark_1Way up vs BS_Tumor_mid-dark	-1.07806	1.09517
582	172	Ptpn6	Ptpn6	6.28655	6.0614	6.05972	6.08006	5.98799	5.88008	6.00247	5.8474	5.98924	5.79328	6.03503	5.81008	0.0332071	1.17026	1.17026	Hippo_Tumor_mid-dark up vs Hippo_Vehic_mid-dark	1.01429	1.35021	0.226828	0.850391	0.987149	-1.01302	Hippo_Tumor_mid-day_1Way down vs Hippo_Vehic_mid-day	-1.16879	1.13894	-0.01866	0.937357	1.01009	1.01009	Hy_Vehic_mid-dark_1Way up vs Hy_Tumor_mid-dark	-1.29767	1.32399	0.01448	0.846951	0.9776	-1.02291	Hy_Vehic_mid-day_1Way down vs Hy_Tumor_mid-day	-1.31157	1.25347	-0.0326845	0.770331	1.03225	1.03225	BS_Vehic_mid-dark_1Way up vs BS_Tumor_mid-dark	-1.21629	1.296
617	173	Rps10	Rps10	10.9779	11.1158	10.9934	11.2157	11.371	11.4476	11.3516	11.4855	10.9223	11.0768	11.0151	11.0732	0.877887	0.989314	-1.0108	Hippo_Tumor_mid-dark down vs Hippo_Vehic_mid-dark	-1.16956	1.14469	-0.0155	0.329268	0.933098	-1.0717	Hippo_Tumor_mid-day_1Way down vs Hippo_Vehic_mid-day	-1.24002	1.07965	-0.0999	0.868499	0.986666	-1.01351	Hy_Vehic_mid-dark_1Way down vs Hy_Tumor_mid-dark	-1.20341	1.17153	-0.0193667	0.724831	1.02661	1.02661	Hy_Vehic_mid-day_1Way up vs Hy_Tumor_mid-day	-1.14052	1.20204	0.037895	0.520139	1.06643	1.06643	BS_Vehic_mid-dark_1Way up vs BS_Tumor_mid-dark	-1.1547	1.31322
607	174	Rgl1	Rgl1	9.54461	9.42714	9.62559	9.47136	8.98723	8.92311	9.04283	9.03751	8.79328	8.79837	8.95885	8.82239	0.31002	0.94542	-1.05773	Hippo_Tumor_mid-dark down vs Hippo_Vehic_mid-dark	-1.18484	1.05904	-0.080972	0.574933	0.969817	-1.03112	Hippo_Tumor_mid-day_1Way down vs Hippo_Vehic_mid-day	-1.15504	1.08636	-0.044216	0.680653	1.0393	1.0393	Hy_Vehic_mid-dark_1Way up vs Hy_Tumor_mid-dark	-1.17264	1.26661	0.0556073	0.362957	1.08252	1.08252	Hy_Vehic_mid-day_1Way up vs Hy_Tumor_mid-day	-1.10782	1.29821	0.114399	0.285267	1.12161	1.12161	BS_Vehic_mid-dark_1Way up vs BS_Tumor_mid-dark	-1.1118	1.39865
485	175	Myrf	Myrf	9.65815	9.91116	9.86862	9.73536	9.91	9.84718	10.0319	9.76864	11.1331	11.1487	11.3207	11.0739	0.0601487	0.864253	-1.15707	Hippo_Tumor_mid-dark down vs Hippo_Vehic_mid-dark	-1.34823	1.00704	-0.210474	0.110518	1.12959	1.12959	Hippo_Tumor_mid-day_1Way up vs Hippo_Vehic_mid-day	-1.03153	1.31621	0.1758	0.275748	1.08815	1.08815	Hy_Vehic_mid-dark_1Way up vs Hy_Tumor_mid-dark	-1.07888	1.27747	0.121877	0.439113	0.947019	-1.05595	Hy_Vehic_mid-day_1Way down vs Hy_Tumor_mid-day	-1.22358	1.09736	-0.078535	0.0665751	1.13892	1.13892	BS_Vehic_mid-dark_1Way up vs BS_Tumor_mid-dark	-1.01013	1.31027
205	176	Ddb2	Ddb2	6.64188	6.7667	6.78608	6.57819	6.90957	7.07193	7.001	7.09286	6.64036	6.6749	6.58813	6.6586	0.125018	0.904882	-1.10512	Hippo_Tumor_mid-dark down vs Hippo_Vehic_mid-dark	-1.25965	1.03142	-0.144198	0.0503432	1.13959	1.13959	Hippo_Tumor_mid-day_1Way up vs Hippo_Vehic_mid-day	-1.00022	1.29894	0.18851	0.481153	1.06543	1.06543	Hy_Vehic_mid-dark_1Way up vs Hy_Tumor_mid-dark	-1.13361	1.28679	0.09143	0.859367	1.01461	1.01461	Hy_Vehic_mid-day_1Way up vs Hy_Tumor_mid-day	-1.17222	1.20673	0.0209285	0.759941	0.964444	-1.03687	BS_Vehic_mid-dark_1Way down vs BS_Tumor_mid-dark	-1.32866	1.23586
113	177	Ccl4	Ccl4	3.50752	3.9335	3.81237	4.24888	3.88164	3.88993	3.95223	3.62967	3.76566	3.70408	3.67922	3.67279	0.281907	0.809525	-1.23529	Hippo_Tumor_mid-dark down vs Hippo_Vehic_mid-dark	-1.84701	1.2104	-0.304852	0.266227	0.803639	-1.24434	Hippo_Tumor_mid-day_1Way down vs Hippo_Vehic_mid-day	-1.86054	1.2016	-0.31538	0.775215	1.05015	1.05015	Hy_Vehic_mid-dark_1Way up vs Hy_Tumor_mid-dark	-1.36837	1.50905	0.070592	0.262897	0.834938	-1.19769	Hy_Vehic_mid-day_1Way down vs Hy_Tumor_mid-day	-1.671	1.16489	-0.26026	0.732157	0.941844	-1.06175	BS_Vehic_mid-dark_1Way down vs BS_Tumor_mid-dark	-1.53135	1.35841
38	178	Asb2	Asb2	4.39163	4.33797	4.43209	4.7911	4.65819	4.97647	4.74193	5.05348	4.84795	5.00488	4.87271	5.0398	0.828304	0.972344	-1.02844	Hippo_Tumor_mid-dark down vs Hippo_Vehic_mid-dark	-1.34681	1.27334	-0.040462	0.0252029	0.730458	-1.369	Hippo_Tumor_mid-day_1Way down vs Hippo_Vehic_mid-day	-1.79279	-1.04539	-0.453126	0.773405	1.05977	1.05977	Hy_Vehic_mid-dark_1Way up vs Hy_Tumor_mid-dark	-1.44559	1.62355	0.0837473	0.773187	1.05482	1.05482	Hy_Vehic_mid-day_1Way up vs Hy_Tumor_mid-day	-1.40277	1.5608	0.077003	0.896216	1.01732	1.01732	BS_Vehic_mid-dark_1Way up vs BS_Tumor_mid-dark	-1.29516	1.3404
740	179	Tnfsf4	Tnfsf4	2.29016	3.51613	3.51567	3.49569	2.96801	2.74003	2.95033	3.53141	3.18961	3.66676	3.22119	3.52874	0.0389969	0.427645	-2.33839	Hippo_Tumor_mid-dark down vs Hippo_Vehic_mid-dark	-5.20899	-1.04974	-1.22552	0.970547	1.01427	1.01427	Hippo_Tumor_mid-day_1Way up vs Hippo_Vehic_mid-day	-2.19626	2.25939	0.020442	0.982388	0.987819	-1.01233	Hy_Vehic_mid-dark_1Way down vs Hy_Tumor_mid-dark	-3.2833	3.2038	-0.017682	0.29276	1.73073	1.73073	Hy_Vehic_mid-day_1Way up vs Hy_Tumor_mid-day	-1.70272	5.10037	0.791381	0.882476	1.02213	1.02213	BS_Vehic_mid-dark_1Way up vs BS_Tumor_mid-dark	-1.33425	1.39395
90	180	C1qb	C1qb	10.178	10.1249	10.0053	10.2152	10.1091	10.007	10.0154	10.0076	10.0654	9.98186	9.94946	9.84588	0.0512769	1.12719	1.12719	Hippo_Tumor_mid-dark up vs Hippo_Vehic_mid-dark	-1.00075	1.2715	0.172726	0.286817	0.939301	-1.06462	Hippo_Tumor_mid-day_1Way down vs Hippo_Vehic_mid-day	-1.20093	1.05956	-0.09034	0.472715	0.937106	-1.06711	Hy_Vehic_mid-dark_1Way down vs Hy_Tumor_mid-dark	-1.29009	1.13292	-0.0937153	0.996103	1.0004	1.0004	Hy_Vehic_mid-day_1Way up vs Hy_Tumor_mid-day	-1.18994	1.19089	0.0005795	0.327261	0.922787	-1.08367	BS_Vehic_mid-dark_1Way down vs BS_Tumor_mid-dark	-1.28337	1.09283
574	181	Pros1	Pros1	7.87859	7.76266	7.67218	7.84561	8.18259	8.22897	8.00998	8.10157	8.07453	7.99173	8.0218	7.94332	0.0239673	1.15382	1.15382	Hippo_Tumor_mid-dark up vs Hippo_Vehic_mid-dark	1.02169	1.30304	0.206418	0.331163	0.944124	-1.05918	Hippo_Tumor_mid-day_1Way down vs Hippo_Vehic_mid-day	-1.19616	1.06623	-0.082952	0.0764662	0.887239	-1.12709	Hy_Vehic_mid-dark_1Way down vs Hy_Tumor_mid-dark	-1.28911	1.01478	-0.172606	0.146001	0.915479	-1.09232	Hy_Vehic_mid-day_1Way down vs Hy_Tumor_mid-day	-1.23575	1.03568	-0.127402	0.677822	0.964111	-1.03722	BS_Vehic_mid-dark_1Way down vs BS_Tumor_mid-dark	-1.2466	1.15873
612	182	Rpa1	Rpa1	10.2867	10.3721	10.2359	10.3259	10.2766	10.3186	10.3042	10.2561	10.4589	10.4914	10.4718	10.4825	0.343134	1.03582	1.03582	Hippo_Tumor_mid-dark up vs Hippo_Vehic_mid-dark	-1.04204	1.11804	0.05078	0.386657	1.03258	1.03258	Hippo_Tumor_mid-day_1Way up vs Hippo_Vehic_mid-day	-1.04531	1.11454	0.04626	0.533634	1.01931	1.01931	Hy_Vehic_mid-dark_1Way up vs Hy_Tumor_mid-dark	-1.04654	1.08735	0.0275933	0.138622	0.957577	-1.0443	Hy_Vehic_mid-day_1Way down vs Hy_Tumor_mid-day	-1.10816	1.01613	-0.06254	0.696399	1.00903	1.00903	BS_Vehic_mid-dark_1Way up vs BS_Tumor_mid-dark	-1.03996	1.05883
489	183	Ncor1	Ncor1	11.2505	11.2494	11.3292	11.2817	10.7723	10.7031	10.7927	10.8107	10.4242	10.4007	10.4365	10.4531	0.0329603	0.946871	-1.05611	Hippo_Tumor_mid-dark down vs Hippo_Vehic_mid-dark	-1.1098	-1.00502	-0.07876	0.352418	0.977847	-1.02266	Hippo_Tumor_mid-day_1Way down vs Hippo_Vehic_mid-day	-1.07464	1.02755	-0.03232	0.796055	1.01423	1.01423	Hy_Vehic_mid-dark_1Way up vs Hy_Tumor_mid-dark	-1.10689	1.13861	0.02038	0.1532	1.07747	1.07747	Hy_Vehic_mid-day_1Way up vs Hy_Tumor_mid-day	-1.03215	1.19826	0.107645	0.828286	1.00855	1.00855	BS_Vehic_mid-dark_1Way up vs BS_Tumor_mid-dark	-1.07647	1.09495
527	184	Pak1	Pak1	12.9459	12.7915	12.8892	12.8537	12.9972	12.9817	13.0425	12.9923	13.295	13.2542	13.2586	13.249	0.344923	1.04007	1.04007	Hippo_Tumor_mid-dark up vs Hippo_Vehic_mid-dark	-1.04738	1.13299	0.05668	0.301064	0.957776	-1.04409	Hippo_Tumor_mid-day_1Way down vs Hippo_Vehic_mid-day	-1.13737	1.04335	-0.06224	0.30915	1.0319	1.0319	Hy_Vehic_mid-dark_1Way up vs Hy_Tumor_mid-dark	-1.03323	1.1002	0.0453	0.791688	1.00737	1.00737	Hy_Vehic_mid-day_1Way up vs Hy_Tumor_mid-day	-1.05288	1.06846	0.0106	0.569145	0.975085	-1.02555	BS_Vehic_mid-dark_1Way down vs BS_Tumor_mid-dark	-1.12481	1.06946
741	185	Tnfsf8	Tnfsf8	3.48159	3.98129	3.86052	4.20316	3.62478	3.94424	4.30823	4.02422	3.9371	3.69266	4.11635	3.44717	0.183558	0.769006	-1.30038	Hippo_Tumor_mid-dark down vs Hippo_Vehic_mid-dark	-1.94105	1.14788	-0.378934	0.427655	0.857451	-1.16625	Hippo_Tumor_mid-day_1Way down vs Hippo_Vehic_mid-day	-1.74083	1.2799	-0.221874	0.0378974	1.60597	1.60597	Hy_Vehic_mid-dark_1Way up vs Hy_Tumor_mid-dark	1.0313	2.50085	0.683443	0.773116	1.057	1.057	Hy_Vehic_mid-day_1Way up vs Hy_Tumor_mid-day	-1.42105	1.58767	0.079978	0.667489	1.13229	1.13229	BS_Vehic_mid-dark_1Way up vs BS_Tumor_mid-dark	-1.61624	2.07216
354	186	Il3ra	Il3ra	4.43325	4.51847	4.25571	4.71198	4.8857	4.72788	4.38108	4.69069	4.16029	4.53832	4.60461	4.60931	0.314736	1.13095	1.13095	Hippo_Tumor_mid-dark up vs Hippo_Vehic_mid-dark	-1.13687	1.45411	0.177534	0.274585	0.874474	-1.14354	Hippo_Tumor_mid-day_1Way down vs Hippo_Vehic_mid-day	-1.4703	1.12435	-0.193512	0.0476413	0.704846	-1.41875	Hy_Vehic_mid-dark_1Way down vs Hy_Tumor_mid-dark	-2.00437	-1.00423	-0.504621	0.863452	0.974556	-1.02611	Hy_Vehic_mid-day_1Way down vs Hy_Tumor_mid-day	-1.40943	1.33862	-0.0371835	0.0559761	1.36067	1.36067	BS_Vehic_mid-dark_1Way up vs BS_Tumor_mid-dark	-1.00896	1.86802
681	187	Stat1	Stat1	8.58615	8.4148	8.55844	8.57222	8.58131	8.55729	8.66542	8.6669	8.8398	8.74522	8.77757	8.86767	0.70565	1.01939	1.01939	Hippo_Tumor_mid-dark up vs Hippo_Vehic_mid-dark	-1.09056	1.13327	0.027712	0.0441759	0.896632	-1.11528	Hippo_Tumor_mid-day_1Way down vs Hippo_Vehic_mid-day	-1.23987	-1.00322	-0.157412	0.437603	1.06003	1.06003	Hy_Vehic_mid-dark_1Way up vs Hy_Tumor_mid-dark	-1.10402	1.24054	0.0841027	0.276333	1.07894	1.07894	Hy_Vehic_mid-day_1Way up vs Hy_Tumor_mid-day	-1.07087	1.24661	0.109613	0.506794	0.957784	-1.04408	BS_Vehic_mid-dark_1Way down vs BS_Tumor_mid-dark	-1.1952	1.09641
448	188	Mapk10	Mapk10	13.3391	13.2065	13.3133	13.2796	12.8535	12.8201	12.8909	12.8334	12.9746	12.9104	13.0114	12.9526	0.627122	1.01806	1.01806	Hippo_Tumor_mid-dark up vs Hippo_Vehic_mid-dark	-1.06046	1.09911	0.02582	0.179941	0.950593	-1.05197	Hippo_Tumor_mid-day_1Way down vs Hippo_Vehic_mid-day	-1.13572	1.02627	-0.0731	0.441566	1.02628	1.02628	Hy_Vehic_mid-dark_1Way up vs Hy_Tumor_mid-dark	-1.04567	1.10134	0.03742	0.762479	1.00931	1.00931	Hy_Vehic_mid-day_1Way up vs Hy_Tumor_mid-day	-1.05715	1.07692	0.013365	0.379784	1.02586	1.02586	BS_Vehic_mid-dark_1Way up vs BS_Tumor_mid-dark	-1.0352	1.08943
49	189	Atp6v1a	Atp6v1a	13.7013	13.7839	13.6488	13.8827	13.2596	13.2201	13.2471	13.248	13.3015	13.2703	13.2644	13.3216	0.578524	1.0371	1.0371	Hippo_Tumor_mid-dark up vs Hippo_Vehic_mid-dark	-1.1049	1.18842	0.05256	0.302061	0.933783	-1.07091	Hippo_Tumor_mid-day_1Way down vs Hippo_Vehic_mid-day	-1.22716	1.07002	-0.09884	0.818412	0.991387	-1.00869	Hy_Vehic_mid-dark_1Way down vs Hy_Tumor_mid-dark	-1.09244	1.07371	-0.01248	0.577992	1.01954	1.01954	Hy_Vehic_mid-day_1Way up vs Hy_Tumor_mid-day	-1.0554	1.09705	0.02792	0.270651	0.974639	-1.02602	BS_Vehic_mid-dark_1Way down vs BS_Tumor_mid-dark	-1.07633	1.02243
153	190	Cflar	Cflar	8.93603	8.81299	9.05089	8.85391	8.74863	8.55816	8.64332	8.4917	8.66758	8.60172	8.5293	8.38968	0.245564	0.923473	-1.08287	Hippo_Tumor_mid-dark down vs Hippo_Vehic_mid-dark	-1.24561	1.06226	-0.114858	0.673321	0.972035	-1.02877	Hippo_Tumor_mid-day_1Way down vs Hippo_Vehic_mid-day	-1.18338	1.11812	-0.04092	0.355923	0.929607	-1.07572	Hy_Vehic_mid-dark_1Way down vs Hy_Tumor_mid-dark	-1.26837	1.09609	-0.105307	0.522224	0.954978	-1.04714	Hy_Vehic_mid-day_1Way down vs Hy_Tumor_mid-day	-1.21822	1.111	-0.0664605	0.245969	0.908597	-1.1006	BS_Vehic_mid-dark_1Way down vs BS_Tumor_mid-dark	-1.30351	1.07611
411	191	Lair1	Lair1	7.18414	6.97937	7.12869	6.86568	7.16962	6.6589	7.01218	6.85914	7.0825	6.94582	7.02297	6.76281	0.678419	1.03919	1.03919	Hippo_Tumor_mid-dark up vs Hippo_Vehic_mid-dark	-1.1671	1.26037	0.055458	0.399418	1.08199	1.08199	Hippo_Tumor_mid-day_1Way up vs Hippo_Vehic_mid-day	-1.12093	1.31228	0.113692	0.0350933	0.896613	-1.11531	Hy_Vehic_mid-dark_1Way down vs Hy_Tumor_mid-dark	-1.2329	-1.00893	-0.157443	0.00624879	1.14889	1.14889	Hy_Vehic_mid-day_1Way up vs Hy_Tumor_mid-day	1.04783	1.2597	0.200239	0.560779	0.959579	-1.04212	BS_Vehic_mid-dark_1Way down vs BS_Tumor_mid-dark	-1.20815	1.11246
471	192	Mpg	Mpg	7.2467	7.36811	7.17623	7.51402	7.75981	7.88998	7.73054	7.89566	7.18368	7.35884	7.3339	7.45856	0.6077	1.05006	1.05006	Hippo_Tumor_mid-dark up vs Hippo_Vehic_mid-dark	-1.16056	1.27966	0.070472	0.294351	0.90381	-1.10643	Hippo_Tumor_mid-day_1Way down vs Hippo_Vehic_mid-day	-1.34836	1.10144	-0.145908	0.765203	0.979916	-1.0205	Hy_Vehic_mid-dark_1Way down vs Hy_Tumor_mid-dark	-1.17821	1.13136	-0.0292693	0.949561	1.00395	1.00395	Hy_Vehic_mid-day_1Way up vs Hy_Tumor_mid-day	-1.13663	1.14562	0.005685	0.195995	1.10974	1.10974	BS_Vehic_mid-dark_1Way up vs BS_Tumor_mid-dark	-1.0617	1.30751
583	193	Ptprc	Ptprc	6.2756	5.98543	5.9192	6.03292	5.96774	5.76159	5.82572	5.6608	5.95338	6.04774	6.09493	6.05458	0.022531	1.28023	1.28023	Hippo_Tumor_mid-dark up vs Hippo_Vehic_mid-dark	1.04039	1.57535	0.356402	0.740903	0.967613	-1.03347	Hippo_Tumor_mid-day_1Way down vs Hippo_Vehic_mid-day	-1.27171	1.19067	-0.047498	0.426702	0.906254	-1.10344	Hy_Vehic_mid-dark_1Way down vs Hy_Tumor_mid-dark	-1.4299	1.17437	-0.142013	0.537084	0.932522	-1.07236	Hy_Vehic_mid-day_1Way down vs Hy_Tumor_mid-day	-1.3606	1.18317	-0.100791	0.476847	1.10309	1.10309	BS_Vehic_mid-dark_1Way up vs BS_Tumor_mid-dark	-1.20744	1.46922
679	194	St3gal6	St3gal6	8.65328	8.63899	8.53808	8.64126	9.04259	9.05209	8.93746	8.98595	9.88533	9.91762	9.89107	9.97495	0.0310847	1.08313	1.08313	Hippo_Tumor_mid-dark up vs Hippo_Vehic_mid-dark	1.00827	1.16355	0.115206	0.963366	0.998425	-1.00158	Hippo_Tumor_mid-day_1Way down vs Hippo_Vehic_mid-day	-1.07594	1.07256	-0.002274	0.228496	0.929718	-1.0756	Hy_Vehic_mid-dark_1Way down vs Hy_Tumor_mid-dark	-1.21829	1.05306	-0.105135	0.402449	0.955192	-1.04691	Hy_Vehic_mid-day_1Way down vs Hy_Tumor_mid-day	-1.17383	1.07099	-0.066138	0.933787	1.00399	1.00399	BS_Vehic_mid-dark_1Way up vs BS_Tumor_mid-dark	-1.10119	1.10998
391	195	Kdm4a	Kdm4a	8.89927	8.98098	8.86517	8.70135	8.62087	8.50615	8.54561	8.59517	8.40515	8.49313	8.51671	8.41099	0.753678	1.02392	1.02392	Hippo_Tumor_mid-dark up vs Hippo_Vehic_mid-dark	-1.14264	1.19796	0.034104	0.0186635	1.21389	1.21389	Hippo_Tumor_mid-day_1Way up vs Hippo_Vehic_mid-day	1.03754	1.42021	0.279632	0.442695	0.949168	-1.05355	Hy_Vehic_mid-dark_1Way down vs Hy_Tumor_mid-dark	-1.21472	1.09437	-0.0752653	0.326546	1.06365	1.06365	Hy_Vehic_mid-day_1Way up vs Hy_Tumor_mid-day	-1.07149	1.21223	0.0890225	0.300908	1.0804	1.0804	BS_Vehic_mid-dark_1Way up vs BS_Tumor_mid-dark	-1.07951	1.26006
405	196	Klrd1	Klrd1	4.29343	3.66885	4.21864	4.16627	3.71093	3.8368	2.90514	3.84557	4.00276	3.98242	3.96807	3.74976	0.7759	1.0532	1.0532	Hippo_Tumor_mid-dark up vs Hippo_Vehic_mid-dark	-1.3878	1.53941	0.074786	0.0721056	0.708372	-1.41169	Hippo_Tumor_mid-day_1Way down vs Hippo_Vehic_mid-day	-2.06338	1.03539	-0.49742	0.0797927	0.57205	-1.7481	Hy_Vehic_mid-dark_1Way down vs Hy_Tumor_mid-dark	-3.29854	1.07942	-0.805786	0.982375	1.0061	1.0061	Hy_Vehic_mid-day_1Way up vs Hy_Tumor_mid-day	-1.78097	1.80276	0.0087715	0.89236	0.976237	-1.02434	BS_Vehic_mid-dark_1Way down vs BS_Tumor_mid-dark	-1.4866	1.41679
541	197	Pilra	Pilra	4.11918	3.98334	4.37454	4.57014	4.24607	4.31329	4.37191	4.14124	4.41085	4.26233	4.43164	4.42517	0.300432	0.837775	-1.19364	Hippo_Tumor_mid-dark down vs Hippo_Vehic_mid-dark	-1.69494	1.18962	-0.255366	0.0257015	0.665817	-1.50191	Hippo_Tumor_mid-day_1Way down vs Hippo_Vehic_mid-day	-2.13268	-1.0577	-0.586802	0.488457	1.09114	1.09114	Hy_Vehic_mid-dark_1Way up vs Hy_Tumor_mid-dark	-1.19372	1.42123	0.12584	0.307903	0.88758	-1.12666	Hy_Vehic_mid-day_1Way down vs Hy_Tumor_mid-day	-1.43624	1.13147	-0.17205	0.903041	1.01452	1.01452	BS_Vehic_mid-dark_1Way up vs BS_Tumor_mid-dark	-1.26302	1.29996
688	198	Suv39h2	Suv39h2	7.76101	7.55736	7.64109	7.54772	7.06172	7.14418	7.03118	7.14348	7.2353	7.24262	7.32003	7.27148	0.20261	1.08668	1.08668	Hippo_Tumor_mid-dark up vs Hippo_Vehic_mid-dark	-1.05075	1.2408	0.119924	0.916275	1.0067	1.0067	Hippo_Tumor_mid-day_1Way up vs Hippo_Vehic_mid-day	-1.13422	1.14948	0.00964	0.803027	0.979052	-1.0214	Hy_Vehic_mid-dark_1Way down vs Hy_Tumor_mid-dark	-1.22241	1.17173	-0.0305433	0.995011	0.999513	-1.00049	Hy_Vehic_mid-day_1Way down vs Hy_Tumor_mid-day	-1.18	1.17885	-0.0007025	0.354941	1.06049	1.06049	BS_Vehic_mid-dark_1Way up vs BS_Tumor_mid-dark	-1.0751	1.2091
738	199	Tnfsf12	Tnfsf12	7.11198	7.01209	7.19125	7.12952	7.48701	7.60689	7.58264	7.58076	7.62977	7.60773	7.71055	7.74443	0.260545	0.946536	-1.05648	Hippo_Tumor_mid-dark down vs Hippo_Vehic_mid-dark	-1.16743	1.04594	-0.07927	0.10326	0.92183	-1.0848	Hippo_Tumor_mid-day_1Way down vs Hippo_Vehic_mid-day	-1.19872	1.01864	-0.117428	0.480977	1.06853	1.06853	Hy_Vehic_mid-dark_1Way up vs Hy_Tumor_mid-dark	-1.14007	1.30168	0.09563	0.832483	0.982052	-1.01828	Hy_Vehic_mid-day_1Way down vs Hy_Tumor_mid-day	-1.22068	1.17726	-0.0261285	0.395773	1.05759	1.05759	BS_Vehic_mid-dark_1Way up vs BS_Tumor_mid-dark	-1.08385	1.21229
267	200	Fgl2	Fgl2	6.21527	6.26883	6.53533	6.37367	7.04292	7.15259	7.18301	7.2456	6.97366	7.19136	6.83783	6.95527	0.0247251	0.80104	-1.24838	Hippo_Tumor_mid-dark down vs Hippo_Vehic_mid-dark	-1.50923	-1.03261	-0.320054	0.428777	0.929905	-1.07538	Hippo_Tumor_mid-day_1Way down vs Hippo_Vehic_mid-day	-1.30008	1.12421	-0.104844	0.700117	1.10197	1.10197	Hy_Vehic_mid-dark_1Way up vs Hy_Tumor_mid-dark	-1.54589	1.87723	0.140087	0.780409	1.06659	1.06659	Hy_Vehic_mid-day_1Way up vs Hy_Tumor_mid-day	-1.52936	1.73982	0.093008	0.495173	0.910144	-1.09873	BS_Vehic_mid-dark_1Way down vs BS_Tumor_mid-dark	-1.46404	1.21275
699	201	Tcirg1	Tcirg1	7.63964	7.71309	7.86212	7.67834	8.22672	8.19147	8.21857	8.22642	8.06971	8.14218	8.1235	8.10974	0.0240834	0.85709	-1.16674	Hippo_Tumor_mid-dark down vs Hippo_Vehic_mid-dark	-1.33033	-1.02327	-0.222482	0.702328	1.02438	1.02438	Hippo_Tumor_mid-day_1Way up vs Hippo_Vehic_mid-day	-1.11308	1.16801	0.034746	0.925607	0.994368	-1.00566	Hy_Vehic_mid-dark_1Way down vs Hy_Tumor_mid-dark	-1.14318	1.13034	-0.008148	0.66391	1.02452	1.02452	Hy_Vehic_mid-day_1Way up vs Hy_Tumor_mid-day	-1.09801	1.15252	0.0349545	0.550974	1.03799	1.03799	BS_Vehic_mid-dark_1Way up vs BS_Tumor_mid-dark	-1.09744	1.1824
423	202	Lmna	Lmna	9.19852	9.2522	9.04387	9.17654	9.57859	9.5628	9.54946	9.67526	9.60776	9.63755	9.58906	9.60011	0.075593	1.11315	1.11315	Hippo_Tumor_mid-dark up vs Hippo_Vehic_mid-dark	-1.01248	1.25456	0.154644	0.366349	1.05385	1.05385	Hippo_Tumor_mid-day_1Way up vs Hippo_Vehic_mid-day	-1.06945	1.18772	0.075664	0.65778	0.980007	-1.0204	Hy_Vehic_mid-dark_1Way down vs Hy_Tumor_mid-dark	-1.12348	1.07901	-0.0291353	0.0791251	1.08108	1.08108	Hy_Vehic_mid-day_1Way up vs Hy_Tumor_mid-day	-1.0105	1.181	0.112467	0.775104	0.98712	-1.01305	BS_Vehic_mid-dark_1Way down vs BS_Tumor_mid-dark	-1.11398	1.08547
32	203	Apex1	Apex1	9.89656	9.87601	9.82288	9.98695	9.87304	9.96105	9.83029	10.0058	9.21648	9.27413	9.20182	9.29837	0.258771	1.0524	1.0524	Hippo_Tumor_mid-dark up vs Hippo_Vehic_mid-dark	-1.04226	1.15434	0.07368	0.0969687	0.925983	-1.07993	Hippo_Tumor_mid-day_1Way down vs Hippo_Vehic_mid-day	-1.18455	1.01568	-0.110942	0.603234	0.970802	-1.03008	Hy_Vehic_mid-dark_1Way down vs Hy_Tumor_mid-dark	-1.16162	1.09477	-0.0427513	0.553966	1.03153	1.03153	Hy_Vehic_mid-day_1Way up vs Hy_Tumor_mid-day	-1.08258	1.15193	0.0447865	0.868566	0.98989	-1.01021	BS_Vehic_mid-dark_1Way down vs BS_Tumor_mid-dark	-1.14892	1.1258
677	204	Srgn	Srgn	8.8263	8.80805	8.66551	8.79292	9.09301	9.09367	8.82771	8.99622	9.18775	9.15336	9.03017	9.00778	0.0295063	1.1179	1.1179	Hippo_Tumor_mid-dark up vs Hippo_Vehic_mid-dark	1.01267	1.23407	0.160792	0.824896	1.01054	1.01054	Hippo_Tumor_mid-day_1Way up vs Hippo_Vehic_mid-day	-1.0924	1.11555	0.015132	0.265997	0.832026	-1.20189	Hy_Vehic_mid-dark_1Way down vs Hy_Tumor_mid-dark	-1.69161	1.17105	-0.265299	0.649749	0.934681	-1.06988	Hy_Vehic_mid-day_1Way down vs Hy_Tumor_mid-day	-1.46449	1.27942	-0.097454	0.171942	0.896527	-1.11541	BS_Vehic_mid-dark_1Way down vs BS_Tumor_mid-dark	-1.31195	1.0545
744	205	Tpd52	Tpd52	10.6743	10.6605	10.5572	10.6949	11.1939	11.24	11.1772	11.1838	11.2026	11.2675	11.1769	11.2207	0.0550122	1.08461	1.08461	Hippo_Tumor_mid-dark up vs Hippo_Vehic_mid-dark	-1.00197	1.1787	0.11718	0.551729	0.976424	-1.02415	Hippo_Tumor_mid-day_1Way down vs Hippo_Vehic_mid-day	-1.11299	1.06112	-0.03442	0.499835	0.988464	-1.01167	Hy_Vehic_mid-dark_1Way down vs Hy_Tumor_mid-dark	-1.04887	1.02481	-0.01674	0.0249924	0.961854	-1.03966	Hy_Vehic_mid-day_1Way down vs Hy_Tumor_mid-day	-1.07473	-1.00574	-0.05611	0.450384	0.982313	-1.01801	BS_Vehic_mid-dark_1Way down vs BS_Tumor_mid-dark	-1.06921	1.03173
311	206	Hdc	Hdc	4.7033	4.6916	4.35711	4.30701	9.08288	9.32215	8.86088	9.01604	5.43597	5.15491	4.94749	5.25738	0.0960307	1.2712	1.2712	Hippo_Tumor_mid-dark up vs Hippo_Vehic_mid-dark	-1.04883	1.69485	0.346188	0.0670578	1.30549	1.30549	Hippo_Tumor_mid-day_1Way up vs Hippo_Vehic_mid-day	-1.02128	1.74057	0.384592	0.48287	0.857378	-1.16635	Hy_Vehic_mid-dark_1Way down vs Hy_Tumor_mid-dark	-1.84795	1.35843	-0.221996	0.29791	0.808822	-1.23637	Hy_Vehic_mid-day_1Way down vs Hy_Tumor_mid-day	-1.88683	1.23435	-0.306106	0.197441	0.712775	-1.40297	BS_Vehic_mid-dark_1Way down vs BS_Tumor_mid-dark	-2.39571	1.21714
441	207	Mal	Mal	11.6494	12.016	11.6972	11.787	12.018	12.0211	11.9837	11.7443	12.658	12.7339	12.677	12.5307	0.755144	0.967464	-1.03363	Hippo_Tumor_mid-dark down vs Hippo_Vehic_mid-dark	-1.28929	1.20676	-0.04772	0.1474	1.17202	1.17202	Hippo_Tumor_mid-day_1Way up vs Hippo_Vehic_mid-day	-1.06426	1.46191	0.229	0.845831	0.976514	-1.02405	Hy_Vehic_mid-dark_1Way down vs Hy_Tumor_mid-dark	-1.32657	1.265	-0.0342867	0.104882	0.825434	-1.21148	Hy_Vehic_mid-day_1Way down vs Hy_Tumor_mid-day	-1.53664	1.04698	-0.276775	0.848397	1.01321	1.01321	BS_Vehic_mid-dark_1Way up vs BS_Tumor_mid-dark	-1.13963	1.16994
678	208	Srxn1	Srxn1	10.2223	10.1147	10.3279	10.1258	10.8033	10.7188	10.9514	10.6819	11.0132	10.9614	11.1171	10.9747	0.269189	0.929405	-1.07596	Hippo_Tumor_mid-dark down vs Hippo_Vehic_mid-dark	-1.23219	1.06436	-0.10562	0.905814	0.992341	-1.00772	Hippo_Tumor_mid-day_1Way down vs Hippo_Vehic_mid-day	-1.15405	1.13644	-0.011092	0.0577075	1.10812	1.10812	Hy_Vehic_mid-dark_1Way up vs Hy_Tumor_mid-dark	-1.00389	1.23272	0.14812	0.582246	0.974764	-1.02589	Hy_Vehic_mid-day_1Way down vs Hy_Tumor_mid-day	-1.13138	1.075	-0.036875	0.0827421	1.07468	1.07468	BS_Vehic_mid-dark_1Way up vs BS_Tumor_mid-dark	-1.01061	1.16718
646	209	Siglec1	Siglec1	4.26589	4.41054	4.38192	4.78235	4.30646	4.3086	4.42847	4.31382	4.26148	4.38002	4.53939	4.09842	0.584832	0.922722	-1.08375	Hippo_Tumor_mid-dark down vs Hippo_Vehic_mid-dark	-1.47137	1.25275	-0.116032	0.0929364	0.772814	-1.29397	Hippo_Tumor_mid-day_1Way down vs Hippo_Vehic_mid-day	-1.75678	1.04923	-0.371806	0.707477	1.08825	1.08825	Hy_Vehic_mid-dark_1Way up vs Hy_Tumor_mid-dark	-1.47952	1.75217	0.122009	0.986015	1.00363	1.00363	Hy_Vehic_mid-day_1Way up vs Hy_Tumor_mid-day	-1.54323	1.55444	0.0052205	0.365393	1.21244	1.21244	BS_Vehic_mid-dark_1Way up vs BS_Tumor_mid-dark	-1.2805	1.88235
349	210	Il1rl2	Il1rl2	4.98229	4.88252	4.44447	4.77982	4.76589	4.94434	4.54285	4.63773	4.65739	4.72161	4.51149	4.79041	0.0251474	1.45178	1.45178	Hippo_Tumor_mid-dark up vs Hippo_Vehic_mid-dark	1.05425	1.9992	0.53782	0.643563	1.07378	1.07378	Hippo_Tumor_mid-day_1Way up vs Hippo_Vehic_mid-day	-1.28245	1.47866	0.102694	0.360764	0.856755	-1.16719	Hy_Vehic_mid-dark_1Way down vs Hy_Tumor_mid-dark	-1.66061	1.21894	-0.223045	0.179808	0.808538	-1.2368	Hy_Vehic_mid-day_1Way down vs Hy_Tumor_mid-day	-1.70983	1.11777	-0.306612	0.411018	0.903817	-1.10642	BS_Vehic_mid-dark_1Way down vs BS_Tumor_mid-dark	-1.42763	1.16621
447	211	Map3k14	Map3k14	5.89052	5.9144	6.13999	5.83551	5.94209	6.09839	5.94251	5.96128	5.53941	5.58367	5.58952	5.51628	0.0633103	0.841207	-1.18877	Hippo_Tumor_mid-dark down vs Hippo_Vehic_mid-dark	-1.42849	1.01084	-0.249468	0.536913	1.05621	1.05621	Hippo_Tumor_mid-day_1Way up vs Hippo_Vehic_mid-day	-1.13771	1.2692	0.078894	0.998738	1.00029	1.00029	Hy_Vehic_mid-dark_1Way up vs Hy_Tumor_mid-dark	-1.47847	1.47933	0.000421333	0.577587	0.909338	-1.0997	Hy_Vehic_mid-day_1Way down vs Hy_Tumor_mid-day	-1.57534	1.30264	-0.137111	0.820599	1.03534	1.03534	BS_Vehic_mid-dark_1Way up vs BS_Tumor_mid-dark	-1.33109	1.42683
218	212	Dot1l	Dot1l	7.48901	7.63243	7.60008	7.3093	7.01221	6.88276	7.133	7.06416	6.88541	6.64366	6.84427	6.85344	0.426367	0.925899	-1.08003	Hippo_Tumor_mid-dark down vs Hippo_Vehic_mid-dark	-1.31911	1.13086	-0.111074	0.030423	1.25105	1.25105	Hippo_Tumor_mid-day_1Way up vs Hippo_Vehic_mid-day	1.02431	1.52798	0.323134	0.47682	1.08733	1.08733	Hy_Vehic_mid-dark_1Way up vs Hy_Tumor_mid-dark	-1.17725	1.39185	0.120792	0.252415	1.13399	1.13399	Hy_Vehic_mid-day_1Way up vs Hy_Tumor_mid-day	-1.10635	1.42268	0.181402	0.740726	0.971882	-1.02893	BS_Vehic_mid-dark_1Way down vs BS_Tumor_mid-dark	-1.23228	1.16395
552	213	Plp1	Plp1	14.2065	14.5933	14.5422	14.569	14.7951	14.9726	15.101	15.004	15.3618	15.3618	15.3618	15.3618	0.06848	0.7924	-1.26199	Hippo_Tumor_mid-dark down vs Hippo_Vehic_mid-dark	-1.62451	1.02002	-0.3357	0.889226	1.017	1.017	Hippo_Tumor_mid-day_1Way up vs Hippo_Vehic_mid-day	-1.26574	1.30914	0.02432	0.290446	1.23619	1.23619	Hy_Vehic_mid-dark_1Way up vs Hy_Tumor_mid-dark	-1.22586	1.87331	0.3059	0.903737	1.02204	1.02204	Hy_Vehic_mid-day_1Way up vs Hy_Tumor_mid-day	-1.43336	1.49723	0.031445	1	1	1	No change between BS_Vehic_mid-dark_1Way and BS_Tumor_mid-dark	-1	1
737	214	Tnfsf10	Tnfsf10	6.00453	5.76846	5.97823	6.09629	6.09337	5.97164	6.16865	6.21177	6.27614	6.07913	6.1735	6.33325	0.843474	1.0184	1.0184	Hippo_Tumor_mid-dark up vs Hippo_Vehic_mid-dark	-1.19047	1.23468	0.026302	0.0236114	0.796736	-1.25512	Hippo_Tumor_mid-day_1Way down vs Hippo_Vehic_mid-day	-1.52168	-1.03526	-0.327826	0.70207	1.05356	1.05356	Hy_Vehic_mid-dark_1Way up vs Hy_Tumor_mid-dark	-1.26624	1.40551	0.0752747	0.197505	1.1811	1.1811	Hy_Vehic_mid-day_1Way up vs Hy_Tumor_mid-day	-1.1033	1.5391	0.240132	0.486101	0.931323	-1.07374	BS_Vehic_mid-dark_1Way down vs BS_Tumor_mid-dark	-1.32777	1.15166
321	215	Hprt	Hprt	10.7347	10.7394	10.727	10.8647	11.4704	11.5696	11.43	11.532	11.0928	11.1662	11.1008	11.1609	0.904004	1.00531	1.00531	Hippo_Tumor_mid-dark up vs Hippo_Vehic_mid-dark	-1.09016	1.10177	0.00764	0.0615404	0.916775	-1.09078	Hippo_Tumor_mid-day_1Way down vs Hippo_Vehic_mid-day	-1.19544	1.00474	-0.12536	0.460309	0.972358	-1.02843	Hy_Vehic_mid-dark_1Way down vs Hy_Tumor_mid-dark	-1.11362	1.05291	-0.04044	0.454148	0.974227	-1.02645	Hy_Vehic_mid-day_1Way down vs Hy_Tumor_mid-day	-1.10431	1.04812	-0.03767	0.942012	1.0056	1.0056	BS_Vehic_mid-dark_1Way up vs BS_Tumor_mid-dark	-1.1679	1.181
371	216	Itga7	Itga7	7.78921	8.09031	8.01878	7.92253	6.87459	7.06781	6.95766	7.35405	7.26855	7.25737	7.20725	7.6183	0.081822	0.85289	-1.17248	Hippo_Tumor_mid-dark down vs Hippo_Vehic_mid-dark	-1.40604	1.02279	-0.229568	0.193565	1.12333	1.12333	Hippo_Tumor_mid-day_1Way up vs Hippo_Vehic_mid-day	-1.06754	1.3471	0.16778	0.686867	1.05927	1.05927	Hy_Vehic_mid-dark_1Way up vs Hy_Tumor_mid-dark	-1.27656	1.43237	0.0830733	0.145988	1.21946	1.21946	Hy_Vehic_mid-day_1Way up vs Hy_Tumor_mid-day	-1.08195	1.60895	0.286242	0.680128	0.958399	-1.04341	BS_Vehic_mid-dark_1Way down vs BS_Tumor_mid-dark	-1.29421	1.18877
286	217	Gpr34	Gpr34	9.1692	9.11355	9.13623	9.35327	8.80544	8.55424	8.70189	8.61266	8.53112	8.48932	8.54551	8.55106	0.754596	1.02311	1.02311	Hippo_Tumor_mid-dark up vs Hippo_Vehic_mid-dark	-1.13822	1.19145	0.032964	0.0343821	0.846907	-1.18077	Hippo_Tumor_mid-day_1Way down vs Hippo_Vehic_mid-day	-1.37504	-1.01394	-0.239724	0.341836	0.930741	-1.07441	Hy_Vehic_mid-dark_1Way down vs Hy_Tumor_mid-dark	-1.25726	1.08914	-0.103549	0.554959	1.04132	1.04132	Hy_Vehic_mid-day_1Way up vs Hy_Tumor_mid-day	-1.10945	1.20305	0.05842	0.899279	1.01002	1.01002	BS_Vehic_mid-dark_1Way up vs BS_Tumor_mid-dark	-1.16781	1.19133
125	218	Cd244	Cd244a	3.5292	2.37777	3.65232	3.44436	3.22182	2.47807	3.05153	3.31447	2.99112	2.97656	3.44198	3.2437	0.82909	0.918197	-1.08909	Hippo_Tumor_mid-dark down vs Hippo_Vehic_mid-dark	-2.48393	2.09417	-0.123124	0.0754889	0.477445	-2.09448	Hippo_Tumor_mid-day_1Way down vs Hippo_Vehic_mid-day	-4.77696	1.08893	-1.06659	0.821792	0.888665	-1.12528	Hy_Vehic_mid-dark_1Way down vs Hy_Tumor_mid-dark	-3.41264	2.69505	-0.170288	0.240857	1.78558	1.78558	Hy_Vehic_mid-day_1Way up vs Hy_Tumor_mid-day	-1.5517	4.94731	0.836397	0.222507	1.36685	1.36685	BS_Vehic_mid-dark_1Way up vs BS_Tumor_mid-dark	-1.23476	2.30686
549	219	Plekhb1	Plekhb1	12.9186	13.2102	13.057	13.233	13.6123	13.6559	13.6594	13.6379	14.4501	14.4744	14.4744	14.4501	0.338016	0.908476	-1.10074	Hippo_Tumor_mid-dark down vs Hippo_Vehic_mid-dark	-1.35258	1.11632	-0.13848	0.872858	0.98432	-1.01593	Hippo_Tumor_mid-day_1Way down vs Hippo_Vehic_mid-day	-1.24836	1.20952	-0.0228	0.474751	1.03318	1.03318	Hy_Vehic_mid-dark_1Way up vs Hy_Tumor_mid-dark	-1.0652	1.13706	0.0470933	0.764169	0.987597	-1.01256	Hy_Vehic_mid-day_1Way down vs Hy_Tumor_mid-day	-1.1057	1.07845	-0.018005	0.37575	1.017	1.017	BS_Vehic_mid-dark_1Way up vs BS_Tumor_mid-dark	-1.02276	1.05783
189	220	Csnk2a2	Csnk2a2	10.4543	10.3998	10.4376	10.3352	10.3736	10.3124	10.4157	10.4317	10.1896	10.1578	10.135	10.1521	0.74507	1.01166	1.01166	Hippo_Tumor_mid-dark up vs Hippo_Vehic_mid-dark	-1.06468	1.08965	0.01672	0.219553	1.04578	1.04578	Hippo_Tumor_mid-day_1Way up vs Hippo_Vehic_mid-day	-1.02994	1.1264	0.06458	0.616363	1.02965	1.02965	Hy_Vehic_mid-dark_1Way up vs Hy_Tumor_mid-dark	-1.0983	1.16439	0.0421533	0.138059	1.08614	1.08614	Hy_Vehic_mid-day_1Way up vs Hy_Tumor_mid-day	-1.0308	1.21603	0.11921	0.248893	0.962881	-1.03855	BS_Vehic_mid-dark_1Way down vs BS_Tumor_mid-dark	-1.11075	1.02982
57	221	Bard1	Bard1	5.22792	4.95543	5.35734	5.19811	6.56174	6.27813	6.45214	6.1874	6.36189	6.399	6.4664	6.35235	0.431928	0.914196	-1.09386	Hippo_Tumor_mid-dark down vs Hippo_Vehic_mid-dark	-1.38485	1.1574	-0.129424	0.150098	0.845175	-1.18319	Hippo_Tumor_mid-day_1Way down vs Hippo_Vehic_mid-day	-1.49794	1.07001	-0.242678	0.573326	0.926842	-1.07893	Hy_Vehic_mid-dark_1Way down vs Hy_Tumor_mid-dark	-1.43343	1.23137	-0.109605	0.611387	0.939049	-1.06491	Hy_Vehic_mid-day_1Way down vs Hy_Tumor_mid-day	-1.38244	1.21905	-0.090728	0.491834	1.07513	1.07513	BS_Vehic_mid-dark_1Way up vs BS_Tumor_mid-dark	-1.15799	1.33852
703	222	Tgfa	Tgfa	9.06244	9.34385	9.16717	9.22389	8.67932	8.84645	8.7355	8.81764	9.33835	9.60946	9.3545	9.60324	0.364953	0.929982	-1.07529	Hippo_Tumor_mid-dark down vs Hippo_Vehic_mid-dark	-1.26823	1.09685	-0.104726	0.301322	1.0867	1.0867	Hippo_Tumor_mid-day_1Way up vs Hippo_Vehic_mid-day	-1.08533	1.28169	0.11996	0.565852	1.03971	1.03971	Hy_Vehic_mid-dark_1Way up vs Hy_Tumor_mid-dark	-1.10943	1.19929	0.0561793	0.747445	0.980228	-1.02017	Hy_Vehic_mid-day_1Way down vs Hy_Tumor_mid-day	-1.16315	1.11761	-0.028811	0.86542	1.01126	1.01126	BS_Vehic_mid-dark_1Way up vs BS_Tumor_mid-dark	-1.13568	1.1614
468	223	Mobp	Mobp	12.8835	13.3919	13.0442	13.1555	13.3823	13.3868	13.4137	13.281	14.6329	14.6864	14.6463	14.5851	0.443781	0.894603	-1.11781	Hippo_Tumor_mid-dark down vs Hippo_Vehic_mid-dark	-1.50991	1.2084	-0.16068	0.264932	1.17805	1.17805	Hippo_Tumor_mid-day_1Way up vs Hippo_Vehic_mid-day	-1.14662	1.59127	0.2364	0.818019	1.02199	1.02199	Hy_Vehic_mid-dark_1Way up vs Hy_Tumor_mid-dark	-1.19532	1.24847	0.0313867	0.404291	0.929261	-1.07612	Hy_Vehic_mid-day_1Way down vs Hy_Tumor_mid-day	-1.29334	1.11684	-0.105845	0.791617	1.00931	1.00931	BS_Vehic_mid-dark_1Way up vs BS_Tumor_mid-dark	-1.06628	1.08622
216	224	Dock1	Dock1	8.97873	9.00025	9.08575	9.02506	9.1414	9.14403	9.22614	9.14731	9.39411	9.47471	9.49743	9.40152	0.0282419	0.928509	-1.077	Hippo_Tumor_mid-dark down vs Hippo_Vehic_mid-dark	-1.14955	-1.00902	-0.107012	0.58381	0.982951	-1.01734	Hippo_Tumor_mid-day_1Way down vs Hippo_Vehic_mid-day	-1.08588	1.04917	-0.024808	0.194036	1.0605	1.0605	Hy_Vehic_mid-dark_1Way up vs Hy_Tumor_mid-dark	-1.0345	1.16345	0.084738	0.954768	1.00228	1.00228	Hy_Vehic_mid-day_1Way up vs Hy_Tumor_mid-day	-1.08636	1.09132	0.0032865	0.140192	1.07424	1.07424	BS_Vehic_mid-dark_1Way up vs BS_Tumor_mid-dark	-1.02674	1.18486
300	225	Gusb	Gusb	7.561	7.52167	7.34134	7.40994	7.78513	7.79762	7.78802	7.7265	7.6531	7.59064	7.73145	7.65094	0.0381499	1.16446	1.16446	Hippo_Tumor_mid-dark up vs Hippo_Vehic_mid-dark	1.00946	1.34326	0.219658	0.267273	1.08053	1.08053	Hippo_Tumor_mid-day_1Way up vs Hippo_Vehic_mid-day	-1.06758	1.24644	0.111736	0.97939	1.002	1.002	Hy_Vehic_mid-dark_1Way up vs Hy_Tumor_mid-dark	-1.1762	1.18093	0.00288933	0.492838	0.951899	-1.05053	Hy_Vehic_mid-day_1Way down vs Hy_Tumor_mid-day	-1.22166	1.10696	-0.0711195	0.361879	1.05581	1.05581	BS_Vehic_mid-dark_1Way up vs BS_Tumor_mid-dark	-1.0712	1.1941
76	226	Blm	Blm	6.30375	6.47175	6.19786	6.39315	6.57333	6.46709	6.63128	6.70689	6.70563	6.78504	6.76453	6.89787	0.365295	1.07616	1.07616	Hippo_Tumor_mid-dark up vs Hippo_Vehic_mid-dark	-1.09811	1.27174	0.10589	0.499084	1.05599	1.05599	Hippo_Tumor_mid-day_1Way up vs Hippo_Vehic_mid-day	-1.11908	1.2479	0.078598	0.73786	1.04099	1.04099	Hy_Vehic_mid-dark_1Way up vs Hy_Tumor_mid-dark	-1.23816	1.34174	0.0579533	0.147463	1.18083	1.18083	Hy_Vehic_mid-day_1Way up vs Hy_Tumor_mid-day	-1.0692	1.49084	0.239799	0.501721	1.04167	1.04167	BS_Vehic_mid-dark_1Way up vs BS_Tumor_mid-dark	-1.08934	1.18201
625	227	S100a10	S100a10	9.96404	9.93167	9.94515	10.225	10.7649	10.7303	10.6813	10.6326	11.3045	11.369	11.3435	11.439	0.890171	1.01318	1.01318	Hippo_Tumor_mid-dark up vs Hippo_Vehic_mid-dark	-1.20298	1.23491	0.018896	0.0447149	0.816019	-1.22546	Hippo_Tumor_mid-day_1Way down vs Hippo_Vehic_mid-day	-1.49364	-1.00543	-0.293326	0.492621	0.943678	-1.05968	Hy_Vehic_mid-dark_1Way down vs Hy_Tumor_mid-dark	-1.26535	1.12683	-0.0836333	0.385625	0.934531	-1.07006	Hy_Vehic_mid-day_1Way down vs Hy_Tumor_mid-day	-1.25941	1.0999	-0.097685	0.734633	1.02743	1.02743	BS_Vehic_mid-dark_1Way up vs BS_Tumor_mid-dark	-1.15024	1.21422
136	228	Cd6	Cd6	5.1987	4.36076	4.69911	4.98129	4.50664	4.41128	4.21892	4.16861	3.9506	4.07779	3.65131	3.83845	0.172517	1.41381	1.41381	Hippo_Tumor_mid-dark up vs Hippo_Vehic_mid-dark	-1.18268	2.36401	0.499588	0.0951416	0.650432	-1.53744	Hippo_Tumor_mid-day_1Way down vs Hippo_Vehic_mid-day	-2.57073	1.08758	-0.62053	0.35428	0.819198	-1.22071	Hy_Vehic_mid-dark_1Way down vs Hy_Tumor_mid-dark	-1.9116	1.28285	-0.287716	0.393782	0.845183	-1.18318	Hy_Vehic_mid-day_1Way down vs Hy_Tumor_mid-day	-1.78637	1.27607	-0.242665	0.395352	0.812649	-1.23054	BS_Vehic_mid-dark_1Way down vs BS_Tumor_mid-dark	-2.03967	1.34699
487	229	Ncaph	Ncaph	5.38291	5.4711	5.57035	5.66769	5.33342	5.33931	5.16436	5.72003	5.58911	5.80599	5.45414	5.96989	0.134285	0.878165	-1.13874	Hippo_Tumor_mid-dark down vs Hippo_Vehic_mid-dark	-1.35599	1.0457	-0.187436	0.117536	0.872611	-1.14599	Hippo_Tumor_mid-day_1Way down vs Hippo_Vehic_mid-day	-1.36462	1.03909	-0.19659	0.447201	0.889422	-1.12433	Hy_Vehic_mid-dark_1Way down vs Hy_Tumor_mid-dark	-1.55297	1.22851	-0.16906	0.0768534	1.30199	1.30199	Hy_Vehic_mid-day_1Way up vs Hy_Tumor_mid-day	-1.03333	1.75168	0.380716	0.338459	0.91069	-1.09807	BS_Vehic_mid-dark_1Way down vs BS_Tumor_mid-dark	-1.34342	1.11418
26	230	Aldh1l1	Aldh1l1	9.63065	9.68256	9.57742	9.69304	10.1057	10.1536	10.147	10.1377	10.3124	10.333	10.3343	10.3484	0.316124	1.03759	1.03759	Hippo_Tumor_mid-dark up vs Hippo_Vehic_mid-dark	-1.03945	1.11905	0.053232	0.841158	0.992764	-1.00729	Hippo_Tumor_mid-day_1Way down vs Hippo_Vehic_mid-day	-1.08638	1.07071	-0.010478	0.287885	1.02906	1.02906	Hy_Vehic_mid-dark_1Way up vs Hy_Tumor_mid-dark	-1.02758	1.08818	0.0413333	0.651598	0.989084	-1.01104	Hy_Vehic_mid-day_1Way down vs Hy_Tumor_mid-day	-1.06426	1.04115	-0.015835	0.708742	1.01531	1.01531	BS_Vehic_mid-dark_1Way up vs BS_Tumor_mid-dark	-1.07238	1.10548
736	231	Tnfrsf4	Tnfrsf4	4.68398	4.73219	4.99018	4.3518	4.40563	4.39028	4.10401	4.60489	4.4855	4.1248	4.42322	4.54183	0.244865	0.80877	-1.23644	Hippo_Tumor_mid-dark down vs Hippo_Vehic_mid-dark	-1.79484	1.17402	-0.306198	0.15313	1.3017	1.3017	Hippo_Tumor_mid-day_1Way up vs Hippo_Vehic_mid-day	-1.11517	1.88956	0.380394	0.249699	0.81134	-1.23253	Hy_Vehic_mid-dark_1Way down vs Hy_Tumor_mid-dark	-1.79303	1.1803	-0.301622	0.367636	1.16039	1.16039	Hy_Vehic_mid-day_1Way up vs Hy_Tumor_mid-day	-1.21598	1.63734	0.214615	0.753116	0.957748	-1.04412	BS_Vehic_mid-dark_1Way down vs BS_Tumor_mid-dark	-1.39153	1.27642
723	232	Tmem206	Pacc1	8.66835	8.58312	8.72653	8.6325	9.63353	9.54747	9.61857	9.47918	9.03732	8.85087	8.99851	8.93373	0.334658	0.960476	-1.04115	Hippo_Tumor_mid-dark down vs Hippo_Vehic_mid-dark	-1.13458	1.04667	-0.058178	0.410988	0.966356	-1.03482	Hippo_Tumor_mid-day_1Way down vs Hippo_Vehic_mid-day	-1.12768	1.05307	-0.049374	0.84659	0.989685	-1.01042	Hy_Vehic_mid-dark_1Way down vs Hy_Tumor_mid-dark	-1.13186	1.10863	-0.0149593	0.344546	0.953767	-1.04847	Hy_Vehic_mid-day_1Way down vs Hy_Tumor_mid-day	-1.16368	1.05857	-0.0682905	0.576215	0.973458	-1.02727	BS_Vehic_mid-dark_1Way down vs BS_Tumor_mid-dark	-1.13571	1.07622
652	233	Slc10a6	Slc10a6	3.80857	3.4007	3.55854	3.82341	3.66931	4.1904	3.88134	3.93953	3.76537	3.34349	3.46496	3.38484	0.225388	1.18924	1.18924	Hippo_Tumor_mid-dark up vs Hippo_Vehic_mid-dark	-1.1253	1.59149	0.250034	0.0488703	0.746025	-1.34044	Hippo_Tumor_mid-day_1Way down vs Hippo_Vehic_mid-day	-1.79383	-1.00164	-0.422704	0.415043	1.15832	1.15832	Hy_Vehic_mid-dark_1Way up vs Hy_Tumor_mid-dark	-1.25879	1.68892	0.212034	0.297856	0.840388	-1.18993	Hy_Vehic_mid-day_1Way down vs Hy_Tumor_mid-day	-1.68253	1.18829	-0.250872	0.290903	0.812019	-1.2315	BS_Vehic_mid-dark_1Way down vs BS_Tumor_mid-dark	-1.84718	1.21798
70	234	Bik	Bik	3.69365	3.36535	2.94814	3.93679	3.37612	3.59617	3.72257	3.60576	3.67353	3.41329	3.46458	3.87732	0.0916808	1.67657	1.67657	Hippo_Tumor_mid-dark up vs Hippo_Vehic_mid-dark	-1.09831	3.08722	0.745512	0.187973	0.672943	-1.48601	Hippo_Tumor_mid-day_1Way down vs Hippo_Vehic_mid-day	-2.73633	1.23915	-0.571444	0.344413	1.27143	1.27143	Hy_Vehic_mid-dark_1Way up vs Hy_Tumor_mid-dark	-1.33457	2.15737	0.346452	0.976849	1.00667	1.00667	Hy_Vehic_mid-day_1Way up vs Hy_Tumor_mid-day	-1.61452	1.63613	0.009595	0.598531	0.865165	-1.15585	BS_Vehic_mid-dark_1Way down vs BS_Tumor_mid-dark	-2.05184	1.53583
629	235	S1pr5	S1pr5	7.09569	7.42446	7.40509	7.43381	7.29658	7.38908	7.52422	7.56716	8.38768	8.68492	8.58338	8.74485	0.0695605	0.806975	-1.2392	Hippo_Tumor_mid-dark down vs Hippo_Vehic_mid-dark	-1.5655	1.01947	-0.309404	0.953827	0.993536	-1.00651	Hippo_Tumor_mid-day_1Way down vs Hippo_Vehic_mid-day	-1.27154	1.25515	-0.009356	0.173346	1.17091	1.17091	Hy_Vehic_mid-dark_1Way up vs Hy_Tumor_mid-dark	-1.08202	1.48349	0.227633	0.241612	1.13138	1.13138	Hy_Vehic_mid-day_1Way up vs Hy_Tumor_mid-day	-1.09846	1.40604	0.178079	0.182192	1.14528	1.14528	BS_Vehic_mid-dark_1Way up vs BS_Tumor_mid-dark	-1.07362	1.40823
367	236	Irf7	Irf7	5.73826	5.40986	5.4188	5.6696	5.76884	5.81087	5.76601	5.7268	5.47047	5.74002	5.45577	5.71813	0.0714921	1.24786	1.24786	Hippo_Tumor_mid-dark up vs Hippo_Vehic_mid-dark	-1.02199	1.59139	0.319454	0.136099	0.835237	-1.19726	Hippo_Tumor_mid-day_1Way down vs Hippo_Vehic_mid-day	-1.52687	1.06518	-0.259742	0.98263	0.998038	-1.00197	Hy_Vehic_mid-dark_1Way down vs Hy_Tumor_mid-dark	-1.21305	1.20829	-0.00283333	0.486145	0.943397	-1.06	Hy_Vehic_mid-day_1Way down vs Hy_Tumor_mid-day	-1.26348	1.12449	-0.084063	0.940645	0.98986	-1.01024	BS_Vehic_mid-dark_1Way down vs BS_Tumor_mid-dark	-1.34592	1.31877
633	237	Serpine1	Serpine1	4.40012	4.73669	4.78217	4.91042	6.08682	6.485	5.98844	6.34648	4.91638	4.98783	4.98013	5.09893	0.0911938	0.767346	-1.30319	Hippo_Tumor_mid-dark down vs Hippo_Vehic_mid-dark	-1.781	1.04869	-0.38205	0.425794	0.886551	-1.12797	Hippo_Tumor_mid-day_1Way down vs Hippo_Vehic_mid-day	-1.54153	1.2116	-0.173724	0.651584	0.934082	-1.07057	Hy_Vehic_mid-dark_1Way down vs Hy_Tumor_mid-dark	-1.47245	1.28473	-0.0983787	0.49117	0.908453	-1.10077	Hy_Vehic_mid-day_1Way down vs Hy_Tumor_mid-day	-1.4752	1.21746	-0.138516	0.687488	1.04517	1.04517	BS_Vehic_mid-dark_1Way up vs BS_Tumor_mid-dark	-1.20373	1.31494
529	238	Parp2	Parp2	9.16143	9.10212	9.09816	8.98713	9.05731	8.9793	8.98757	9.0493	8.52262	8.4748	8.36586	8.47522	0.386412	1.04483	1.04483	Hippo_Tumor_mid-dark up vs Hippo_Vehic_mid-dark	-1.06242	1.15981	0.063268	0.125119	1.08297	1.08297	Hippo_Tumor_mid-day_1Way up vs Hippo_Vehic_mid-day	-1.02501	1.20214	0.114988	0.363443	0.952807	-1.04953	Hy_Vehic_mid-dark_1Way down vs Hy_Tumor_mid-dark	-1.17261	1.06454	-0.069744	0.322204	1.04972	1.04972	Hy_Vehic_mid-day_1Way up vs Hy_Tumor_mid-day	-1.05478	1.16227	0.069998	0.109887	0.89704	-1.11478	BS_Vehic_mid-dark_1Way down vs BS_Tumor_mid-dark	-1.27754	1.02801
287	239	Gpr62	Gpr62	7.34949	7.56919	7.34483	7.51142	7.60059	7.72488	7.64889	7.86508	8.36152	8.50539	8.39835	8.57787	0.967354	1.00323	1.00323	Hippo_Tumor_mid-dark up vs Hippo_Vehic_mid-dark	-1.17492	1.18253	0.004652	0.612735	1.04086	1.04086	Hippo_Tumor_mid-day_1Way up vs Hippo_Vehic_mid-day	-1.13245	1.22688	0.05777	0.693742	1.03404	1.03404	Hy_Vehic_mid-dark_1Way up vs Hy_Tumor_mid-dark	-1.15734	1.23747	0.0482927	0.225449	1.10206	1.10206	Hy_Vehic_mid-day_1Way up vs Hy_Tumor_mid-day	-1.07014	1.29972	0.140199	0.623903	1.02586	1.02586	BS_Vehic_mid-dark_1Way up vs BS_Tumor_mid-dark	-1.08671	1.14364
402	240	Kir3dl2	Kir3dl2	5.04118	4.644	5.22576	4.85816	5.87002	5.86399	5.68848	5.8565	4.82377	4.91756	4.70838	4.79875	0.46222	0.87991	-1.13648	Hippo_Tumor_mid-dark down vs Hippo_Vehic_mid-dark	-1.62901	1.26125	-0.184572	0.395026	0.862048	-1.16003	Hippo_Tumor_mid-day_1Way down vs Hippo_Vehic_mid-day	-1.66277	1.23565	-0.21416	0.472702	0.881764	-1.13409	Hy_Vehic_mid-dark_1Way down vs Hy_Tumor_mid-dark	-1.63787	1.27345	-0.181536	0.974011	0.994823	-1.0052	Hy_Vehic_mid-day_1Way down vs Hy_Tumor_mid-day	-1.40891	1.39437	-0.007488	0.602212	0.923128	-1.08327	BS_Vehic_mid-dark_1Way down vs BS_Tumor_mid-dark	-1.4921	1.27151
494	241	Nfkb1	Nfkb1	8.51007	8.52704	8.50947	8.41619	8.82203	8.70412	8.73648	8.74334	8.81956	8.8501	8.80574	8.76893	0.990399	1.00042	1.00042	Hippo_Tumor_mid-dark up vs Hippo_Vehic_mid-dark	-1.07512	1.07602	0.000606	0.0399647	1.07987	1.07987	Hippo_Tumor_mid-day_1Way up vs Hippo_Vehic_mid-day	1.00399	1.16147	0.110852	0.336419	0.942427	-1.06109	Hy_Vehic_mid-dark_1Way down vs Hy_Tumor_mid-dark	-1.20639	1.07148	-0.0855467	0.626691	1.02756	1.02756	Hy_Vehic_mid-day_1Way up vs Hy_Tumor_mid-day	-1.09494	1.15612	0.0392175	0.815491	0.990465	-1.00963	BS_Vehic_mid-dark_1Way down vs BS_Tumor_mid-dark	-1.10028	1.0794
308	242	Hdac2	Hdac2	11.3636	11.2212	11.3179	11.3289	11.4746	11.4011	11.382	11.4344	11.2274	11.1174	11.1914	11.1682	0.458161	1.03218	1.03218	Hippo_Tumor_mid-dark up vs Hippo_Vehic_mid-dark	-1.05829	1.1275	0.0457	0.0922278	0.928092	-1.07748	Hippo_Tumor_mid-day_1Way down vs Hippo_Vehic_mid-day	-1.17698	1.0138	-0.10766	0.29769	0.937818	-1.0663	Hy_Vehic_mid-dark_1Way down vs Hy_Tumor_mid-dark	-1.21172	1.06571	-0.09262	0.678459	1.02332	1.02332	Hy_Vehic_mid-day_1Way up vs Hy_Tumor_mid-day	-1.09898	1.15083	0.033255	0.603535	0.975342	-1.02528	BS_Vehic_mid-dark_1Way down vs BS_Tumor_mid-dark	-1.13347	1.07826
462	243	Mef2c	Mef2c	12.1187	11.8233	11.6796	11.8514	9.94164	9.82017	10.1077	10.0167	9.53944	9.5229	9.48426	9.39201	0.0272671	1.35583	1.35583	Hippo_Tumor_mid-dark up vs Hippo_Vehic_mid-dark	1.03956	1.76834	0.43918	0.878156	0.98067	-1.01971	Hippo_Tumor_mid-day_1Way down vs Hippo_Vehic_mid-day	-1.32995	1.27903	-0.02816	0.512088	1.12196	1.12196	Hy_Vehic_mid-dark_1Way up vs Hy_Tumor_mid-dark	-1.28885	1.62239	0.16602	0.400821	1.14593	1.14593	Hy_Vehic_mid-day_1Way up vs Hy_Tumor_mid-day	-1.22455	1.60802	0.196514	0.76073	0.962479	-1.03898	BS_Vehic_mid-dark_1Way down vs BS_Tumor_mid-dark	-1.35132	1.25182
52	244	B3gnt5	B3gnt5	5.26116	4.71409	5.37148	4.9086	4.96048	4.87962	4.80142	4.7014	6.25348	5.20574	6.04186	5.80065	0.719747	0.926384	-1.07947	Hippo_Tumor_mid-dark down vs Hippo_Vehic_mid-dark	-1.6826	1.44399	-0.110318	0.528772	0.873873	-1.14433	Hippo_Tumor_mid-day_1Way down vs Hippo_Vehic_mid-day	-1.78371	1.36214	-0.194504	0.513587	0.89561	-1.11656	Hy_Vehic_mid-dark_1Way down vs Hy_Tumor_mid-dark	-1.59184	1.27684	-0.159057	0.427402	0.883792	-1.13149	Hy_Vehic_mid-day_1Way down vs Hy_Tumor_mid-day	-1.5672	1.22412	-0.178222	0.758434	0.863563	-1.15799	BS_Vehic_mid-dark_1Way down vs BS_Tumor_mid-dark	-3.14221	2.34328
329	245	Ifih1	Ifih1	7.20351	7.1575	6.93567	7.29238	7.63256	7.61185	7.4156	7.50382	7.57803	7.67935	7.57468	7.64474	0.094265	1.204	1.204	Hippo_Tumor_mid-dark up vs Hippo_Vehic_mid-dark	-1.03623	1.50214	0.267836	0.383649	0.910749	-1.098	Hippo_Tumor_mid-day_1Way down vs Hippo_Vehic_mid-day	-1.36989	1.13627	-0.134874	0.210341	0.860378	-1.16228	Hy_Vehic_mid-dark_1Way down vs Hy_Tumor_mid-dark	-1.48725	1.10094	-0.216957	0.48765	0.927853	-1.07776	Hy_Vehic_mid-day_1Way down vs Hy_Tumor_mid-day	-1.35168	1.16368	-0.108031	0.979494	0.997685	-1.00232	BS_Vehic_mid-dark_1Way down vs BS_Tumor_mid-dark	-1.21086	1.20526
289	246	Grap	Grap	6.76624	6.86313	6.81307	6.99836	6.85061	6.77398	6.95566	6.88339	6.89469	7.02486	6.96351	7.10557	0.644432	0.968064	-1.03299	Hippo_Tumor_mid-dark down vs Hippo_Vehic_mid-dark	-1.19571	1.12055	-0.046826	0.193189	0.910527	-1.09826	Hippo_Tumor_mid-day_1Way down vs Hippo_Vehic_mid-day	-1.27126	1.05395	-0.135226	0.487434	1.07553	1.07553	Hy_Vehic_mid-dark_1Way up vs Hy_Tumor_mid-dark	-1.15868	1.34031	0.105043	0.4323	1.07879	1.07879	Hy_Vehic_mid-day_1Way up vs Hy_Tumor_mid-day	-1.13466	1.32049	0.109408	0.311765	1.04886	1.04886	BS_Vehic_mid-dark_1Way up vs BS_Tumor_mid-dark	-1.05067	1.15584
278	247	Gba	Gba	9.1907	9.02815	9.18013	9.12113	9.46455	9.26238	9.43214	9.32601	9.60071	9.51825	9.5831	9.50521	0.88853	1.00735	1.00735	Hippo_Tumor_mid-dark up vs Hippo_Vehic_mid-dark	-1.10709	1.12343	0.01057	0.228293	0.937584	-1.06657	Hippo_Tumor_mid-day_1Way down vs Hippo_Vehic_mid-day	-1.18947	1.04562	-0.09298	0.645609	0.977783	-1.02272	Hy_Vehic_mid-dark_1Way down vs Hy_Tumor_mid-dark	-1.1338	1.08398	-0.0324133	0.33273	1.04509	1.04509	Hy_Vehic_mid-day_1Way up vs Hy_Tumor_mid-day	-1.0519	1.14891	0.0636305	0.818312	0.987868	-1.01228	BS_Vehic_mid-dark_1Way down vs BS_Tumor_mid-dark	-1.13145	1.10416
589	248	Rac1	Rac1	12.4608	12.4367	12.514	12.3923	12.6883	12.7234	12.7358	12.6995	12.6277	12.7009	12.6925	12.6633	0.308181	0.96381	-1.03755	Hippo_Tumor_mid-dark down vs Hippo_Vehic_mid-dark	-1.11751	1.03809	-0.05318	0.392735	1.03124	1.03124	Hippo_Tumor_mid-day_1Way up vs Hippo_Vehic_mid-day	-1.04444	1.11071	0.04438	0.228646	1.03345	1.03345	Hy_Vehic_mid-dark_1Way up vs Hy_Tumor_mid-dark	-1.02364	1.09326	0.0474667	0.501148	0.983584	-1.01669	Hy_Vehic_mid-day_1Way down vs Hy_Tumor_mid-day	-1.07061	1.03575	-0.02388	0.331589	1.04592	1.04592	BS_Vehic_mid-dark_1Way up vs BS_Tumor_mid-dark	-1.05177	1.15058
331	249	Ifitm3	Ifitm3	9.64349	9.84551	9.506	9.69919	9.98664	10.0781	9.84157	9.82087	10.0739	10.1799	9.71769	9.92526	0.342456	1.09999	1.09999	Hippo_Tumor_mid-dark up vs Hippo_Vehic_mid-dark	-1.11762	1.3523	0.137494	0.313263	1.10675	1.10675	Hippo_Tumor_mid-day_1Way up vs Hippo_Vehic_mid-day	-1.1108	1.3606	0.146324	0.522874	0.904336	-1.10578	Hy_Vehic_mid-dark_1Way down vs Hy_Tumor_mid-dark	-1.53939	1.25895	-0.145069	0.227272	0.836717	-1.19515	Hy_Vehic_mid-day_1Way down vs Hy_Tumor_mid-day	-1.61957	1.13385	-0.257187	0.0198644	0.781207	-1.28007	BS_Vehic_mid-dark_1Way down vs BS_Tumor_mid-dark	-1.56655	-1.04598
419	250	Lgmn	Lgmn	11.3986	11.4088	11.3011	11.4738	12.2275	12.1804	12.132	12.1196	12.4967	12.5084	12.4672	12.5526	0.192332	1.06996	1.06996	Hippo_Tumor_mid-dark up vs Hippo_Vehic_mid-dark	-1.03842	1.1888	0.09756	0.377501	0.955906	-1.04613	Hippo_Tumor_mid-day_1Way down vs Hippo_Vehic_mid-day	-1.16232	1.06207	-0.06506	0.138934	0.935935	-1.06845	Hy_Vehic_mid-dark_1Way down vs Hy_Tumor_mid-dark	-1.16993	1.02483	-0.09552	0.294332	0.958719	-1.04306	Hy_Vehic_mid-day_1Way down vs Hy_Tumor_mid-day	-1.13372	1.04205	-0.06082	0.682661	0.979699	-1.02072	BS_Vehic_mid-dark_1Way down vs BS_Tumor_mid-dark	-1.13357	1.08801
547	251	Pld1	Pld1	7.02477	7.15536	6.98087	7.06115	7.40557	7.43932	7.40244	7.25176	7.54483	7.59695	7.57503	7.46986	0.565369	1.0309	1.0309	Hippo_Tumor_mid-dark up vs Hippo_Vehic_mid-dark	-1.08271	1.15066	0.043906	0.225852	1.06748	1.06748	Hippo_Tumor_mid-day_1Way up vs Hippo_Vehic_mid-day	-1.04561	1.19149	0.094214	0.974678	0.997838	-1.00217	Hy_Vehic_mid-dark_1Way down vs Hy_Tumor_mid-dark	-1.15798	1.15297	-0.00312267	0.0542194	0.878087	-1.13884	Hy_Vehic_mid-day_1Way down vs Hy_Tumor_mid-day	-1.3005	1.00273	-0.187565	0.712271	1.02116	1.02116	BS_Vehic_mid-dark_1Way up vs BS_Tumor_mid-dark	-1.10272	1.14987
616	252	Rpl9	Rpl9	12.8113	12.7304	12.7127	12.8452	13.3308	13.3332	13.2212	13.2378	12.7064	12.6866	12.7075	12.6947	0.144595	1.07075	1.07075	Hippo_Tumor_mid-dark up vs Hippo_Vehic_mid-dark	-1.02646	1.17684	0.09862	0.0929333	0.923459	-1.08288	Hippo_Tumor_mid-day_1Way down vs Hippo_Vehic_mid-day	-1.19018	1.01496	-0.11488	0.0729448	0.926866	-1.0789	Hy_Vehic_mid-dark_1Way down vs Hy_Tumor_mid-dark	-1.17356	1.00818	-0.109567	0.0871913	0.935996	-1.06838	Hy_Vehic_mid-day_1Way down vs Hy_Tumor_mid-day	-1.15418	1.01116	-0.095425	0.986009	1.00075	1.00075	BS_Vehic_mid-dark_1Way up vs BS_Tumor_mid-dark	-1.09234	1.09397
613	253	Rpl28	Rpl28	12.4148	12.4621	12.4785	12.4955	12.7921	12.8167	12.7872	12.782	12.7113	12.69	12.7286	12.7366	0.0893158	0.956807	-1.04514	Hippo_Tumor_mid-dark down vs Hippo_Vehic_mid-dark	-1.10065	1.00762	-0.0637	0.357032	0.977115	-1.02342	Hippo_Tumor_mid-day_1Way down vs Hippo_Vehic_mid-day	-1.07778	1.02901	-0.0334	0.853609	0.996559	-1.00345	Hy_Vehic_mid-dark_1Way down vs Hy_Tumor_mid-dark	-1.04395	1.03678	-0.00497333	0.175814	0.976201	-1.02438	Hy_Vehic_mid-day_1Way down vs Hy_Tumor_mid-day	-1.06229	1.01233	-0.03475	0.730624	1.01203	1.01203	BS_Vehic_mid-dark_1Way up vs BS_Tumor_mid-dark	-1.06259	1.08832
140	254	Cd72	Cd72	4.95061	4.71932	4.99611	4.606	5.02345	5.08508	4.8325	4.88295	4.94737	5.27335	5.20584	5.27155	0.812588	0.968955	-1.03204	Hippo_Tumor_mid-dark down vs Hippo_Vehic_mid-dark	-1.36193	1.27868	-0.045498	0.55668	1.08172	1.08172	Hippo_Tumor_mid-day_1Way up vs Hippo_Vehic_mid-day	-1.21996	1.42748	0.113322	0.491238	0.876028	-1.14152	Hy_Vehic_mid-dark_1Way down vs Hy_Tumor_mid-dark	-1.70921	1.31169	-0.190951	0.42904	0.869267	-1.15039	Hy_Vehic_mid-day_1Way down vs Hy_Tumor_mid-day	-1.6668	1.25947	-0.202129	0.117219	1.19621	1.19621	BS_Vehic_mid-dark_1Way up vs BS_Tumor_mid-dark	-1.05188	1.50514
185	255	Csf1r	Csf1r	10.0257	10.0435	10.0085	10.1845	9.83643	9.86862	9.84168	9.9056	9.6881	9.79976	9.7875	9.8506	0.836275	1.01197	1.01197	Hippo_Tumor_mid-dark up vs Hippo_Vehic_mid-dark	-1.11429	1.14114	0.017172	0.103855	0.906898	-1.10266	Hippo_Tumor_mid-day_1Way down vs Hippo_Vehic_mid-day	-1.2434	1.02265	-0.140988	0.948164	1.00364	1.00364	Hy_Vehic_mid-dark_1Way up vs Hy_Tumor_mid-dark	-1.12181	1.13001	0.00524867	0.61972	1.02596	1.02596	Hy_Vehic_mid-day_1Way up vs Hy_Tumor_mid-day	-1.08686	1.14403	0.0369785	0.49275	1.07133	1.07133	BS_Vehic_mid-dark_1Way up vs BS_Tumor_mid-dark	-1.15024	1.32019
384	256	Kcnk13	Kcnk13	6.65508	6.86322	7.02642	6.81022	7.35257	7.34993	7.43824	7.42044	7.78065	7.77248	7.94718	7.81886	0.0296177	0.773064	-1.29355	Hippo_Tumor_mid-dark down vs Hippo_Vehic_mid-dark	-1.62562	-1.02932	-0.37134	0.737656	1.03742	1.03742	Hippo_Tumor_mid-day_1Way up vs Hippo_Vehic_mid-day	-1.21138	1.30374	0.053002	0.525544	1.06118	1.06118	Hy_Vehic_mid-dark_1Way up vs Hy_Tumor_mid-dark	-1.14715	1.29181	0.085674	0.568912	1.05009	1.05009	Hy_Vehic_mid-day_1Way up vs Hy_Tumor_mid-day	-1.14085	1.25799	0.0705075	0.0836765	1.12236	1.12236	BS_Vehic_mid-dark_1Way up vs BS_Tumor_mid-dark	-1.01751	1.28174
722	257	Tmem204	Tmem204	6.20927	6.39901	6.32515	6.40811	6.21814	6.25606	6.34564	6.34464	6.26887	6.42311	6.42741	6.71573	0.23275	0.922815	-1.08364	Hippo_Tumor_mid-dark down vs Hippo_Vehic_mid-dark	-1.24311	1.05862	-0.115886	0.923673	0.993716	-1.00632	Hippo_Tumor_mid-day_1Way down vs Hippo_Vehic_mid-day	-1.15442	1.13996	-0.009094	0.5241	1.0924	1.0924	Hy_Vehic_mid-dark_1Way up vs Hy_Tumor_mid-dark	-1.2254	1.46233	0.127504	0.628781	1.06332	1.06332	Hy_Vehic_mid-day_1Way up vs Hy_Tumor_mid-day	-1.22937	1.38999	0.088577	0.221164	1.11615	1.11615	BS_Vehic_mid-dark_1Way up vs BS_Tumor_mid-dark	-1.07636	1.34094
648	258	Sin3a	Sin3a	9.694	9.69494	9.62011	9.71735	9.9593	9.97726	9.85059	9.94804	9.62347	9.49414	9.45315	9.54108	0.107231	1.05255	1.05255	Hippo_Tumor_mid-dark up vs Hippo_Vehic_mid-dark	-1.01248	1.12169	0.073888	0.611788	0.984585	-1.01566	Hippo_Tumor_mid-day_1Way down vs Hippo_Vehic_mid-day	-1.08237	1.04926	-0.022412	0.19656	0.927414	-1.07827	Hy_Vehic_mid-dark_1Way down vs Hy_Tumor_mid-dark	-1.21525	1.04523	-0.108715	0.696864	0.97995	-1.02046	Hy_Vehic_mid-day_1Way down vs Hy_Tumor_mid-day	-1.13895	1.09373	-0.02922	0.0135296	0.888647	-1.12531	BS_Vehic_mid-dark_1Way down vs BS_Tumor_mid-dark	-1.23122	-1.0285
35	259	Arhgap24	Arhgap24	7.18861	6.98577	7.11788	7.25179	9.36948	9.38524	9.43632	9.38185	9.14828	9.03694	9.21948	9.05424	0.554453	1.05025	1.05025	Hippo_Tumor_mid-dark up vs Hippo_Vehic_mid-dark	-1.13101	1.24754	0.070734	0.0373285	0.831611	-1.20249	Hippo_Tumor_mid-day_1Way down vs Hippo_Vehic_mid-day	-1.42837	-1.01232	-0.26602	0.348363	1.04742	1.04742	Hy_Vehic_mid-dark_1Way up vs Hy_Tumor_mid-dark	-1.05818	1.16092	0.066842	0.957984	0.997653	-1.00235	Hy_Vehic_mid-day_1Way down vs Hy_Tumor_mid-day	-1.1017	1.09653	-0.0033895	0.548701	1.05059	1.05059	BS_Vehic_mid-dark_1Way up vs BS_Tumor_mid-dark	-1.12986	1.24706
315	260	Hira	Hira	9.57545	9.52263	9.60946	9.55786	9.58418	9.55367	9.61155	9.63738	9.33876	9.34164	9.39238	9.28481	0.375048	0.976703	-1.02385	Hippo_Tumor_mid-dark down vs Hippo_Vehic_mid-dark	-1.08149	1.03168	-0.034008	0.358541	0.975875	-1.02472	Hippo_Tumor_mid-day_1Way down vs Hippo_Vehic_mid-day	-1.0824	1.03081	-0.035232	0.733263	1.01916	1.01916	Hy_Vehic_mid-dark_1Way up vs Hy_Tumor_mid-dark	-1.1038	1.1465	0.0273773	0.267314	1.05973	1.05973	Hy_Vehic_mid-day_1Way up vs Hy_Tumor_mid-day	-1.05141	1.18077	0.083703	0.362388	1.03787	1.03787	BS_Vehic_mid-dark_1Way up vs BS_Tumor_mid-dark	-1.04829	1.12919
450	261	Mapk14	Mapk14	10.2018	10.2242	10.1512	10.0858	9.83256	9.78273	9.86364	9.83825	9.50992	9.50701	9.54591	9.51924	0.435812	1.0357	1.0357	Hippo_Tumor_mid-dark up vs Hippo_Vehic_mid-dark	-1.05966	1.13666	0.0506	0.0439737	1.1007	1.1007	Hippo_Tumor_mid-day_1Way up vs Hippo_Vehic_mid-day	1.00293	1.208	0.13842	0.634877	1.02178	1.02178	Hy_Vehic_mid-dark_1Way up vs Hy_Tumor_mid-dark	-1.077	1.12442	0.0310833	0.361568	1.03924	1.03924	Hy_Vehic_mid-day_1Way up vs Hy_Tumor_mid-day	-1.05068	1.13475	0.0555265	0.540624	1.02526	1.02526	BS_Vehic_mid-dark_1Way up vs BS_Tumor_mid-dark	-1.0618	1.11611
597	262	Rad9a	Rad9a	6.92989	6.87191	7.04297	6.84289	7.56324	7.44144	7.46085	7.54347	7.37043	7.29869	7.33586	7.34084	0.232785	0.924611	-1.08154	Hippo_Tumor_mid-dark down vs Hippo_Vehic_mid-dark	-1.2366	1.05717	-0.113082	0.754366	1.02032	1.02032	Hippo_Tumor_mid-day_1Way up vs Hippo_Vehic_mid-day	-1.1206	1.16661	0.029024	0.338905	0.931486	-1.07355	Hy_Vehic_mid-dark_1Way down vs Hy_Tumor_mid-dark	-1.25283	1.08704	-0.102393	0.301022	1.07329	1.07329	Hy_Vehic_mid-day_1Way up vs Hy_Tumor_mid-day	-1.07372	1.23687	0.102034	0.681785	0.97632	-1.02425	BS_Vehic_mid-dark_1Way down vs BS_Tumor_mid-dark	-1.15735	1.10318
128	263	Cd33	Cd33	6.51516	6.58135	6.44072	6.7444	6.13211	6.43436	5.94826	6.35567	6.13304	6.15289	5.89905	6.14576	0.586119	1.05295	1.05295	Hippo_Tumor_mid-dark up vs Hippo_Vehic_mid-dark	-1.15632	1.28202	0.074438	0.241175	0.893131	-1.11966	Hippo_Tumor_mid-day_1Way down vs Hippo_Vehic_mid-day	-1.36324	1.08743	-0.163056	0.415416	0.880352	-1.13591	Hy_Vehic_mid-dark_1Way down vs Hy_Tumor_mid-dark	-1.57569	1.22119	-0.183848	0.701408	0.946916	-1.05606	Hy_Vehic_mid-day_1Way down vs Hy_Tumor_mid-day	-1.42639	1.27898	-0.078692	0.0231972	0.850278	-1.17609	BS_Vehic_mid-dark_1Way down vs BS_Tumor_mid-dark	-1.34845	-1.02576
550	264	Plekhm1	Plekhm1	8.41517	8.3243	8.48641	8.25071	8.15211	8.0924	8.16603	8.1763	8.06646	7.95652	8.18431	8.04121	0.514167	0.951822	-1.05062	Hippo_Tumor_mid-dark down vs Hippo_Vehic_mid-dark	-1.22908	1.11351	-0.071236	0.500568	1.05233	1.05233	Hippo_Tumor_mid-day_1Way up vs Hippo_Vehic_mid-day	-1.11169	1.23109	0.073588	0.891107	1.0097	1.0097	Hy_Vehic_mid-dark_1Way up vs Hy_Tumor_mid-dark	-1.14992	1.17233	0.0139233	0.376436	1.05988	1.05988	Hy_Vehic_mid-day_1Way up vs Hy_Tumor_mid-day	-1.08223	1.21571	0.083896	0.184423	1.08512	1.08512	BS_Vehic_mid-dark_1Way up vs BS_Tumor_mid-dark	-1.04441	1.22977
702	265	Tfg	Tfg	11.2324	11.1367	11.2066	11.2056	11.7132	11.6433	11.6682	11.6061	11.6985	11.6359	11.7005	11.6346	0.55279	1.01803	1.01803	Hippo_Tumor_mid-dark up vs Hippo_Vehic_mid-dark	-1.04561	1.08366	0.02578	0.124961	0.953404	-1.04887	Hippo_Tumor_mid-day_1Way down vs Hippo_Vehic_mid-day	-1.11649	1.01487	-0.06884	0.324038	0.969299	-1.03167	Hy_Vehic_mid-dark_1Way down vs Hy_Tumor_mid-dark	-1.10175	1.03514	-0.0449867	0.373745	0.974588	-1.02607	Hy_Vehic_mid-day_1Way down vs Hy_Tumor_mid-day	-1.08992	1.03523	-0.037135	0.956529	1.00134	1.00134	BS_Vehic_mid-dark_1Way up vs BS_Tumor_mid-dark	-1.05152	1.05434
202	266	Cytip	Cytip	3.67777	3.39595	3.85425	3.52644	3.74362	3.60719	4.03688	3.27761	3.62966	4.1884	3.71948	3.50587	0.402536	0.884862	-1.13012	Hippo_Tumor_mid-dark down vs Hippo_Vehic_mid-dark	-1.52788	1.1963	-0.176476	0.533877	0.913522	-1.09466	Hippo_Tumor_mid-day_1Way down vs Hippo_Vehic_mid-day	-1.47995	1.23505	-0.130488	0.451409	1.2254	1.2254	Hy_Vehic_mid-dark_1Way up vs Hy_Tumor_mid-dark	-1.43669	2.15735	0.293257	0.35947	0.795766	-1.25665	Hy_Vehic_mid-day_1Way down vs Hy_Tumor_mid-day	-2.11276	1.33789	-0.329584	0.721385	1.06424	1.06424	BS_Vehic_mid-dark_1Way up vs BS_Tumor_mid-dark	-1.3538	1.53331
531	267	Pdpn	Pdpn	9.3494	9.47449	9.30586	9.58168	9.50851	9.70712	9.45124	9.5877	9.39935	9.43667	9.24575	9.4602	0.742113	1.03064	1.03064	Hippo_Tumor_mid-dark up vs Hippo_Vehic_mid-dark	-1.17455	1.24761	0.043534	0.42183	0.928393	-1.07713	Hippo_Tumor_mid-day_1Way down vs Hippo_Vehic_mid-day	-1.3039	1.12385	-0.107192	0.735934	0.961081	-1.04049	Hy_Vehic_mid-dark_1Way down vs Hy_Tumor_mid-dark	-1.33454	1.23269	-0.05727	0.448144	0.920562	-1.08629	Hy_Vehic_mid-day_1Way down vs Hy_Tumor_mid-day	-1.36533	1.15703	-0.119413	0.247825	0.899003	-1.11234	BS_Vehic_mid-dark_1Way down vs BS_Tumor_mid-dark	-1.34339	1.08573
377	268	Jam2	Jam2	9.55498	9.54183	9.52478	9.64019	10.4373	10.468	10.4763	10.4068	10.6218	10.6304	10.6947	10.6917	0.579936	1.02116	1.02116	Hippo_Tumor_mid-dark up vs Hippo_Vehic_mid-dark	-1.05931	1.10461	0.030204	0.0844243	0.934094	-1.07056	Hippo_Tumor_mid-day_1Way down vs Hippo_Vehic_mid-day	-1.15805	1.01043	-0.09836	0.632237	1.02743	1.02743	Hy_Vehic_mid-dark_1Way up vs Hy_Tumor_mid-dark	-1.09661	1.1576	0.03904	0.41756	0.958423	-1.04338	Hy_Vehic_mid-day_1Way down vs Hy_Tumor_mid-day	-1.1642	1.06941	-0.061265	0.303617	1.05188	1.05188	BS_Vehic_mid-dark_1Way up vs BS_Tumor_mid-dark	-1.05193	1.1639
214	269	Dnmt3a	Dnmt3a	8.49113	8.45333	8.53242	8.37498	8.72236	8.71609	8.74587	8.80134	8.44792	8.53924	8.53168	8.50594	0.562711	0.97179	-1.02903	Hippo_Tumor_mid-dark down vs Hippo_Vehic_mid-dark	-1.14024	1.07682	-0.041284	0.27851	1.05581	1.05581	Hippo_Tumor_mid-day_1Way up vs Hippo_Vehic_mid-day	-1.04951	1.16992	0.078348	0.862081	1.01643	1.01643	Hy_Vehic_mid-dark_1Way up vs Hy_Tumor_mid-dark	-1.20002	1.23976	0.0235047	0.496436	1.06087	1.06087	Hy_Vehic_mid-day_1Way up vs Hy_Tumor_mid-day	-1.13129	1.27321	0.085254	0.297123	1.05978	1.05978	BS_Vehic_mid-dark_1Way up vs BS_Tumor_mid-dark	-1.05813	1.18842
641	270	Setd7	Setd7	10.0128	10.03	10.244	10.0164	9.55716	9.51746	9.85666	9.61449	10.1544	10.1533	10.2619	10.157	0.0663044	0.851889	-1.17386	Hippo_Tumor_mid-dark down vs Hippo_Vehic_mid-dark	-1.39477	1.0122	-0.231262	0.909549	1.00943	1.00943	Hippo_Tumor_mid-day_1Way up vs Hippo_Vehic_mid-day	-1.17709	1.19939	0.013544	0.0618092	1.23072	1.23072	Hy_Vehic_mid-dark_1Way up vs Hy_Tumor_mid-dark	-1.01194	1.53274	0.299499	0.483784	1.06957	1.06957	Hy_Vehic_mid-day_1Way up vs Hy_Tumor_mid-day	-1.14377	1.30846	0.097037	0.220642	1.07737	1.07737	BS_Vehic_mid-dark_1Way up vs BS_Tumor_mid-dark	-1.05102	1.21994
100	271	Camk4	Camk4	10.7573	10.7771	10.6438	10.6745	9.25941	9.21542	9.22475	9.32607	9.96798	9.56634	9.62177	9.77416	0.109789	1.08183	1.08183	Hippo_Tumor_mid-dark up vs Hippo_Vehic_mid-dark	-1.02002	1.1938	0.11348	0.145476	1.07368	1.07368	Hippo_Tumor_mid-day_1Way up vs Hippo_Vehic_mid-day	-1.02777	1.18479	0.10256	0.752086	0.976265	-1.02431	Hy_Vehic_mid-dark_1Way down vs Hy_Tumor_mid-dark	-1.20305	1.14662	-0.034656	0.282364	1.07971	1.07971	Hy_Vehic_mid-day_1Way up vs Hy_Tumor_mid-day	-1.07363	1.25162	0.110648	0.430077	0.786651	-1.27121	BS_Vehic_mid-dark_1Way down vs BS_Tumor_mid-dark	-2.38857	1.4781
301	272	Gzma	Gzma	3.93584	3.53223	3.31147	3.69535	3.35472	3.77885	3.09037	3.25594	3.38185	3.54765	3.4239	3.3176	0.0376396	1.54154	1.54154	Hippo_Tumor_mid-dark up vs Hippo_Vehic_mid-dark	1.02839	2.31075	0.624372	0.562027	0.893089	-1.11971	Hippo_Tumor_mid-day_1Way down vs Hippo_Vehic_mid-day	-1.67843	1.33873	-0.163124	0.446306	0.832577	-1.20109	Hy_Vehic_mid-dark_1Way down vs Hy_Tumor_mid-dark	-1.98822	1.37821	-0.264345	0.114591	0.695969	-1.43685	Hy_Vehic_mid-day_1Way down vs Hy_Tumor_mid-day	-2.28283	1.10574	-0.522905	0.925939	1.02958	1.02958	BS_Vehic_mid-dark_1Way up vs BS_Tumor_mid-dark	-1.87409	1.9866
619	273	Rps21	Rps21	14.4954	14.4945	14.3747	14.5608	15.2321	14.9458	14.7131	15.004	14.3055	14.2597	14.2633	14.3504	0.156907	1.08725	1.08725	Hippo_Tumor_mid-dark up vs Hippo_Vehic_mid-dark	-1.03639	1.22512	0.12068	0.426352	0.955071	-1.04704	Hippo_Tumor_mid-day_1Way down vs Hippo_Vehic_mid-day	-1.17982	1.07618	-0.06632	0.0528006	0.697875	-1.43292	Hy_Vehic_mid-dark_1Way down vs Hy_Tumor_mid-dark	-2.06364	1.00505	-0.51896	0.7989	1.04116	1.04116	Hy_Vehic_mid-day_1Way up vs Hy_Tumor_mid-day	-1.34275	1.45555	0.058185	0.616851	0.971163	-1.02969	BS_Vehic_mid-dark_1Way down vs BS_Tumor_mid-dark	-1.16339	1.09726
104	274	Casp4	Casp4	4.75448	4.55272	4.3746	4.47468	4.71166	4.61528	4.24829	4.29382	4.80889	4.83017	4.5788	4.66367	0.0388779	1.30123	1.30123	Hippo_Tumor_mid-dark up vs Hippo_Vehic_mid-dark	1.01533	1.66763	0.379876	0.650165	1.05558	1.05558	Hippo_Tumor_mid-day_1Way up vs Hippo_Vehic_mid-day	-1.2141	1.35281	0.078036	0.117392	0.72529	-1.37876	Hy_Vehic_mid-dark_1Way down vs Hy_Tumor_mid-dark	-2.08532	1.09697	-0.463371	0.227521	0.800262	-1.24959	Hy_Vehic_mid-day_1Way down vs Hy_Tumor_mid-day	-1.82734	1.17026	-0.321456	0.241083	0.852581	-1.17291	BS_Vehic_mid-dark_1Way down vs BS_Tumor_mid-dark	-1.54959	1.12639
602	275	Rb1cc1	Rb1cc1	11.1902	11.0866	11.1673	11.2134	11.2436	11.1714	11.1771	11.2209	11.3472	11.3192	11.3418	11.3601	0.697444	1.01601	1.01601	Hippo_Tumor_mid-dark up vs Hippo_Vehic_mid-dark	-1.07164	1.10624	0.02292	0.0437174	0.915873	-1.09185	Hippo_Tumor_mid-day_1Way down vs Hippo_Vehic_mid-day	-1.18881	-1.0028	-0.12678	0.222609	0.954956	-1.04717	Hy_Vehic_mid-dark_1Way down vs Hy_Tumor_mid-dark	-1.13182	1.03215	-0.0664933	0.318999	1.03484	1.03484	Hy_Vehic_mid-day_1Way up vs Hy_Tumor_mid-day	-1.03785	1.11144	0.04941	0.912061	0.996267	-1.00375	BS_Vehic_mid-dark_1Way down vs BS_Tumor_mid-dark	-1.07757	1.06954
478	276	Msn	Msn	7.37326	7.53068	7.43254	7.66909	7.6308	7.65702	7.44736	7.81841	8.22315	8.19734	8.14169	8.27042	0.668617	0.959739	-1.04195	Hippo_Tumor_mid-dark down vs Hippo_Vehic_mid-dark	-1.27236	1.17197	-0.059286	0.323813	0.908521	-1.10069	Hippo_Tumor_mid-day_1Way down vs Hippo_Vehic_mid-day	-1.34408	1.10942	-0.138408	0.141258	0.880602	-1.13559	Hy_Vehic_mid-dark_1Way down vs Hy_Tumor_mid-dark	-1.35325	1.04939	-0.183439	0.157428	1.11836	1.11836	Hy_Vehic_mid-day_1Way up vs Hy_Tumor_mid-day	-1.05045	1.31383	0.161386	0.414077	0.945101	-1.05809	BS_Vehic_mid-dark_1Way down vs BS_Tumor_mid-dark	-1.22107	1.09068
358	277	Irak1	Irak1	8.9549	9.00964	9.05499	8.94153	9.33678	9.28731	9.30407	9.31074	8.9471	8.91691	8.96969	9.00459	0.0873382	0.932972	-1.07184	Hippo_Tumor_mid-dark down vs Hippo_Vehic_mid-dark	-1.162	1.01145	-0.100094	0.233099	1.04835	1.04835	Hippo_Tumor_mid-day_1Way up vs Hippo_Vehic_mid-day	-1.03412	1.13653	0.068116	0.725104	0.97758	-1.02293	Hy_Vehic_mid-dark_1Way down vs Hy_Tumor_mid-dark	-1.17234	1.12036	-0.032714	0.783761	1.01637	1.01637	Hy_Vehic_mid-day_1Way up vs Hy_Tumor_mid-day	-1.11514	1.15195	0.023428	0.743026	1.01578	1.01578	BS_Vehic_mid-dark_1Way up vs BS_Tumor_mid-dark	-1.08793	1.12253
782	278	Xrcc6	Xrcc6	8.32421	8.27156	8.22108	8.37568	8.18053	8.26036	8.28299	8.30676	8.23043	8.21486	8.25891	8.23638	0.163628	1.0741	1.0741	Hippo_Tumor_mid-dark up vs Hippo_Vehic_mid-dark	-1.03283	1.19156	0.103126	0.159832	0.93037	-1.07484	Hippo_Tumor_mid-day_1Way down vs Hippo_Vehic_mid-day	-1.19239	1.03212	-0.104124	0.263564	1.07361	1.07361	Hy_Vehic_mid-dark_1Way up vs Hy_Tumor_mid-dark	-1.06213	1.22424	0.102463	0.574374	1.03269	1.03269	Hy_Vehic_mid-day_1Way up vs Hy_Tumor_mid-day	-1.09247	1.16506	0.046402	0.706227	1.01994	1.01994	BS_Vehic_mid-dark_1Way up vs BS_Tumor_mid-dark	-1.09394	1.138
429	279	Lst1	Lst1	4.27555	4.17979	4.35772	4.49069	4.02277	4.04028	3.73541	4.21028	3.70074	3.70605	3.44036	3.60002	0.564526	0.944637	-1.05861	Hippo_Tumor_mid-dark down vs Hippo_Vehic_mid-dark	-1.29976	1.15982	-0.082168	0.0407301	0.806138	-1.24048	Hippo_Tumor_mid-day_1Way down vs Hippo_Vehic_mid-day	-1.52306	-1.01033	-0.310902	0.43872	0.8194	-1.22041	Hy_Vehic_mid-dark_1Way down vs Hy_Tumor_mid-dark	-2.0914	1.4042	-0.287361	0.615539	1.12506	1.12506	Hy_Vehic_mid-day_1Way up vs Hy_Tumor_mid-day	-1.45783	1.84525	0.169998	0.37347	0.834866	-1.1978	BS_Vehic_mid-dark_1Way down vs BS_Tumor_mid-dark	-1.82181	1.26981
743	280	Topbp1	Topbp1	7.44466	7.37076	7.51636	7.29696	6.87978	6.82614	7.1343	6.9145	7.0903	7.23913	7.18378	7.22469	0.484776	0.951516	-1.05095	Hippo_Tumor_mid-dark down vs Hippo_Vehic_mid-dark	-1.21775	1.10253	-0.0717	0.472269	1.05249	1.05249	Hippo_Tumor_mid-day_1Way up vs Hippo_Vehic_mid-day	-1.10092	1.21952	0.073802	0.101497	1.19294	1.19294	Hy_Vehic_mid-dark_1Way up vs Hy_Tumor_mid-dark	-1.04065	1.48096	0.25452	0.51703	1.06316	1.06316	Hy_Vehic_mid-day_1Way up vs Hy_Tumor_mid-day	-1.1473	1.2968	0.0883585	0.279974	1.06694	1.06694	BS_Vehic_mid-dark_1Way up vs BS_Tumor_mid-dark	-1.06016	1.20683
87	281	Brd4	Brd4	9.77185	9.65712	9.8088	9.62487	9.93822	9.91259	9.93601	9.94216	9.98045	9.82803	9.97119	9.83411	0.699658	0.974712	-1.02594	Hippo_Tumor_mid-dark down vs Hippo_Vehic_mid-dark	-1.17804	1.11921	-0.036952	0.736158	1.02261	1.02261	Hippo_Tumor_mid-day_1Way up vs Hippo_Vehic_mid-day	-1.12286	1.17421	0.032256	0.978197	0.998467	-1.00154	Hy_Vehic_mid-dark_1Way down vs Hy_Tumor_mid-dark	-1.12806	1.1246	-0.00221333	0.691935	1.02071	1.02071	Hy_Vehic_mid-day_1Way up vs Hy_Tumor_mid-day	-1.09284	1.13857	0.0295675	0.927852	0.993599	-1.00644	BS_Vehic_mid-dark_1Way down vs BS_Tumor_mid-dark	-1.16773	1.15283
88	282	Btk	Btk	5.6861	5.59828	5.78913	5.88671	5.23301	5.21513	5.31702	5.11379	5.36811	5.44414	5.40853	5.36287	0.44981	0.931077	-1.07403	Hippo_Tumor_mid-dark down vs Hippo_Vehic_mid-dark	-1.30582	1.13202	-0.103028	0.0455122	0.818794	-1.22131	Hippo_Tumor_mid-day_1Way down vs Hippo_Vehic_mid-day	-1.48489	-1.00452	-0.288428	0.605066	1.05996	1.05996	Hy_Vehic_mid-dark_1Way up vs Hy_Tumor_mid-dark	-1.19619	1.34394	0.0840113	0.498733	0.932171	-1.07276	Hy_Vehic_mid-day_1Way down vs Hy_Tumor_mid-day	-1.33414	1.15929	-0.101333	0.703849	1.02841	1.02841	BS_Vehic_mid-dark_1Way up vs BS_Tumor_mid-dark	-1.13437	1.19974
63	283	Bcl2a1a	Bcl2a1a	5.49624	5.36777	5.07463	5.3607	5.61589	5.49593	5.58991	5.53013	5.7903	5.68311	5.6157	5.76973	0.0408366	1.33943	1.33943	Hippo_Tumor_mid-dark up vs Hippo_Vehic_mid-dark	1.01387	1.76953	0.421616	0.970702	1.00491	1.00491	Hippo_Tumor_mid-day_1Way up vs Hippo_Vehic_mid-day	-1.31465	1.3276	0.00707	0.909403	0.982156	-1.01817	Hy_Vehic_mid-dark_1Way down vs Hy_Tumor_mid-dark	-1.42369	1.37333	-0.025976	0.870468	1.02399	1.02399	Hy_Vehic_mid-day_1Way up vs Hy_Tumor_mid-day	-1.32875	1.39326	0.0342015	0.206187	0.886014	-1.12865	BS_Vehic_mid-dark_1Way down vs BS_Tumor_mid-dark	-1.37196	1.07702
554	284	Plxnb3	Plxnb3	7.59655	7.87731	7.80995	7.71251	7.81335	7.69397	7.82203	7.77084	8.46002	8.6276	8.70399	8.73344	0.120206	0.862502	-1.15942	Hippo_Tumor_mid-dark down vs Hippo_Vehic_mid-dark	-1.40347	1.04406	-0.2134	0.223054	1.12101	1.12101	Hippo_Tumor_mid-day_1Way up vs Hippo_Vehic_mid-day	-1.07982	1.35698	0.164804	0.957687	1.00603	1.00603	Hy_Vehic_mid-dark_1Way up vs Hy_Tumor_mid-dark	-1.26399	1.27929	0.00867933	0.61077	1.05473	1.05473	Hy_Vehic_mid-day_1Way up vs Hy_Tumor_mid-day	-1.18227	1.31522	0.076872	0.0892014	1.18425	1.18425	BS_Vehic_mid-dark_1Way up vs BS_Tumor_mid-dark	-1.02967	1.44406
669	285	Sox10	Sox10	7.77649	7.99034	8.04451	8.00337	8.00193	7.76081	8.20902	8.11113	8.93628	8.88595	9.0367	8.98995	0.0527549	0.830456	-1.20416	Hippo_Tumor_mid-dark down vs Hippo_Vehic_mid-dark	-1.45361	1.00249	-0.268024	0.920274	0.99101	-1.00907	Hippo_Tumor_mid-day_1Way down vs Hippo_Vehic_mid-day	-1.21811	1.19631	-0.013028	0.147565	1.15436	1.15436	Hy_Vehic_mid-dark_1Way up vs Hy_Tumor_mid-dark	-1.05954	1.41189	0.207091	0.0140316	1.27484	1.27484	Hy_Vehic_mid-day_1Way up vs Hy_Tumor_mid-day	1.05955	1.53389	0.35032	0.377484	1.07209	1.07209	BS_Vehic_mid-dark_1Way up vs BS_Tumor_mid-dark	-1.09804	1.26205
438	286	Mafb	Mafb	8.69703	8.59975	8.53854	8.50297	7.81905	7.76524	7.77759	7.73278	8.693	8.64721	8.70004	8.72117	0.0989695	1.11612	1.11612	Hippo_Tumor_mid-dark up vs Hippo_Vehic_mid-dark	-1.02336	1.27483	0.158494	0.300663	1.06938	1.06938	Hippo_Tumor_mid-day_1Way up vs Hippo_Vehic_mid-day	-1.06809	1.22145	0.09678	0.733571	0.971675	-1.02915	Hy_Vehic_mid-dark_1Way down vs Hy_Tumor_mid-dark	-1.23026	1.16155	-0.0414547	0.771589	0.977755	-1.02275	Hy_Vehic_mid-day_1Way down vs Hy_Tumor_mid-day	-1.20497	1.15195	-0.0324555	0.932278	1.00489	1.00489	BS_Vehic_mid-dark_1Way up vs BS_Tumor_mid-dark	-1.12243	1.13344
640	287	Setd2	Setd2	11.0306	10.9848	11.0105	10.9498	11.1902	11.1865	11.1558	11.1514	11.0315	10.916	10.9653	10.9681	0.597059	1.014	1.014	Hippo_Tumor_mid-dark up vs Hippo_Vehic_mid-dark	-1.04159	1.07096	0.02006	0.360661	1.02456	1.02456	Hippo_Tumor_mid-day_1Way up vs Hippo_Vehic_mid-day	-1.03086	1.08211	0.035	0.351332	0.976447	-1.02412	Hy_Vehic_mid-dark_1Way down vs Hy_Tumor_mid-dark	-1.08015	1.02987	-0.0343867	0.302247	0.975964	-1.02463	Hy_Vehic_mid-day_1Way down vs Hy_Tumor_mid-day	-1.07601	1.0249	-0.0351	0.400123	0.955164	-1.04694	BS_Vehic_mid-dark_1Way down vs BS_Tumor_mid-dark	-1.17207	1.06933
542	288	Pilrb1	Pilrb1	3.60706	3.42945	3.73424	3.02754	3.55116	3.61796	3.709	2.71948	3.5012	3.30838	3.18138	3.39574	0.703829	0.915621	-1.09216	Hippo_Tumor_mid-dark down vs Hippo_Vehic_mid-dark	-1.77002	1.48392	-0.127178	0.238997	1.32125	1.32125	Hippo_Tumor_mid-day_1Way up vs Hippo_Vehic_mid-day	-1.22661	2.14132	0.401908	0.730168	1.11562	1.11562	Hy_Vehic_mid-dark_1Way up vs Hy_Tumor_mid-dark	-1.75289	2.18165	0.157842	0.0478865	0.536452	-1.8641	Hy_Vehic_mid-day_1Way down vs Hy_Tumor_mid-day	-3.45157	-1.00675	-0.89848	0.445401	0.801171	-1.24817	BS_Vehic_mid-dark_1Way down vs BS_Tumor_mid-dark	-2.28091	1.46406
28	289	Amigo2	Amigo2	9.88397	9.97638	10.0127	9.61694	11.3155	11.2307	11.206	11.116	9.49145	9.16695	9.36112	9.1118	0.509997	0.914654	-1.09331	Hippo_Tumor_mid-dark down vs Hippo_Vehic_mid-dark	-1.4475	1.21097	-0.128702	0.0781492	1.28292	1.28292	Hippo_Tumor_mid-day_1Way up vs Hippo_Vehic_mid-day	-1.03199	1.69855	0.359436	0.539022	0.926918	-1.07884	Hy_Vehic_mid-dark_1Way down vs Hy_Tumor_mid-dark	-1.39899	1.20198	-0.109487	0.484504	0.923571	-1.08275	Hy_Vehic_mid-day_1Way down vs Hy_Tumor_mid-day	-1.37465	1.17256	-0.114705	0.272734	0.913627	-1.09454	BS_Vehic_mid-dark_1Way down vs BS_Tumor_mid-dark	-1.2962	1.08196
272	290	Fpr1	Fpr1	4.49674	4.77453	4.79353	4.45137	4.49934	4.78211	4.61081	4.42202	4.06791	4.3721	4.44876	4.45073	0.143536	0.814062	-1.22841	Hippo_Tumor_mid-dark down vs Hippo_Vehic_mid-dark	-1.63106	1.0809	-0.29679	0.11338	1.25107	1.25107	Hippo_Tumor_mid-day_1Way up vs Hippo_Vehic_mid-day	-1.06132	1.66116	0.323166	0.648152	1.08033	1.08033	Hy_Vehic_mid-dark_1Way up vs Hy_Tumor_mid-dark	-1.32324	1.54436	0.11147	0.124395	0.779117	-1.2835	Hy_Vehic_mid-day_1Way down vs Hy_Tumor_mid-day	-1.78218	1.08183	-0.360088	0.0784916	1.30211	1.30211	BS_Vehic_mid-dark_1Way up vs BS_Tumor_mid-dark	-1.03459	1.75414
280	291	Gclc	Gclc	9.24563	9.25199	9.2279	9.29087	9.22852	9.2185	9.11255	9.33145	9.17495	9.28857	9.12945	9.2815	0.542601	1.01237	1.01237	Hippo_Tumor_mid-dark up vs Hippo_Vehic_mid-dark	-1.03003	1.05566	0.017732	0.191394	0.97341	-1.02732	Hippo_Tumor_mid-day_1Way down vs Hippo_Vehic_mid-day	-1.07125	1.01504	-0.03888	0.206119	0.922766	-1.0837	Hy_Vehic_mid-dark_1Way down vs Hy_Tumor_mid-dark	-1.23474	1.05138	-0.115963	0.181673	1.08144	1.08144	Hy_Vehic_mid-day_1Way up vs Hy_Tumor_mid-day	-1.04244	1.21914	0.11295	0.223583	0.968953	-1.03204	BS_Vehic_mid-dark_1Way down vs BS_Tumor_mid-dark	-1.08816	1.02164
719	292	Tmem119	Tmem119	9.47247	9.34416	9.45855	9.48993	9.15832	9.14133	9.26292	9.22962	8.98295	8.9921	9.00416	8.95253	0.846882	1.0097	1.0097	Hippo_Tumor_mid-dark up vs Hippo_Vehic_mid-dark	-1.09921	1.12063	0.013922	0.0566009	0.903898	-1.10632	Hippo_Tumor_mid-day_1Way down vs Hippo_Vehic_mid-day	-1.22786	1.0032	-0.145768	0.179681	1.0752	1.0752	Hy_Vehic_mid-dark_1Way up vs Hy_Tumor_mid-dark	-1.03868	1.20077	0.104604	0.215169	1.06311	1.06311	Hy_Vehic_mid-day_1Way up vs Hy_Tumor_mid-day	-1.04109	1.17663	0.088288	0.866644	1.01481	1.01481	BS_Vehic_mid-dark_1Way up vs BS_Tumor_mid-dark	-1.18379	1.21912
412	293	Lamp1	Lamp1	12.5982	12.5676	12.6404	12.6178	13.2857	13.3308	13.3079	13.3429	13.5637	13.621	13.5359	13.588	0.222772	0.971159	-1.0297	Hippo_Tumor_mid-dark down vs Hippo_Vehic_mid-dark	-1.08131	1.01984	-0.04222	0.151137	0.965816	-1.03539	Hippo_Tumor_mid-day_1Way down vs Hippo_Vehic_mid-day	-1.08729	1.01423	-0.05018	0.686838	1.01556	1.01556	Hy_Vehic_mid-dark_1Way up vs Hy_Tumor_mid-dark	-1.06765	1.10113	0.0222733	0.81116	1.00842	1.00842	Hy_Vehic_mid-day_1Way up vs Hy_Tumor_mid-day	-1.06814	1.08621	0.0121	0.424736	0.980949	-1.01942	BS_Vehic_mid-dark_1Way down vs BS_Tumor_mid-dark	-1.07165	1.0312
758	294	Trp73	Trp73	6.4922	6.92308	6.70075	6.73895	5.43721	5.22372	5.76012	5.5975	5.19543	5.0679	4.49281	5.26143	0.290929	0.865405	-1.15553	Hippo_Tumor_mid-dark down vs Hippo_Vehic_mid-dark	-1.52981	1.14571	-0.208552	0.34926	1.13613	1.13613	Hippo_Tumor_mid-day_1Way up vs Hippo_Vehic_mid-day	-1.16527	1.50413	0.184128	0.126293	1.25085	1.25085	Hy_Vehic_mid-dark_1Way up vs Hy_Tumor_mid-dark	-1.07482	1.68169	0.322909	0.0601391	1.29574	1.29574	Hy_Vehic_mid-day_1Way up vs Hy_Tumor_mid-day	-1.01287	1.70056	0.373781	0.0136756	0.614458	-1.62745	BS_Vehic_mid-dark_1Way down vs BS_Tumor_mid-dark	-2.36031	-1.12214
649	295	Sirt1	Sirt1	8.76157	8.63075	8.72183	8.68485	8.89402	8.88951	8.82512	8.83832	8.48041	8.36232	8.40864	8.41545	0.519346	1.02793	1.02793	Hippo_Tumor_mid-dark up vs Hippo_Vehic_mid-dark	-1.06299	1.1232	0.039742	0.383027	0.963192	-1.03821	Hippo_Tumor_mid-day_1Way down vs Hippo_Vehic_mid-day	-1.13443	1.05246	-0.054104	0.316801	0.953361	-1.04892	Hy_Vehic_mid-dark_1Way down vs Hy_Tumor_mid-dark	-1.1582	1.05269	-0.0689053	0.415027	0.965142	-1.03612	Hy_Vehic_mid-day_1Way down vs Hy_Tumor_mid-day	-1.13487	1.05713	-0.051187	0.645282	0.951473	-1.051	BS_Vehic_mid-dark_1Way down vs BS_Tumor_mid-dark	-1.31712	1.19239
83	296	Braf	Braf	11.3082	11.3286	11.3249	11.2527	10.9227	10.9083	10.9229	10.9592	10.7436	10.811	10.738	10.7541	0.667176	0.988505	-1.01163	Hippo_Tumor_mid-dark down vs Hippo_Vehic_mid-dark	-1.06984	1.04538	-0.01668	0.0634193	1.05405	1.05405	Hippo_Tumor_mid-day_1Way up vs Hippo_Vehic_mid-day	-1.00331	1.1147	0.07594	0.997091	1.00014	1.00014	Hy_Vehic_mid-dark_1Way up vs Hy_Tumor_mid-dark	-1.08666	1.08698	0.000206667	0.337211	1.0359	1.0359	Hy_Vehic_mid-day_1Way up vs Hy_Tumor_mid-day	-1.04206	1.11823	0.05089	0.938179	0.996098	-1.00392	BS_Vehic_mid-dark_1Way down vs BS_Tumor_mid-dark	-1.11579	1.1071
310	297	Hdac6	Hdac6	9.00446	9.07391	8.94418	8.88194	9.30127	9.28504	9.25832	9.31153	8.83652	8.83353	8.70535	8.81861	0.509199	1.04267	1.04267	Hippo_Tumor_mid-dark up vs Hippo_Vehic_mid-dark	-1.09353	1.18884	0.060282	0.0471745	1.14233	1.14233	Hippo_Tumor_mid-day_1Way up vs Hippo_Vehic_mid-day	1.00188	1.30246	0.191974	0.714261	0.970672	-1.03021	Hy_Vehic_mid-dark_1Way down vs Hy_Tumor_mid-dark	-1.22336	1.15266	-0.0429447	0.805499	1.01853	1.01853	Hy_Vehic_mid-day_1Way up vs Hy_Tumor_mid-day	-1.14968	1.19268	0.0264905	0.00245766	0.913091	-1.09518	BS_Vehic_mid-dark_1Way down vs BS_Tumor_mid-dark	-1.1552	-1.03828
314	298	Hilpda	Hilpda	6.75633	6.56399	6.65119	6.54934	6.86811	6.84923	6.94199	6.76304	6.37248	6.4656	6.47793	6.39146	0.327755	1.0756	1.0756	Hippo_Tumor_mid-dark up vs Hippo_Vehic_mid-dark	-1.08346	1.25347	0.10514	0.889877	1.01021	1.01021	Hippo_Tumor_mid-day_1Way up vs Hippo_Vehic_mid-day	-1.15359	1.17727	0.014652	0.650285	1.05255	1.05255	Hy_Vehic_mid-dark_1Way up vs Hy_Tumor_mid-dark	-1.20587	1.33592	0.073882	0.565725	0.942008	-1.06156	Hy_Vehic_mid-day_1Way down vs Hy_Tumor_mid-day	-1.32146	1.17263	-0.0861895	0.455703	1.07583	1.07583	BS_Vehic_mid-dark_1Way up vs BS_Tumor_mid-dark	-1.13924	1.31857
372	299	Itgam	Itgam	8.13806	8.28292	8.21208	8.3174	7.71988	7.79676	7.73071	7.80093	7.60722	7.75467	7.6892	7.71785	0.406927	0.94999	-1.05264	Hippo_Tumor_mid-dark down vs Hippo_Vehic_mid-dark	-1.19601	1.07938	-0.074016	0.696789	0.976385	-1.02419	Hippo_Tumor_mid-day_1Way down vs Hippo_Vehic_mid-day	-1.16368	1.10937	-0.034478	0.907597	1.00754	1.00754	Hy_Vehic_mid-dark_1Way up vs Hy_Tumor_mid-dark	-1.13835	1.15558	0.0108353	0.961164	1.0029	1.0029	Hy_Vehic_mid-day_1Way up vs Hy_Tumor_mid-day	-1.13092	1.13749	0.0041745	0.497912	1.05847	1.05847	BS_Vehic_mid-dark_1Way up vs BS_Tumor_mid-dark	-1.12473	1.2601
47	300	Atm	Atm	9.12098	9.04949	9.0668	9.15876	8.8961	8.77539	8.71742	8.76819	8.77697	8.71021	8.67389	8.76075	0.339102	1.03826	1.03826	Hippo_Tumor_mid-dark up vs Hippo_Vehic_mid-dark	-1.04418	1.12562	0.054172	0.0642474	0.927057	-1.07868	Hippo_Tumor_mid-day_1Way down vs Hippo_Vehic_mid-day	-1.16944	1.00505	-0.10927	0.0104404	0.883508	-1.13185	Hy_Vehic_mid-dark_1Way down vs Hy_Tumor_mid-dark	-1.23782	-1.03496	-0.178685	0.897632	0.99502	-1.005	Hy_Vehic_mid-day_1Way down vs Hy_Tumor_mid-day	-1.09111	1.08027	-0.007202	0.281151	0.931046	-1.07406	BS_Vehic_mid-dark_1Way down vs BS_Tumor_mid-dark	-1.23079	1.06691
173	301	Coa5	Coa5	10.7318	10.78	10.7784	10.835	10.8526	10.9488	10.8614	10.9262	10.4733	10.5149	10.514	10.557	0.32888	0.968175	-1.03287	Hippo_Tumor_mid-dark down vs Hippo_Vehic_mid-dark	-1.10564	1.03638	-0.04666	0.252682	0.962608	-1.03884	Hippo_Tumor_mid-day_1Way down vs Hippo_Vehic_mid-day	-1.11203	1.03042	-0.05498	0.840476	1.00611	1.00611	Hy_Vehic_mid-dark_1Way up vs Hy_Tumor_mid-dark	-1.05974	1.07274	0.00879333	0.575132	0.984447	-1.0158	Hy_Vehic_mid-day_1Way down vs Hy_Tumor_mid-day	-1.07743	1.04417	-0.022615	0.462627	1.02863	1.02863	BS_Vehic_mid-dark_1Way up vs BS_Tumor_mid-dark	-1.05294	1.11408
360	302	Irak3	Irak3	5.74031	5.92268	5.86235	5.64629	5.59998	5.70947	5.35016	5.49861	5.75142	5.97511	5.78078	5.82374	0.382532	0.918891	-1.08827	Hippo_Tumor_mid-dark down vs Hippo_Vehic_mid-dark	-1.32881	1.122	-0.122034	0.0589157	1.21116	1.21116	Hippo_Tumor_mid-day_1Way up vs Hippo_Vehic_mid-day	-1.00816	1.47886	0.276384	0.29116	0.841002	-1.18906	Hy_Vehic_mid-dark_1Way down vs Hy_Tumor_mid-dark	-1.67055	1.18155	-0.249819	0.330432	0.864019	-1.15738	Hy_Vehic_mid-day_1Way down vs Hy_Tumor_mid-day	-1.58164	1.18074	-0.210864	0.782735	1.02056	1.02056	BS_Vehic_mid-dark_1Way up vs BS_Tumor_mid-dark	-1.14354	1.19104
725	303	Tmem64	Tmem64	10.7273	10.6777	10.757	10.7991	11.068	11.1212	11.0602	11.0824	10.7919	10.6599	10.6639	10.6742	0.604276	0.979638	-1.02079	Hippo_Tumor_mid-dark down vs Hippo_Vehic_mid-dark	-1.10856	1.06387	-0.02968	0.0460053	0.91927	-1.08782	Hippo_Tumor_mid-day_1Way down vs Hippo_Vehic_mid-day	-1.18136	-1.00169	-0.12144	0.949712	0.99458	-1.00545	Hy_Vehic_mid-dark_1Way down vs Hy_Tumor_mid-dark	-1.20686	1.19382	-0.00784	0.734735	0.973481	-1.02724	Hy_Vehic_mid-day_1Way down vs Hy_Tumor_mid-day	-1.21482	1.15124	-0.038775	0.240733	0.915106	-1.09277	BS_Vehic_mid-dark_1Way down vs BS_Tumor_mid-dark	-1.27573	1.06832
275	304	Gadd45a	Gadd45a	7.79601	7.61932	7.63282	7.5466	8.52568	8.39461	8.5123	8.46657	8.74203	8.68739	8.78377	8.73059	0.178633	1.11976	1.11976	Hippo_Tumor_mid-dark up vs Hippo_Vehic_mid-dark	-1.05902	1.32787	0.163192	0.539619	1.05169	1.05169	Hippo_Tumor_mid-day_1Way up vs Hippo_Vehic_mid-day	-1.12756	1.24716	0.072716	0.931279	0.990768	-1.00932	Hy_Vehic_mid-dark_1Way down vs Hy_Tumor_mid-dark	-1.26767	1.24437	-0.0133813	0.615363	1.05115	1.05115	Hy_Vehic_mid-day_1Way up vs Hy_Tumor_mid-day	-1.17288	1.29593	0.071964	0.551345	1.02936	1.02936	BS_Vehic_mid-dark_1Way up vs BS_Tumor_mid-dark	-1.07493	1.13897
483	305	Myct1	Myct1	5.22741	4.99154	5.30292	5.3849	5.57731	5.12063	5.32637	5.42215	4.89855	5.12001	5.29013	5.38259	0.693492	0.949003	-1.05374	Hippo_Tumor_mid-dark down vs Hippo_Vehic_mid-dark	-1.38935	1.25126	-0.075516	0.0528934	0.761354	-1.31345	Hippo_Tumor_mid-day_1Way down vs Hippo_Vehic_mid-day	-1.73178	1.00385	-0.39336	0.446897	0.840344	-1.18999	Hy_Vehic_mid-dark_1Way down vs Hy_Tumor_mid-dark	-1.92139	1.35684	-0.250947	0.323614	1.23245	1.23245	Hy_Vehic_mid-day_1Way up vs Hy_Tumor_mid-day	-1.25997	1.91379	0.301525	0.0098138	1.31183	1.31183	BS_Vehic_mid-dark_1Way up vs BS_Tumor_mid-dark	1.07865	1.59543
696	306	Tbp	Tbp	9.77585	9.64859	9.70122	9.65649	9.6975	9.58179	9.69363	9.5351	9.19665	9.03879	9.19677	9.01619	0.267083	1.05309	1.05309	Hippo_Tumor_mid-dark up vs Hippo_Vehic_mid-dark	-1.04461	1.15847	0.074634	0.904711	0.994543	-1.00549	Hippo_Tumor_mid-day_1Way down vs Hippo_Vehic_mid-day	-1.1061	1.09406	-0.007894	0.962601	0.997318	-1.00269	Hy_Vehic_mid-dark_1Way down vs Hy_Tumor_mid-dark	-1.13207	1.126	-0.003874	0.541452	0.968159	-1.03289	Hy_Vehic_mid-day_1Way down vs Hy_Tumor_mid-day	-1.15469	1.08233	-0.0466835	0.999144	1.00009	1.00009	BS_Vehic_mid-dark_1Way up vs BS_Tumor_mid-dark	-1.18275	1.18295
495	307	Nfkb2	Nfkb2	5.98255	5.91681	6.20241	5.90542	6.14103	5.7033	6.18016	5.97308	6.54373	6.36501	6.65898	6.4688	0.171445	0.858652	-1.16462	Hippo_Tumor_mid-dark down vs Hippo_Vehic_mid-dark	-1.45939	1.07599	-0.219854	0.941789	1.00793	1.00793	Hippo_Tumor_mid-day_1Way up vs Hippo_Vehic_mid-day	-1.24326	1.26304	0.01139	0.878334	1.0275	1.0275	Hy_Vehic_mid-dark_1Way up vs Hy_Tumor_mid-dark	-1.41659	1.49558	0.0391373	0.262375	1.20563	1.20563	Hy_Vehic_mid-day_1Way up vs Hy_Tumor_mid-day	-1.17095	1.70201	0.269784	0.219676	1.08316	1.08316	BS_Vehic_mid-dark_1Way up vs BS_Tumor_mid-dark	-1.05448	1.23715
304	308	H2-T23	H2-T23	5.25196	5.57077	5.44442	5.60079	5.80505	6.0149	5.62026	6.13961	5.6834	5.82866	5.52739	5.7776	0.292097	0.875113	-1.14271	Hippo_Tumor_mid-dark down vs Hippo_Vehic_mid-dark	-1.48139	1.13449	-0.192458	0.867202	0.979408	-1.02102	Hippo_Tumor_mid-day_1Way down vs Hippo_Vehic_mid-day	-1.32364	1.26969	-0.030018	0.404768	0.87978	-1.13665	Hy_Vehic_mid-dark_1Way down vs Hy_Tumor_mid-dark	-1.56739	1.21318	-0.184785	0.537901	1.09029	1.09029	Hy_Vehic_mid-day_1Way up vs Hy_Tumor_mid-day	-1.2321	1.46463	0.12471	0.503772	0.897503	-1.1142	BS_Vehic_mid-dark_1Way down vs BS_Tumor_mid-dark	-1.55988	1.2565
559	309	Ppfia4	Ppfia4	9.54006	9.66622	9.55676	9.53937	9.56837	9.52787	9.53983	9.66185	9.45962	9.38748	9.31028	9.40801	0.809077	0.988495	-1.01164	Hippo_Tumor_mid-dark down vs Hippo_Vehic_mid-dark	-1.11788	1.0923	-0.016694	0.0804057	1.0919	1.0919	Hippo_Tumor_mid-day_1Way up vs Hippo_Vehic_mid-day	-1.01201	1.20657	0.126846	0.739856	0.980412	-1.01998	Hy_Vehic_mid-dark_1Way down vs Hy_Tumor_mid-dark	-1.15692	1.11204	-0.0285393	0.106612	1.09731	1.09731	Hy_Vehic_mid-day_1Way up vs Hy_Tumor_mid-day	-1.02312	1.23193	0.133975	0.265923	0.901664	-1.10906	BS_Vehic_mid-dark_1Way down vs BS_Tumor_mid-dark	-1.34237	1.09135
105	310	Casp6	Casp6	7.4619	7.40524	7.60984	7.47653	7.26514	7.16842	7.24231	7.30861	7.02138	6.9362	6.93541	6.91783	0.147225	0.902537	-1.10799	Hippo_Tumor_mid-dark down vs Hippo_Vehic_mid-dark	-1.27796	1.04099	-0.147942	0.473592	0.951789	-1.05065	Hippo_Tumor_mid-day_1Way down vs Hippo_Vehic_mid-day	-1.21183	1.0978	-0.071286	0.821515	0.9843	-1.01595	Hy_Vehic_mid-dark_1Way down vs Hy_Tumor_mid-dark	-1.1786	1.14189	-0.02283	0.147799	1.10205	1.10205	Hy_Vehic_mid-day_1Way up vs Hy_Tumor_mid-day	-1.04002	1.26312	0.14019	0.348314	0.942151	-1.0614	BS_Vehic_mid-dark_1Way down vs BS_Tumor_mid-dark	-1.21019	1.07422
323	311	Hrk	Hrk	9.09514	8.9639	9.19553	9.12209	7.2666	7.24812	7.19471	7.4235	5.85992	5.90482	5.80042	5.88069	0.368648	0.932781	-1.07206	Hippo_Tumor_mid-dark down vs Hippo_Vehic_mid-dark	-1.25739	1.09403	-0.10039	0.16426	0.89615	-1.11588	Hippo_Tumor_mid-day_1Way down vs Hippo_Vehic_mid-day	-1.30879	1.05107	-0.158188	0.668024	0.951392	-1.05109	Hy_Vehic_mid-dark_1Way down vs Hy_Tumor_mid-dark	-1.34335	1.21593	-0.071888	0.264807	1.12926	1.12926	Hy_Vehic_mid-day_1Way up vs Hy_Tumor_mid-day	-1.10937	1.4147	0.17538	0.768185	0.959599	-1.0421	BS_Vehic_mid-dark_1Way down vs BS_Tumor_mid-dark	-1.39668	1.2861
146	312	Cd8b1	Cd8b1	4.40388	4.04049	3.85286	3.77241	3.81577	4.19832	4.04218	3.84864	3.82354	4.17732	3.99649	4.08772	0.10037	1.46512	1.46512	Hippo_Tumor_mid-dark up vs Hippo_Vehic_mid-dark	-1.08586	2.33087	0.551014	0.408728	1.2042	1.2042	Hippo_Tumor_mid-day_1Way up vs Hippo_Vehic_mid-day	-1.32113	1.91578	0.26808	0.514958	1.16993	1.16993	Hy_Vehic_mid-dark_1Way up vs Hy_Tumor_mid-dark	-1.41845	1.94147	0.226417	0.280739	0.784759	-1.27428	Hy_Vehic_mid-day_1Way down vs Hy_Tumor_mid-day	-2.02918	1.24966	-0.349679	0.324834	1.12736	1.12736	BS_Vehic_mid-dark_1Way up vs BS_Tumor_mid-dark	-1.14012	1.44904
64	313	Bcl2l1	Bcl2l1	10.7507	10.8183	10.7158	10.7142	10.9341	10.881	10.8338	10.7902	10.8966	10.7964	10.8487	10.6675	0.534802	1.02447	1.02447	Hippo_Tumor_mid-dark up vs Hippo_Vehic_mid-dark	-1.05825	1.11068	0.03488	0.0763426	1.07488	1.07488	Hippo_Tumor_mid-day_1Way up vs Hippo_Vehic_mid-day	-1.00862	1.16533	0.10418	0.0356693	0.932826	-1.07201	Hy_Vehic_mid-dark_1Way down vs Hy_Tumor_mid-dark	-1.14299	-1.00544	-0.10032	0.0380208	0.939002	-1.06496	Hy_Vehic_mid-day_1Way down vs Hy_Tumor_mid-day	-1.12956	-1.00406	-0.0908	0.410299	0.967374	-1.03373	BS_Vehic_mid-dark_1Way down vs BS_Tumor_mid-dark	-1.12372	1.05159
166	314	Clic4	Clic4	9.35919	9.5763	9.42047	9.55312	10.2073	10.3221	10.312	10.3423	10.6994	10.8065	10.769	10.757	0.610499	0.958419	-1.04339	Hippo_Tumor_mid-dark down vs Hippo_Vehic_mid-dark	-1.24081	1.13977	-0.061272	0.84663	1.0162	1.0162	Hippo_Tumor_mid-day_1Way up vs Hippo_Vehic_mid-day	-1.17026	1.20848	0.023184	0.370911	1.07527	1.07527	Hy_Vehic_mid-dark_1Way up vs Hy_Tumor_mid-dark	-1.1014	1.27344	0.104693	0.848432	1.01412	1.01412	Hy_Vehic_mid-day_1Way up vs Hy_Tumor_mid-day	-1.15183	1.18459	0.02023	0.388807	1.0494	1.0494	BS_Vehic_mid-dark_1Way up vs BS_Tumor_mid-dark	-1.06991	1.17822
530	315	Pcna	Pcna	10.4924	10.511	10.398	10.5492	10.2339	10.1681	10.2459	10.1525	10.4915	10.4094	10.4318	10.4321	0.212041	1.06761	1.06761	Hippo_Tumor_mid-dark up vs Hippo_Vehic_mid-dark	-1.04213	1.1878	0.09438	0.606006	0.973869	-1.02683	Hippo_Tumor_mid-day_1Way down vs Hippo_Vehic_mid-day	-1.14244	1.08351	-0.0382	0.857817	1.00835	1.00835	Hy_Vehic_mid-dark_1Way up vs Hy_Tumor_mid-dark	-1.09419	1.11254	0.012	0.800345	0.989266	-1.01085	Hy_Vehic_mid-day_1Way down vs Hy_Tumor_mid-day	-1.1064	1.08278	-0.01557	0.424827	0.959464	-1.04225	BS_Vehic_mid-dark_1Way down vs BS_Tumor_mid-dark	-1.16054	1.06836
145	316	Cd8a	Cd8a	2.74353	3.00765	3.29442	2.96785	1.53129	2.59778	1.45483	2.57154	2.34001	2.23229	2.31617	2.55866	0.0472799	0.682602	-1.46498	Hippo_Tumor_mid-dark down vs Hippo_Vehic_mid-dark	-2.1351	-1.00519	-0.550884	0.87858	1.02797	1.02797	Hippo_Tumor_mid-day_1Way up vs Hippo_Vehic_mid-day	-1.41777	1.49818	0.039792	0.933247	0.948383	-1.05443	Hy_Vehic_mid-dark_1Way down vs Hy_Tumor_mid-dark	-4.02969	3.62443	-0.0764576	0.975025	0.981972	-1.01836	Hy_Vehic_mid-day_1Way down vs Hy_Tumor_mid-day	-3.48929	3.36461	-0.0262465	0.912365	0.983609	-1.01666	BS_Vehic_mid-dark_1Way down vs BS_Tumor_mid-dark	-1.39269	1.34741
631	317	Sell	Sell	4.03857	3.89133	3.54709	3.96452	4.27435	3.95701	4.0275	3.74555	3.93264	4.05232	4.18686	4.02784	0.0633336	1.40589	1.40589	Hippo_Tumor_mid-dark up vs Hippo_Vehic_mid-dark	-1.02151	2.01904	0.491482	0.770198	0.950535	-1.05204	Hippo_Tumor_mid-day_1Way down vs Hippo_Vehic_mid-day	-1.51086	1.36509	-0.073188	0.527314	0.84273	-1.18662	Hy_Vehic_mid-dark_1Way down vs Hy_Tumor_mid-dark	-2.09643	1.48887	-0.246857	0.555139	0.863664	-1.15786	Hy_Vehic_mid-day_1Way down vs Hy_Tumor_mid-day	-1.95296	1.45675	-0.211457	0.422382	1.19269	1.19269	BS_Vehic_mid-dark_1Way up vs BS_Tumor_mid-dark	-1.32198	1.88054
477	318	Msh2	Msh2	9.48566	9.36861	9.43912	9.43989	10.0678	10.0616	10.0845	10.065	10.1025	9.98643	10.0548	10.0882	0.409303	1.03279	1.03279	Hippo_Tumor_mid-dark up vs Hippo_Vehic_mid-dark	-1.04964	1.1196	0.046542	0.212796	0.951794	-1.05065	Hippo_Tumor_mid-day_1Way down vs Hippo_Vehic_mid-day	-1.13896	1.0318	-0.071278	0.853388	1.01161	1.01161	Hy_Vehic_mid-dark_1Way up vs Hy_Tumor_mid-dark	-1.1283	1.15464	0.0166487	0.96739	1.00235	1.00235	Hy_Vehic_mid-day_1Way up vs Hy_Tumor_mid-day	-1.12652	1.13182	0.003381	0.337377	0.967488	-1.03361	BS_Vehic_mid-dark_1Way down vs BS_Tumor_mid-dark	-1.10975	1.03877
121	319	Cd14	Cd14	6.63831	6.36941	6.45118	6.44263	6.5009	6.22792	6.46614	6.23619	6.64015	6.62045	6.60396	6.43976	0.172067	1.13849	1.13849	Hippo_Tumor_mid-dark up vs Hippo_Vehic_mid-dark	-1.06463	1.37994	0.187124	0.583642	0.950514	-1.05206	Hippo_Tumor_mid-day_1Way down vs Hippo_Vehic_mid-day	-1.27518	1.1521	-0.07322	0.873096	0.976195	-1.02439	Hy_Vehic_mid-dark_1Way down vs Hy_Tumor_mid-dark	-1.41001	1.34368	-0.0347587	0.966989	1.00575	1.00575	Hy_Vehic_mid-day_1Way up vs Hy_Tumor_mid-day	-1.33342	1.3488	0.0082685	0.795368	0.97523	-1.0254	BS_Vehic_mid-dark_1Way down vs BS_Tumor_mid-dark	-1.25556	1.19413
25	320	Akt2	Akt2	9.50828	9.56816	9.59183	9.72338	8.90563	8.86504	8.9222	8.93024	9.03943	9.07376	9.11861	9.17099	0.433709	0.943734	-1.05962	Hippo_Tumor_mid-dark down vs Hippo_Vehic_mid-dark	-1.23465	1.09962	-0.083548	0.155157	0.897994	-1.11359	Hippo_Tumor_mid-day_1Way down vs Hippo_Vehic_mid-day	-1.29753	1.04632	-0.155222	0.834229	1.01155	1.01155	Hy_Vehic_mid-dark_1Way up vs Hy_Tumor_mid-dark	-1.11043	1.13624	0.016574	0.377116	1.04623	1.04623	Hy_Vehic_mid-day_1Way up vs Hy_Tumor_mid-day	-1.06351	1.16412	0.0652015	0.548944	1.05642	1.05642	BS_Vehic_mid-dark_1Way up vs BS_Tumor_mid-dark	-1.14556	1.27846
756	321	Trp53	Trp53	8.0804	8.12531	7.97345	7.89235	7.56658	7.81667	7.75188	7.9327	7.56671	7.74881	7.63323	7.73984	0.388693	1.07695	1.07695	Hippo_Tumor_mid-dark up vs Hippo_Vehic_mid-dark	-1.10874	1.28593	0.106948	0.0715108	1.17525	1.17525	Hippo_Tumor_mid-day_1Way up vs Hippo_Vehic_mid-day	-1.016	1.4033	0.232962	0.0160501	1.13705	1.13705	Hy_Vehic_mid-dark_1Way up vs Hy_Tumor_mid-dark	1.02851	1.25704	0.185295	0.081913	1.08375	1.08375	Hy_Vehic_mid-day_1Way up vs Hy_Tumor_mid-day	-1.0118	1.18837	0.116034	0.413131	1.04719	1.04719	BS_Vehic_mid-dark_1Way up vs BS_Tumor_mid-dark	-1.0732	1.17687
761	322	Tspan18	Tspan18	8.18694	8.29147	8.45047	8.06334	7.19418	7.21637	7.30706	7.11675	6.23476	6.29048	6.29822	6.36316	0.182003	0.833049	-1.20041	Hippo_Tumor_mid-dark down vs Hippo_Vehic_mid-dark	-1.58438	1.09951	-0.263526	0.244658	1.17131	1.17131	Hippo_Tumor_mid-day_1Way up vs Hippo_Vehic_mid-day	-1.12682	1.54598	0.228128	0.613332	1.08138	1.08138	Hy_Vehic_mid-dark_1Way up vs Hy_Tumor_mid-dark	-1.28175	1.49885	0.112875	0.62717	0.933279	-1.07149	Hy_Vehic_mid-day_1Way down vs Hy_Tumor_mid-day	-1.44618	1.25964	-0.09962	0.755486	1.04497	1.04497	BS_Vehic_mid-dark_1Way up vs BS_Tumor_mid-dark	-1.28609	1.40436
183	323	Cryba4	Cryba4	5.15188	4.83424	4.85786	4.69548	4.80295	4.47518	4.49015	4.53299	4.37832	4.31869	4.75944	4.24721	0.203241	1.22605	1.22605	Hippo_Tumor_mid-dark up vs Hippo_Vehic_mid-dark	-1.12959	1.69799	0.294018	0.540069	1.10096	1.10096	Hippo_Tumor_mid-day_1Way up vs Hippo_Vehic_mid-day	-1.25793	1.52475	0.13876	0.0677001	0.805076	-1.24212	Hy_Vehic_mid-dark_1Way down vs Hy_Tumor_mid-dark	-1.57124	1.01839	-0.312804	0.694987	1.04088	1.04088	Hy_Vehic_mid-day_1Way up vs Hy_Tumor_mid-day	-1.19224	1.29171	0.057805	0.0376168	1.30235	1.30235	BS_Vehic_mid-dark_1Way up vs BS_Tumor_mid-dark	1.01741	1.66709
239	324	Ercc2	Ercc2	9.01917	8.92163	8.99752	8.91134	9.06559	9.13121	9.1138	9.10876	8.91921	8.92275	8.85199	8.8629	0.732771	1.01512	1.01512	Hippo_Tumor_mid-dark up vs Hippo_Vehic_mid-dark	-1.07954	1.11243	0.021646	0.870924	1.00716	1.00716	Hippo_Tumor_mid-day_1Way up vs Hippo_Vehic_mid-day	-1.08807	1.1037	0.010286	0.554024	1.03398	1.03398	Hy_Vehic_mid-dark_1Way up vs Hy_Tumor_mid-dark	-1.08917	1.16444	0.0482027	0.762876	0.984553	-1.01569	Hy_Vehic_mid-day_1Way down vs Hy_Tumor_mid-day	-1.13283	1.0981	-0.022459	0.21004	0.95448	-1.04769	BS_Vehic_mid-dark_1Way down vs BS_Tumor_mid-dark	-1.13022	1.02967
131	325	Cd3e	Cd3e	3.59136	3.29586	3.35648	2.38698	2.74217	3.35765	3.65191	3.19485	3.2334	3.17894	3.03207	3.35162	0.706167	1.17681	1.17681	Hippo_Tumor_mid-dark up vs Hippo_Vehic_mid-dark	-2.08842	2.89221	0.23488	0.156928	1.87758	1.87758	Hippo_Tumor_mid-day_1Way up vs Hippo_Vehic_mid-day	-1.30896	4.61449	0.908877	0.0115948	1.87871	1.87871	Hy_Vehic_mid-dark_1Way up vs Hy_Tumor_mid-dark	1.18114	2.98827	0.909744	0.57718	0.89329	-1.11946	Hy_Vehic_mid-day_1Way down vs Hy_Tumor_mid-day	-1.71456	1.36816	-0.1628	0.453207	0.869753	-1.14975	BS_Vehic_mid-dark_1Way down vs BS_Tumor_mid-dark	-1.69178	1.27978
379	326	Jun	Jun	10.8384	10.7354	10.9039	10.6861	9.63525	9.53364	9.76036	9.57402	9.53181	9.23783	9.64558	9.27332	0.572821	0.955588	-1.04648	Hippo_Tumor_mid-dark down vs Hippo_Vehic_mid-dark	-1.23703	1.12959	-0.06554	0.671131	1.03472	1.03472	Hippo_Tumor_mid-day_1Way up vs Hippo_Vehic_mid-day	-1.14242	1.22313	0.04924	0.316409	1.09059	1.09059	Hy_Vehic_mid-dark_1Way up vs Hy_Tumor_mid-dark	-1.09755	1.30541	0.125111	0.720207	1.02838	1.02838	Hy_Vehic_mid-day_1Way up vs Hy_Tumor_mid-day	-1.14702	1.21305	0.0403735	0.311848	1.08206	1.08206	BS_Vehic_mid-dark_1Way up vs BS_Tumor_mid-dark	-1.08518	1.27057
322	327	Hps4	Hps4	7.55705	7.40254	7.54468	7.32295	7.25109	7.27487	7.42315	7.43119	7.10104	7.11933	7.21319	7.08062	0.926206	1.00861	1.00861	Hippo_Tumor_mid-dark up vs Hippo_Vehic_mid-dark	-1.20264	1.22343	0.012364	0.553235	1.05672	1.05672	Hippo_Tumor_mid-day_1Way up vs Hippo_Vehic_mid-day	-1.14789	1.28179	0.079588	0.32436	1.12667	1.12667	Hy_Vehic_mid-dark_1Way up vs Hy_Tumor_mid-dark	-1.14142	1.44889	0.172063	0.329482	1.11444	1.11444	Hy_Vehic_mid-day_1Way up vs Hy_Tumor_mid-day	-1.13054	1.40411	0.156322	0.190988	1.08084	1.08084	BS_Vehic_mid-dark_1Way up vs BS_Tumor_mid-dark	-1.0442	1.21985
54	328	Bag3	Bag3	7.38114	7.34659	7.5313	7.41045	7.64368	7.56882	7.78873	7.52742	8.82943	8.66007	8.96054	8.66476	0.125974	0.901147	-1.1097	Hippo_Tumor_mid-dark down vs Hippo_Vehic_mid-dark	-1.27222	1.03312	-0.150166	0.502224	0.956705	-1.04525	Hippo_Tumor_mid-day_1Way down vs Hippo_Vehic_mid-day	-1.19834	1.09682	-0.063854	0.264031	1.10577	1.10577	Hy_Vehic_mid-dark_1Way up vs Hy_Tumor_mid-dark	-1.08929	1.3319	0.14505	0.722666	0.971715	-1.02911	Hy_Vehic_mid-day_1Way down vs Hy_Tumor_mid-day	-1.22092	1.15283	-0.0413955	0.0452867	1.09513	1.09513	BS_Vehic_mid-dark_1Way up vs BS_Tumor_mid-dark	1.00217	1.19672
51	329	Axl	Axl	9.29662	9.29774	9.33197	9.39533	9.56807	9.61615	9.57408	9.5968	9.70996	9.80709	9.7323	9.77392	0.520499	0.975796	-1.0248	Hippo_Tumor_mid-dark down vs Hippo_Vehic_mid-dark	-1.10911	1.05607	-0.035348	0.0884931	0.934596	-1.06998	Hippo_Tumor_mid-day_1Way down vs Hippo_Vehic_mid-day	-1.158	1.01148	-0.097586	0.932277	1.00417	1.00417	Hy_Vehic_mid-dark_1Way up vs Hy_Tumor_mid-dark	-1.10484	1.11408	0.00600933	0.766143	0.986677	-1.0135	Hy_Vehic_mid-day_1Way down vs Hy_Tumor_mid-day	-1.11496	1.08545	-0.0193505	0.69245	1.01561	1.01561	BS_Vehic_mid-dark_1Way up vs BS_Tumor_mid-dark	-1.06863	1.10225
728	330	Tnfrsf10b	Tnfrsf10b	5.29602	5.0389	5.24037	5.03179	4.76368	5.07592	5.06914	4.88008	5.24021	5.08372	4.8569	5.2604	0.730693	1.03933	1.03933	Hippo_Tumor_mid-dark up vs Hippo_Vehic_mid-dark	-1.21517	1.31264	0.055654	0.96483	1.00494	1.00494	Hippo_Tumor_mid-day_1Way up vs Hippo_Vehic_mid-day	-1.25675	1.26921	0.007116	0.0971403	1.23581	1.23581	Hy_Vehic_mid-dark_1Way up vs Hy_Tumor_mid-dark	-1.04512	1.59615	0.305461	0.234116	0.873064	-1.14539	Hy_Vehic_mid-day_1Way down vs Hy_Tumor_mid-day	-1.44885	1.10437	-0.195841	0.0609396	0.766676	-1.30433	BS_Vehic_mid-dark_1Way down vs BS_Tumor_mid-dark	-1.72499	1.01393
341	331	Ikbkg	Ikbkg	8.79479	8.73816	8.72074	8.83769	8.87065	8.82849	8.70042	8.89596	8.50915	8.53235	8.38339	8.54778	0.253324	1.05267	1.05267	Hippo_Tumor_mid-dark up vs Hippo_Vehic_mid-dark	-1.04133	1.15391	0.074054	0.130785	0.933334	-1.07143	Hippo_Tumor_mid-day_1Way down vs Hippo_Vehic_mid-day	-1.17447	1.0231	-0.099534	0.0103188	0.8887	-1.12524	Hy_Vehic_mid-dark_1Way down vs Hy_Tumor_mid-dark	-1.22517	-1.03346	-0.170232	0.218676	1.04787	1.04787	Hy_Vehic_mid-day_1Way up vs Hy_Tumor_mid-day	-1.03189	1.13305	0.067461	0.0780894	0.916522	-1.09108	BS_Vehic_mid-dark_1Way down vs BS_Tumor_mid-dark	-1.20372	1.01114
457	332	Mcm2	Mcm2	5.84633	5.97077	6.07752	5.99421	5.43213	5.39556	5.7476	5.85769	6.07294	6.19533	6.10995	6.30313	0.0551443	0.851934	-1.1738	Hippo_Tumor_mid-dark down vs Hippo_Vehic_mid-dark	-1.38329	1.00398	-0.231186	0.836509	0.983883	-1.01638	Hippo_Tumor_mid-day_1Way down vs Hippo_Vehic_mid-day	-1.19778	1.15948	-0.023442	0.216596	1.24441	1.24441	Hy_Vehic_mid-dark_1Way up vs Hy_Tumor_mid-dark	-1.15612	1.79031	0.315463	0.0587949	1.37758	1.37758	Hy_Vehic_mid-day_1Way up vs Hy_Tumor_mid-day	-1.01388	1.92405	0.462132	0.761446	1.02598	1.02598	BS_Vehic_mid-dark_1Way up vs BS_Tumor_mid-dark	-1.16321	1.22444
694	333	Tarbp2	Tarbp2	8.12414	8.11707	8.15523	8.00009	7.65155	7.72236	7.65556	7.82845	7.716	7.68519	7.59929	7.77538	0.701308	0.978679	-1.02179	Hippo_Tumor_mid-dark down vs Hippo_Vehic_mid-dark	-1.1486	1.10014	-0.031092	0.161131	1.08447	1.08447	Hippo_Tumor_mid-day_1Way up vs Hippo_Vehic_mid-day	-1.03656	1.21906	0.116986	0.972596	1.00278	1.00278	Hy_Vehic_mid-dark_1Way up vs Hy_Tumor_mid-dark	-1.18338	1.18997	0.00400267	0.330667	1.07631	1.07631	Hy_Vehic_mid-day_1Way up vs Hy_Tumor_mid-day	-1.08727	1.25955	0.106097	0.293132	0.922284	-1.08426	BS_Vehic_mid-dark_1Way down vs BS_Tumor_mid-dark	-1.2702	1.08044
334	334	Igf1	Igf1	5.293	5.59502	5.60397	5.60235	5.83663	5.57475	5.43105	5.25127	5.39015	5.52661	5.65334	5.43871	0.104519	0.806098	-1.24054	Hippo_Tumor_mid-dark down vs Hippo_Vehic_mid-dark	-1.61778	1.05122	-0.310972	0.968134	0.994931	-1.0051	Hippo_Tumor_mid-day_1Way down vs Hippo_Vehic_mid-day	-1.31073	1.29748	-0.007332	0.121793	0.754934	-1.32462	Hy_Vehic_mid-dark_1Way down vs Hy_Tumor_mid-dark	-1.91177	1.08957	-0.405577	0.174264	0.799138	-1.25135	Hy_Vehic_mid-day_1Way down vs Hy_Tumor_mid-day	-1.75285	1.11941	-0.323484	0.152599	1.20013	1.20013	BS_Vehic_mid-dark_1Way up vs BS_Tumor_mid-dark	-1.07854	1.55343
110	335	Ccdc127	Ccdc127	11.054	10.9297	11.033	11.0088	11.2385	11.1905	11.2229	11.1951	11.0884	11.0302	11.0942	11.0815	0.746551	1.01468	1.01468	Hippo_Tumor_mid-dark up vs Hippo_Vehic_mid-dark	-1.08259	1.11461	0.02102	0.233789	0.946648	-1.05636	Hippo_Tumor_mid-day_1Way down vs Hippo_Vehic_mid-day	-1.16039	1.03988	-0.0791	0.796099	0.98925	-1.01087	Hy_Vehic_mid-dark_1Way down vs Hy_Tumor_mid-dark	-1.10444	1.08082	-0.0155933	0.93479	1.00314	1.00314	Hy_Vehic_mid-day_1Way up vs Hy_Tumor_mid-day	-1.08132	1.08813	0.00453	0.930047	1.00405	1.00405	BS_Vehic_mid-dark_1Way up vs BS_Tumor_mid-dark	-1.09676	1.10566
206	336	Ddx58	Ddx58	7.13647	7.14126	7.13324	7.31335	7.26376	7.48578	7.28872	7.47836	7.22148	7.26432	7.11027	7.22425	0.975627	1.00224	1.00224	Hippo_Tumor_mid-dark up vs Hippo_Vehic_mid-dark	-1.16265	1.16786	0.00323	0.117733	0.887557	-1.12669	Hippo_Tumor_mid-day_1Way down vs Hippo_Vehic_mid-day	-1.31288	1.03423	-0.172088	0.81728	1.01745	1.01745	Hy_Vehic_mid-dark_1Way up vs Hy_Tumor_mid-dark	-1.15166	1.1922	0.024956	0.940333	0.99487	-1.00516	Hy_Vehic_mid-day_1Way down vs Hy_Tumor_mid-day	-1.16269	1.15079	-0.0074195	0.438036	0.92581	-1.08014	BS_Vehic_mid-dark_1Way down vs BS_Tumor_mid-dark	-1.32752	1.13785
232	337	Entpd2	Entpd2	8.0251	7.92435	7.86457	8.01179	8.51795	8.57294	8.52315	8.73584	8.0936	8.17891	8.21449	8.21182	0.0917898	1.1177	1.1177	Hippo_Tumor_mid-dark up vs Hippo_Vehic_mid-dark	-1.02045	1.2748	0.160534	0.343084	0.941186	-1.06249	Hippo_Tumor_mid-day_1Way down vs Hippo_Vehic_mid-day	-1.21183	1.07347	-0.087448	0.964822	1.00361	1.00361	Hy_Vehic_mid-dark_1Way up vs Hy_Tumor_mid-dark	-1.18502	1.1936	0.00520533	0.149526	1.11954	1.11954	Hy_Vehic_mid-day_1Way up vs Hy_Tumor_mid-day	-1.04742	1.31281	0.162906	0.342134	1.0874	1.0874	BS_Vehic_mid-dark_1Way up vs BS_Tumor_mid-dark	-1.10325	1.30453
41	338	Atf3	Atf3	4.91847	5.48639	5.30442	5.39575	5.06371	5.36171	5.52517	5.43138	5.20376	5.40041	5.57283	5.36928	0.209123	0.765276	-1.30672	Hippo_Tumor_mid-dark down vs Hippo_Vehic_mid-dark	-2.01549	1.18036	-0.385948	0.762538	1.06484	1.06484	Hippo_Tumor_mid-day_1Way up vs Hippo_Vehic_mid-day	-1.44848	1.64242	0.090642	0.0990034	1.37694	1.37694	Hy_Vehic_mid-dark_1Way up vs Hy_Tumor_mid-dark	-1.0715	2.03153	0.461464	0.774875	1.04948	1.04948	Hy_Vehic_mid-day_1Way up vs Hy_Tumor_mid-day	-1.36201	1.50012	0.0696695	0.00725971	1.29152	1.29152	BS_Vehic_mid-dark_1Way up vs BS_Tumor_mid-dark	1.08344	1.53955
229	339	Emcn	Emcn	7.66541	7.58563	7.74137	7.87127	7.75254	7.64689	7.9792	7.86018	7.93964	7.85827	8.13158	8.13786	0.60473	0.948709	-1.05406	Hippo_Tumor_mid-dark down vs Hippo_Vehic_mid-dark	-1.30218	1.17203	-0.075962	0.0645009	0.820379	-1.21895	Hippo_Tumor_mid-day_1Way down vs Hippo_Vehic_mid-day	-1.50588	1.01349	-0.285638	0.00434516	1.17012	1.17012	Hy_Vehic_mid-dark_1Way up vs Hy_Tumor_mid-dark	1.06035	1.29126	0.226662	0.00369707	1.15933	1.15933	Hy_Vehic_mid-day_1Way up vs Hy_Tumor_mid-day	1.05903	1.26913	0.213291	0.0446529	1.1423	1.1423	BS_Vehic_mid-dark_1Way up vs BS_Tumor_mid-dark	1.00362	1.30015
84	340	Brca1	Brca1	3.91356	4.38832	4.51924	4.14527	4.22916	4.58996	4.68696	4.61144	5.30799	5.55463	5.39078	5.38471	0.0747583	0.657162	-1.5217	Hippo_Tumor_mid-dark down vs Hippo_Vehic_mid-dark	-2.42719	1.04821	-0.60568	0.455471	1.18349	1.18349	Hippo_Tumor_mid-day_1Way up vs Hippo_Vehic_mid-day	-1.34776	1.88773	0.243046	0.106082	1.37345	1.37345	Hy_Vehic_mid-dark_1Way up vs Hy_Tumor_mid-dark	-1.08052	2.03824	0.457801	0.930685	1.015	1.015	Hy_Vehic_mid-day_1Way up vs Hy_Tumor_mid-day	-1.41585	1.45863	0.021475	0.64558	1.05906	1.05906	BS_Vehic_mid-dark_1Way up vs BS_Tumor_mid-dark	-1.22534	1.37435
263	341	Fdxr	Fdxr	5.97749	5.85412	6.12578	5.83615	5.93524	5.97077	5.93793	5.98793	5.96629	5.89221	5.95593	6.04427	0.364958	0.902319	-1.10826	Hippo_Tumor_mid-dark down vs Hippo_Vehic_mid-dark	-1.39999	1.13985	-0.14829	0.911468	1.01253	1.01253	Hippo_Tumor_mid-day_1Way up vs Hippo_Vehic_mid-day	-1.24761	1.27907	0.017964	0.985977	1.00187	1.00187	Hy_Vehic_mid-dark_1Way up vs Hy_Tumor_mid-dark	-1.24983	1.2545	0.00269067	0.902886	1.01197	1.01197	Hy_Vehic_mid-day_1Way up vs Hy_Tumor_mid-day	-1.2149	1.24415	0.0171625	0.927264	0.992845	-1.00721	BS_Vehic_mid-dark_1Way down vs BS_Tumor_mid-dark	-1.18774	1.17081
221	342	Dusp7	Dusp7	10.7384	10.6943	10.7967	10.7084	9.66095	9.65324	9.80819	9.74592	9.73396	9.73608	9.97126	9.67916	0.295762	0.960408	-1.04122	Hippo_Tumor_mid-dark down vs Hippo_Vehic_mid-dark	-1.12707	1.03959	-0.05828	0.796474	0.990247	-1.00985	Hippo_Tumor_mid-day_1Way down vs Hippo_Vehic_mid-day	-1.09311	1.07189	-0.01414	0.00940237	1.10745	1.10745	Hy_Vehic_mid-dark_1Way up vs Hy_Tumor_mid-dark	1.03008	1.19064	0.147247	0.0572563	1.06635	1.06635	Hy_Vehic_mid-day_1Way up vs Hy_Tumor_mid-day	-1.0023	1.1397	0.092675	0.00925999	1.17879	1.17879	BS_Vehic_mid-dark_1Way up vs BS_Tumor_mid-dark	1.04814	1.32572
373	343	Itgav	Itgav	9.87846	9.79925	9.77639	9.79061	9.8048	9.69912	9.84429	9.72139	10.3941	10.3966	10.4688	10.3845	0.0795703	1.07331	1.07331	Hippo_Tumor_mid-dark up vs Hippo_Vehic_mid-dark	-1.0094	1.16283	0.102066	0.876001	1.00601	1.00601	Hippo_Tumor_mid-day_1Way up vs Hippo_Vehic_mid-day	-1.07693	1.08991	0.008644	0.509725	1.02775	1.02775	Hy_Vehic_mid-dark_1Way up vs Hy_Tumor_mid-dark	-1.06169	1.12143	0.03949	0.684089	1.01555	1.01555	Hy_Vehic_mid-day_1Way up vs Hy_Tumor_mid-day	-1.06683	1.10028	0.022268	0.0173108	1.05313	1.05313	BS_Vehic_mid-dark_1Way up vs BS_Tumor_mid-dark	1.01057	1.09748
181	344	Crem	Crem	8.02619	7.82433	8.01726	7.95782	8.30114	8.08447	8.18164	8.07642	7.7451	7.70701	7.78828	7.7022	0.936765	1.00621	1.00621	Hippo_Tumor_mid-dark up vs Hippo_Vehic_mid-dark	-1.16972	1.18431	0.008938	0.246211	0.911621	-1.09695	Hippo_Tumor_mid-day_1Way down vs Hippo_Vehic_mid-day	-1.2911	1.07297	-0.133494	0.289855	0.920504	-1.08636	Hy_Vehic_mid-dark_1Way down vs Hy_Tumor_mid-dark	-1.27764	1.08258	-0.119503	0.93679	0.99444	-1.00559	Hy_Vehic_mid-day_1Way down vs Hy_Tumor_mid-day	-1.16713	1.15419	-0.0080435	0.682609	1.03038	1.03038	BS_Vehic_mid-dark_1Way up vs BS_Tumor_mid-dark	-1.13096	1.20072
162	345	Cks1b	Cks1b	6.87674	6.69229	6.70239	6.81164	6.95596	6.8564	6.87994	7.13013	6.59444	6.60687	6.53376	6.58318	0.119847	1.12846	1.12846	Hippo_Tumor_mid-dark up vs Hippo_Vehic_mid-dark	-1.03568	1.31885	0.17435	0.277282	0.920607	-1.08624	Hippo_Tumor_mid-day_1Way down vs Hippo_Vehic_mid-day	-1.26951	1.07593	-0.119342	0.499072	0.948673	-1.0541	Hy_Vehic_mid-dark_1Way down vs Hy_Tumor_mid-dark	-1.24159	1.11741	-0.0760167	0.0173147	1.20893	1.20893	Hy_Vehic_mid-day_1Way up vs Hy_Tumor_mid-day	1.04015	1.4051	0.273733	0.573716	0.958815	-1.04295	BS_Vehic_mid-dark_1Way down vs BS_Tumor_mid-dark	-1.21886	1.12053
176	346	Cox5b	Cox5b	14.6654	14.5641	14.5431	14.5398	14.4921	14.4501	14.5094	14.444	14.6596	14.6061	14.6463	14.6864	0.104052	1.08841	1.08841	Hippo_Tumor_mid-dark up vs Hippo_Vehic_mid-dark	-1.01967	1.20794	0.12222	0.73609	1.017	1.017	Hippo_Tumor_mid-day_1Way up vs Hippo_Vehic_mid-day	-1.09127	1.12869	0.02432	0.7437	1.01208	1.01208	Hy_Vehic_mid-dark_1Way up vs Hy_Tumor_mid-dark	-1.06785	1.0938	0.01732	0.900383	0.995795	-1.00422	Hy_Vehic_mid-day_1Way down vs Hy_Tumor_mid-day	-1.07847	1.06942	-0.00608	0.771158	0.990775	-1.00931	BS_Vehic_mid-dark_1Way down vs BS_Tumor_mid-dark	-1.07892	1.05911
566	347	Prkaca	Prkaca	12.5977	12.5964	12.5234	12.4654	13.352	13.3123	13.3454	13.3441	13.2976	13.3387	13.3517	13.3168	0.345814	1.05289	1.05289	Hippo_Tumor_mid-dark up vs Hippo_Vehic_mid-dark	-1.06284	1.17825	0.07436	0.106341	1.09505	1.09505	Hippo_Tumor_mid-day_1Way up vs Hippo_Vehic_mid-day	-1.02192	1.22542	0.131	0.939855	0.99544	-1.00458	Hy_Vehic_mid-dark_1Way down vs Hy_Tumor_mid-dark	-1.14216	1.13177	-0.00659333	0.693211	1.02226	1.02226	Hy_Vehic_mid-day_1Way up vs Hy_Tumor_mid-day	-1.10063	1.15017	0.03176	0.41477	1.03821	1.03821	BS_Vehic_mid-dark_1Way up vs BS_Tumor_mid-dark	-1.0595	1.14201
96	348	C6	C6	3.55163	3.33882	2.8823	2.9116	3.66759	2.87697	3.11872	3.06906	3.56335	3.26063	3.56461	3.76821	0.109362	1.59033	1.59033	Hippo_Tumor_mid-dark up vs Hippo_Vehic_mid-dark	-1.12317	2.84064	0.669322	0.295214	1.34464	1.34464	Hippo_Tumor_mid-day_1Way up vs Hippo_Vehic_mid-day	-1.32839	2.4018	0.427222	0.179117	0.683553	-1.46294	Hy_Vehic_mid-dark_1Way down vs Hy_Tumor_mid-dark	-2.60968	1.21936	-0.548875	0.597638	1.14241	1.14241	Hy_Vehic_mid-day_1Way up vs Hy_Tumor_mid-day	-1.48959	1.94406	0.192081	0.996423	1.00087	1.00087	BS_Vehic_mid-dark_1Way up vs BS_Tumor_mid-dark	-1.50165	1.50427
606	349	Reln	Reln	8.80299	8.51101	8.6402	8.49191	8.24138	7.89612	8.26931	8.04544	8.88911	8.77892	8.73026	8.80584	0.36229	1.11945	1.11945	Hippo_Tumor_mid-dark up vs Hippo_Vehic_mid-dark	-1.15285	1.44472	0.162794	0.913728	1.01333	1.01333	Hippo_Tumor_mid-day_1Way up vs Hippo_Vehic_mid-day	-1.27358	1.30777	0.019106	0.866322	1.01955	1.01955	Hy_Vehic_mid-dark_1Way up vs Hy_Tumor_mid-dark	-1.25137	1.30077	0.02793	0.335893	1.10905	1.10905	Hy_Vehic_mid-day_1Way up vs Hy_Tumor_mid-day	-1.12779	1.38716	0.149319	0.573191	0.895736	-1.1164	BS_Vehic_mid-dark_1Way down vs BS_Tumor_mid-dark	-1.67799	1.34633
513	350	Nrp2	Nrp2	9.81263	9.88235	10.003	9.7565	9.72995	9.56898	9.70671	9.53515	8.6936	8.63169	8.73934	8.56818	0.157606	0.876369	-1.14107	Hippo_Tumor_mid-dark down vs Hippo_Vehic_mid-dark	-1.37804	1.05837	-0.19039	0.341662	1.09115	1.09115	Hippo_Tumor_mid-day_1Way up vs Hippo_Vehic_mid-day	-1.10679	1.31775	0.12585	0.86808	0.98402	-1.01624	Hy_Vehic_mid-dark_1Way down vs Hy_Tumor_mid-dark	-1.24798	1.20842	-0.02324	0.792543	0.976823	-1.02373	Hy_Vehic_mid-day_1Way down vs Hy_Tumor_mid-day	-1.23632	1.17968	-0.0338305	0.607339	1.03222	1.03222	BS_Vehic_mid-dark_1Way up vs BS_Tumor_mid-dark	-1.10192	1.17407
91	351	C1qc	C1qc	10.3819	10.2559	10.2022	10.35	10.2643	10.1139	10.1064	9.98679	10.1743	10.0928	10.0617	9.97943	0.0928031	1.13266	1.13266	Hippo_Tumor_mid-dark up vs Hippo_Vehic_mid-dark	-1.02343	1.31299	0.17972	0.363411	0.936882	-1.06737	Hippo_Tumor_mid-day_1Way down vs Hippo_Vehic_mid-day	-1.2373	1.08604	-0.09406	0.254	0.896299	-1.1157	Hy_Vehic_mid-dark_1Way down vs Hy_Tumor_mid-dark	-1.36023	1.09274	-0.157948	0.314942	0.915691	-1.09207	Hy_Vehic_mid-day_1Way down vs Hy_Tumor_mid-day	-1.31011	1.09851	-0.127067	0.319725	0.924885	-1.08122	BS_Vehic_mid-dark_1Way down vs BS_Tumor_mid-dark	-1.27101	1.08724
780	352	Xiap	Xiap	11.7088	11.6034	11.6729	11.6776	12.3441	12.2974	12.3184	12.2523	12.0117	11.9438	11.9906	11.9404	0.515082	1.02517	1.02517	Hippo_Tumor_mid-dark up vs Hippo_Vehic_mid-dark	-1.0558	1.10961	0.03586	0.187449	0.949882	-1.05276	Hippo_Tumor_mid-day_1Way down vs Hippo_Vehic_mid-day	-1.13948	1.02812	-0.07418	0.767044	0.982367	-1.01795	Hy_Vehic_mid-dark_1Way down vs Hy_Tumor_mid-dark	-1.15586	1.11545	-0.0256667	0.571929	0.969162	-1.03182	Hy_Vehic_mid-day_1Way down vs Hy_Tumor_mid-day	-1.15954	1.08913	-0.04519	0.809492	0.985454	-1.01476	BS_Vehic_mid-dark_1Way down vs BS_Tumor_mid-dark	-1.1525	1.11922
271	353	Foxp3	Foxp3	4.53203	4.83934	4.72051	4.39643	4.20459	4.64308	4.51675	4.66204	4.27703	4.47111	4.51742	4.42581	0.442325	0.877532	-1.13956	Hippo_Tumor_mid-dark down vs Hippo_Vehic_mid-dark	-1.61961	1.2472	-0.188476	0.0826706	1.35935	1.35935	Hippo_Tumor_mid-day_1Way up vs Hippo_Vehic_mid-day	-1.04555	1.93198	0.442912	0.31414	1.24157	1.24157	Hy_Vehic_mid-dark_1Way up vs Hy_Tumor_mid-dark	-1.25867	1.94023	0.312163	0.945847	1.01323	1.01323	Hy_Vehic_mid-day_1Way up vs Hy_Tumor_mid-day	-1.48725	1.52687	0.018963	0.419197	1.18131	1.18131	BS_Vehic_mid-dark_1Way up vs BS_Tumor_mid-dark	-1.29814	1.81154
432	354	Ltbr	Ltbr	6.65957	6.84394	6.67433	6.72381	7.11831	7.20874	7.06487	7.15564	7.17597	7.157	7.17348	7.27169	0.886586	0.989821	-1.01028	Hippo_Tumor_mid-dark down vs Hippo_Vehic_mid-dark	-1.17338	1.14962	-0.01476	0.255461	1.08683	1.08683	Hippo_Tumor_mid-day_1Way up vs Hippo_Vehic_mid-day	-1.06865	1.26229	0.120128	0.531481	0.963632	-1.03774	Hy_Vehic_mid-dark_1Way down vs Hy_Tumor_mid-dark	-1.17531	1.09138	-0.0534453	0.499089	0.963864	-1.03749	Hy_Vehic_mid-day_1Way down vs Hy_Tumor_mid-day	-1.16318	1.08063	-0.0530985	0.98222	0.998279	-1.00172	BS_Vehic_mid-dark_1Way down vs BS_Tumor_mid-dark	-1.17794	1.17389
592	355	Rad17	Rad17	8.42779	8.35838	8.4038	8.44835	8.35483	8.42125	8.34502	8.37863	8.11977	8.2283	8.21288	8.29257	0.618072	1.01677	1.01677	Hippo_Tumor_mid-dark up vs Hippo_Vehic_mid-dark	-1.05413	1.08978	0.023996	0.07474	0.939546	-1.06434	Hippo_Tumor_mid-day_1Way down vs Hippo_Vehic_mid-day	-1.14077	1.00701	-0.089964	0.890268	0.993221	-1.00683	Hy_Vehic_mid-dark_1Way down vs Hy_Tumor_mid-dark	-1.11768	1.10258	-0.009814	0.517566	0.97089	-1.02998	Hy_Vehic_mid-day_1Way down vs Hy_Tumor_mid-day	-1.1337	1.06866	-0.04262	0.262814	1.06667	1.06667	BS_Vehic_mid-dark_1Way up vs BS_Tumor_mid-dark	-1.05516	1.20054
704	356	Tgfb1	Tgfb1	7.38801	7.20537	7.2159	7.36022	7.19784	7.10213	7.07859	7.2707	7.27249	7.23898	7.19875	7.25518	0.159191	1.1267	1.1267	Hippo_Tumor_mid-dark up vs Hippo_Vehic_mid-dark	-1.05335	1.33718	0.172106	0.202626	0.898225	-1.11331	Hippo_Tumor_mid-day_1Way down vs Hippo_Vehic_mid-day	-1.32128	1.06602	-0.154852	0.403385	0.920661	-1.08618	Hy_Vehic_mid-dark_1Way down vs Hy_Tumor_mid-dark	-1.33565	1.13212	-0.119257	0.206661	1.12394	1.12394	Hy_Vehic_mid-day_1Way up vs Hy_Tumor_mid-day	-1.07581	1.35901	0.168568	0.549593	0.950167	-1.05245	BS_Vehic_mid-dark_1Way down vs BS_Tumor_mid-dark	-1.25746	1.13526
525	357	Pacsin1	Pacsin1	12.2555	12.27	12.3413	12.2415	12.3241	12.4264	12.4764	12.4301	12.7198	12.764	12.8265	12.7321	0.133838	0.942275	-1.06126	Hippo_Tumor_mid-dark down vs Hippo_Vehic_mid-dark	-1.14944	1.02056	-0.08578	0.606732	1.01997	1.01997	Hippo_Tumor_mid-day_1Way up vs Hippo_Vehic_mid-day	-1.06188	1.10471	0.02852	0.0609037	1.11135	1.11135	Hy_Vehic_mid-dark_1Way up vs Hy_Tumor_mid-dark	-1.0056	1.24202	0.152313	0.957553	1.00257	1.00257	Hy_Vehic_mid-day_1Way up vs Hy_Tumor_mid-day	-1.10467	1.11035	0.0037	0.192953	1.07681	1.07681	BS_Vehic_mid-dark_1Way up vs BS_Tumor_mid-dark	-1.0426	1.20892
89	358	C1qa	C1qa	10.475	10.4336	10.3596	10.5223	10.3537	10.292	10.258	10.178	10.1999	10.1671	10.1279	10.1332	0.193699	1.08325	1.08325	Hippo_Tumor_mid-dark up vs Hippo_Vehic_mid-dark	-1.04601	1.2274	0.11536	0.312154	0.940344	-1.06344	Hippo_Tumor_mid-day_1Way down vs Hippo_Vehic_mid-day	-1.20496	1.06548	-0.08874	0.456791	0.935866	-1.06853	Hy_Vehic_mid-dark_1Way down vs Hy_Tumor_mid-dark	-1.28786	1.12797	-0.0956267	0.337697	0.924023	-1.08222	Hy_Vehic_mid-day_1Way down vs Hy_Tumor_mid-day	-1.28468	1.09689	-0.114	0.642327	0.951319	-1.05117	BS_Vehic_mid-dark_1Way down vs BS_Tumor_mid-dark	-1.31563	1.19066
95	359	C5ar1	C5ar1	5.06444	5.1035	4.94942	4.74876	4.84165	4.6349	4.66011	4.54141	4.88347	4.92638	4.9677	4.88047	0.56715	1.08299	1.08299	Hippo_Tumor_mid-dark up vs Hippo_Vehic_mid-dark	-1.23309	1.44625	0.115022	0.0903979	1.27875	1.27875	Hippo_Tumor_mid-day_1Way up vs Hippo_Vehic_mid-day	-1.04431	1.70767	0.354738	0.429113	0.88176	-1.1341	Hy_Vehic_mid-dark_1Way down vs Hy_Tumor_mid-dark	-1.58237	1.23029	-0.181542	0.654804	0.93725	-1.06695	Hy_Vehic_mid-day_1Way down vs Hy_Tumor_mid-day	-1.44884	1.27272	-0.093494	0.631796	1.06012	1.06012	BS_Vehic_mid-dark_1Way up vs BS_Tumor_mid-dark	-1.21654	1.36722
127	360	Cd300lf	Cd300lf	4.51137	4.33413	4.5598	4.30529	4.5115	4.90842	4.87694	4.58897	4.24784	4.21582	4.36289	4.54558	0.761432	0.966984	-1.03414	Hippo_Tumor_mid-dark down vs Hippo_Vehic_mid-dark	-1.30216	1.2176	-0.048436	0.856441	1.02019	1.02019	Hippo_Tumor_mid-day_1Way up vs Hippo_Vehic_mid-day	-1.23425	1.28459	0.028834	0.156419	1.28828	1.28828	Hy_Vehic_mid-dark_1Way up vs Hy_Tumor_mid-dark	-1.11682	1.85353	0.365441	0.175888	0.801379	-1.24785	Hy_Vehic_mid-day_1Way down vs Hy_Tumor_mid-day	-1.74296	1.11934	-0.319443	0.570407	1.08301	1.08301	BS_Vehic_mid-dark_1Way up vs BS_Tumor_mid-dark	-1.23767	1.45169
772	361	Vav1	Vav1	7.12493	7.12698	7.05615	7.27856	6.90963	6.8819	6.8359	6.97289	6.69384	6.7831	6.79225	6.67401	0.565646	1.04883	1.04883	Hippo_Tumor_mid-dark up vs Hippo_Vehic_mid-dark	-1.13272	1.24604	0.068784	0.214476	0.900268	-1.11078	Hippo_Tumor_mid-day_1Way down vs Hippo_Vehic_mid-day	-1.31964	1.06954	-0.151574	0.558301	0.950182	-1.05243	Hy_Vehic_mid-dark_1Way down vs Hy_Tumor_mid-dark	-1.26473	1.14185	-0.0737247	0.434056	1.0651	1.0651	Hy_Vehic_mid-day_1Way up vs Hy_Tumor_mid-day	-1.11151	1.26094	0.090988	0.263621	1.07059	1.07059	BS_Vehic_mid-dark_1Way up vs BS_Tumor_mid-dark	-1.05863	1.21337
174	362	Col6a3	Col6a3	6.01967	6.50333	6.24333	6.49696	6.264	6.56222	6.40374	6.55397	6.82757	7.12905	6.7499	7.1577	0.451416	0.856391	-1.16769	Hippo_Tumor_mid-dark down vs Hippo_Vehic_mid-dark	-1.78743	1.31091	-0.223658	0.982716	1.00443	1.00443	Hippo_Tumor_mid-day_1Way up vs Hippo_Vehic_mid-day	-1.52399	1.53752	0.006376	0.49797	1.10171	1.10171	Hy_Vehic_mid-dark_1Way up vs Hy_Tumor_mid-dark	-1.22542	1.48736	0.139739	0.964957	0.994301	-1.00573	Hy_Vehic_mid-day_1Way down vs Hy_Tumor_mid-day	-1.325	1.30994	-0.008246	0.431404	0.947584	-1.05532	BS_Vehic_mid-dark_1Way down vs BS_Tumor_mid-dark	-1.21624	1.09208
481	363	Mvp	Mvp	6.9169	7.14645	6.94566	7.10475	7.16569	7.26512	7.39354	7.29949	7.71375	7.79096	7.62863	7.83151	0.843234	0.980262	-1.02013	Hippo_Tumor_mid-dark down vs Hippo_Vehic_mid-dark	-1.25884	1.20963	-0.02876	0.774466	1.02933	1.02933	Hippo_Tumor_mid-day_1Way up vs Hippo_Vehic_mid-day	-1.19883	1.27018	0.0417	0.108611	1.17109	1.17109	Hy_Vehic_mid-dark_1Way up vs Hy_Tumor_mid-dark	-1.04093	1.42757	0.227846	0.7817	1.02411	1.02411	Hy_Vehic_mid-day_1Way up vs Hy_Tumor_mid-day	-1.17127	1.22843	0.0343685	0.336173	0.942706	-1.06078	BS_Vehic_mid-dark_1Way down vs BS_Tumor_mid-dark	-1.2039	1.0699
500	364	Ninj2	Ninj2	4.51172	4.83555	4.52045	4.70293	4.55815	4.7171	4.54457	4.93802	4.93418	5.14499	4.91312	5.19634	0.965012	0.993973	-1.00606	Hippo_Tumor_mid-dark down vs Hippo_Vehic_mid-dark	-1.34136	1.32524	-0.008722	0.507755	1.09629	1.09629	Hippo_Tumor_mid-day_1Way up vs Hippo_Vehic_mid-day	-1.21617	1.46165	0.132626	0.949901	0.990632	-1.00946	Hy_Vehic_mid-dark_1Way down vs Hy_Tumor_mid-dark	-1.38659	1.36074	-0.0135787	0.277064	1.16547	1.16547	Hy_Vehic_mid-day_1Way up vs Hy_Tumor_mid-day	-1.1485	1.56004	0.220915	0.852777	0.985509	-1.0147	BS_Vehic_mid-dark_1Way down vs BS_Tumor_mid-dark	-1.19648	1.16206
516	365	Oas1g	Oas1g	5.12622	5.3519	5.5593	5.18401	5.21882	5.13566	5.41645	5.26126	5.17873	5.07179	5.26364	5.24013	0.095813	0.740677	-1.35012	Hippo_Tumor_mid-dark down vs Hippo_Vehic_mid-dark	-1.93434	1.06118	-0.433084	0.502484	1.12341	1.12341	Hippo_Tumor_mid-day_1Way up vs Hippo_Vehic_mid-day	-1.27533	1.60954	0.16789	0.43517	1.14682	1.14682	Hy_Vehic_mid-dark_1Way up vs Hy_Tumor_mid-dark	-1.25929	1.65621	0.197637	0.586932	1.09096	1.09096	Hy_Vehic_mid-day_1Way up vs Hy_Tumor_mid-day	-1.28473	1.52908	0.125598	0.691237	1.06062	1.06062	BS_Vehic_mid-dark_1Way up vs BS_Tumor_mid-dark	-1.2852	1.44573
567	366	Prkacb	Prkacb	12.2706	12.1605	12.154	12.1807	13.5309	13.4849	13.3999	13.4621	12.8523	12.8865	12.8121	12.8605	0.105366	1.08415	1.08415	Hippo_Tumor_mid-dark up vs Hippo_Vehic_mid-dark	-1.01917	1.19791	0.11656	0.770377	0.986123	-1.01407	Hippo_Tumor_mid-day_1Way down vs Hippo_Vehic_mid-day	-1.12048	1.0896	-0.02016	0.08487	0.913152	-1.09511	Hy_Vehic_mid-dark_1Way down vs Hy_Tumor_mid-dark	-1.21662	1.01448	-0.131073	0.728843	0.984276	-1.01598	Hy_Vehic_mid-day_1Way down vs Hy_Tumor_mid-day	-1.11908	1.08416	-0.022865	0.625016	0.972476	-1.0283	BS_Vehic_mid-dark_1Way down vs BS_Tumor_mid-dark	-1.1585	1.0956
30	367	Anxa1	Anxa1	6.17642	5.89903	5.878	5.93144	6.96211	7.05048	6.95138	6.67754	6.35179	6.29291	6.1191	5.99141	0.106321	1.2298	1.2298	Hippo_Tumor_mid-dark up vs Hippo_Vehic_mid-dark	-1.05061	1.58896	0.298426	0.854906	0.977788	-1.02272	Hippo_Tumor_mid-day_1Way down vs Hippo_Vehic_mid-day	-1.3214	1.26335	-0.032406	0.973994	0.992591	-1.00746	Hy_Vehic_mid-dark_1Way down vs Hy_Tumor_mid-dark	-1.63372	1.60961	-0.0107287	0.230638	0.772204	-1.29499	Hy_Vehic_mid-day_1Way down vs Hy_Tumor_mid-day	-2.01892	1.20388	-0.372946	0.413573	0.851044	-1.17503	BS_Vehic_mid-dark_1Way down vs BS_Tumor_mid-dark	-1.76842	1.28083
211	368	Dlx2	Dlx2	5.72799	5.91822	5.68298	5.97834	6.87688	6.61359	6.61227	6.87451	3.77748	3.544	3.5303	3.3825	0.806963	1.03169	1.03169	Hippo_Tumor_mid-dark up vs Hippo_Vehic_mid-dark	-1.26492	1.34635	0.045006	0.744289	0.959182	-1.04256	Hippo_Tumor_mid-day_1Way down vs Hippo_Vehic_mid-day	-1.36053	1.25173	-0.060124	0.315131	0.832426	-1.20131	Hy_Vehic_mid-dark_1Way down vs Hy_Tumor_mid-dark	-1.7553	1.2163	-0.264607	0.282314	1.19824	1.19824	Hy_Vehic_mid-day_1Way up vs Hy_Tumor_mid-day	-1.18233	1.69756	0.260915	0.585129	0.842543	-1.18688	BS_Vehic_mid-dark_1Way down vs BS_Tumor_mid-dark	-2.28387	1.62127
751	369	Trat1	Trat1	4.58846	4.80814	4.95023	4.535	3.68189	2.92752	3.79604	3.6962	1.51344	3.15798	3.59318	2.21941	0.158208	0.778207	-1.28501	Hippo_Tumor_mid-dark down vs Hippo_Vehic_mid-dark	-1.84019	1.11443	-0.361774	0.280222	1.20843	1.20843	Hippo_Tumor_mid-day_1Way up vs Hippo_Vehic_mid-day	-1.18504	1.73053	0.273138	0.895661	1.08234	1.08234	Hy_Vehic_mid-dark_1Way up vs Hy_Tumor_mid-dark	-3.31705	3.88578	0.114153	0.344791	1.70371	1.70371	Hy_Vehic_mid-day_1Way up vs Hy_Tumor_mid-day	-1.89893	5.51192	0.768684	0.00945974	4.22732	4.22732	BS_Vehic_mid-dark_1Way up vs BS_Tumor_mid-dark	1.50443	11.8784
645	370	Shank3	Shank3	10.871	10.8313	10.9733	11.0272	9.79881	9.78716	10.1933	10.0579	9.44671	9.16857	9.49113	9.38966	0.383935	0.931585	-1.07344	Hippo_Tumor_mid-dark down vs Hippo_Vehic_mid-dark	-1.26957	1.1018	-0.10224	0.105485	0.872992	-1.14549	Hippo_Tumor_mid-day_1Way down vs Hippo_Vehic_mid-day	-1.35479	1.0325	-0.19596	0.254043	1.31446	1.31446	Hy_Vehic_mid-dark_1Way up vs Hy_Tumor_mid-dark	-1.24801	2.15632	0.394469	0.388833	1.20639	1.20639	Hy_Vehic_mid-day_1Way up vs Hy_Tumor_mid-day	-1.30608	1.90085	0.270701	0.829105	1.03127	1.03127	BS_Vehic_mid-dark_1Way up vs BS_Tumor_mid-dark	-1.3073	1.39033
558	371	Pole	Pole	5.33357	5.59561	5.32427	5.48046	5.03545	4.979	5.02089	5.07283	5.57431	5.55724	5.45889	5.55957	0.955569	1.00647	1.00647	Hippo_Tumor_mid-dark up vs Hippo_Vehic_mid-dark	-1.26486	1.28127	0.009298	0.493446	1.08309	1.08309	Hippo_Tumor_mid-day_1Way up vs Hippo_Vehic_mid-day	-1.17538	1.37882	0.115148	0.947502	0.989961	-1.01014	Hy_Vehic_mid-dark_1Way down vs Hy_Tumor_mid-dark	-1.39769	1.36977	-0.0145567	0.645412	1.0672	1.0672	Hy_Vehic_mid-day_1Way up vs Hy_Tumor_mid-day	-1.26269	1.4381	0.09383	0.547954	0.923111	-1.08329	BS_Vehic_mid-dark_1Way down vs BS_Tumor_mid-dark	-1.42963	1.21824
332	372	Ifnar1	Ifnar1	10.2062	10.2652	10.199	10.2998	10.3119	10.3983	10.3292	10.384	10.2379	10.2292	10.2209	10.3375	0.907469	1.00503	1.00503	Hippo_Tumor_mid-dark up vs Hippo_Vehic_mid-dark	-1.0888	1.09978	0.00724	0.580137	0.976289	-1.02429	Hippo_Tumor_mid-day_1Way down vs Hippo_Vehic_mid-day	-1.12085	1.06833	-0.03462	0.755868	1.01212	1.01212	Hy_Vehic_mid-dark_1Way up vs Hy_Tumor_mid-dark	-1.07238	1.09853	0.0173733	0.780023	0.990116	-1.00998	Hy_Vehic_mid-day_1Way down vs Hy_Tumor_mid-day	-1.08892	1.0675	-0.01433	0.658642	0.988258	-1.01188	BS_Vehic_mid-dark_1Way down vs BS_Tumor_mid-dark	-1.07001	1.04503
317	373	Hmgb1	Hmgb1	11.9123	11.8654	11.875	11.9765	11.836	11.7708	11.753	11.7397	11.4325	11.3755	11.4208	11.4221	0.567644	1.02623	1.02623	Hippo_Tumor_mid-dark up vs Hippo_Vehic_mid-dark	-1.07055	1.12746	0.03736	0.101884	0.925882	-1.08005	Hippo_Tumor_mid-day_1Way down vs Hippo_Vehic_mid-day	-1.18658	1.01721	-0.1111	0.310644	0.944097	-1.05921	Hy_Vehic_mid-dark_1Way down vs Hy_Tumor_mid-dark	-1.19164	1.06213	-0.0829933	0.673327	0.97863	-1.02184	Hy_Vehic_mid-day_1Way down vs Hy_Tumor_mid-day	-1.13861	1.09047	-0.031165	0.870571	0.991985	-1.00808	BS_Vehic_mid-dark_1Way down vs BS_Tumor_mid-dark	-1.11799	1.10014
161	374	Cideb	Cideb	6.69227	6.90428	6.77986	6.84826	7.04106	7.16869	7.33206	7.28477	7.41599	7.58158	7.60916	7.60561	0.462236	0.941091	-1.0626	Hippo_Tumor_mid-dark down vs Hippo_Vehic_mid-dark	-1.2606	1.11645	-0.087594	0.636514	1.03959	1.03959	Hippo_Tumor_mid-day_1Way up vs Hippo_Vehic_mid-day	-1.14116	1.23331	0.05602	0.0175617	1.22349	1.22349	Hy_Vehic_mid-dark_1Way up vs Hy_Tumor_mid-dark	1.04228	1.4362	0.291002	0.258898	1.08379	1.08379	Hy_Vehic_mid-day_1Way up vs Hy_Tumor_mid-day	-1.06905	1.25571	0.116087	0.10746	1.14327	1.14327	BS_Vehic_mid-dark_1Way up vs BS_Tumor_mid-dark	-1.03333	1.35064
671	375	Sox9	Sox9	10.0632	9.89289	10.0667	9.97737	10.2316	10.0637	10.1134	10.0513	10.1324	9.89822	10.159	10.102	0.973912	0.997585	-1.00242	Hippo_Tumor_mid-dark down vs Hippo_Vehic_mid-dark	-1.16966	1.16402	-0.003488	0.432857	0.94312	-1.06031	Hippo_Tumor_mid-day_1Way down vs Hippo_Vehic_mid-day	-1.23721	1.10047	-0.084486	0.226088	0.921371	-1.08534	Hy_Vehic_mid-dark_1Way down vs Hy_Tumor_mid-dark	-1.24747	1.05901	-0.118147	0.886874	0.991449	-1.00863	Hy_Vehic_mid-day_1Way down vs Hy_Tumor_mid-day	-1.14623	1.12671	-0.01239	0.725727	1.0186	1.0186	BS_Vehic_mid-dark_1Way up vs BS_Tumor_mid-dark	-1.09578	1.13693
398	376	Kdm5d	Kdm5d	3.59348	3.56781	3.62108	3.05792	3.62873	3.41671	3.60112	3.55523	4.36195	4.26735	4.28853	4.48658	0.936717	0.98105	-1.01932	Hippo_Tumor_mid-dark down vs Hippo_Vehic_mid-dark	-1.68539	1.62212	-0.027602	0.155693	1.42394	1.42394	Hippo_Tumor_mid-day_1Way up vs Hippo_Vehic_mid-day	-1.16118	2.35442	0.509888	0.943909	0.981045	-1.01932	Hy_Vehic_mid-dark_1Way down vs Hy_Tumor_mid-dark	-1.81394	1.74583	-0.0276087	0.701551	1.10078	1.10078	Hy_Vehic_mid-day_1Way up vs Hy_Tumor_mid-day	-1.54251	1.86907	0.138522	0.760632	0.950381	-1.05221	BS_Vehic_mid-dark_1Way down vs BS_Tumor_mid-dark	-1.49259	1.34815
368	377	Irf8	Irf8	6.39011	6.38229	6.58399	6.40613	6.37673	6.04204	6.31875	5.95147	6.30977	6.10094	6.31316	6.28219	0.132457	0.874253	-1.14383	Hippo_Tumor_mid-dark down vs Hippo_Vehic_mid-dark	-1.36901	1.04636	-0.193878	0.847883	0.98361	-1.01666	Hippo_Tumor_mid-day_1Way down vs Hippo_Vehic_mid-day	-1.2168	1.17724	-0.023842	0.621986	0.960611	-1.041	Hy_Vehic_mid-dark_1Way down vs Hy_Tumor_mid-dark	-1.23626	1.14078	-0.057976	0.40591	0.939147	-1.0648	Hy_Vehic_mid-day_1Way down vs Hy_Tumor_mid-day	-1.24693	1.09979	-0.090577	0.985813	1.00236	1.00236	BS_Vehic_mid-dark_1Way up vs BS_Tumor_mid-dark	-1.31684	1.32305
618	378	Rps2	Rps2	14.5341	14.3986	14.516	14.4501	14.2574	14.2574	14.2335	14.2335	13.4372	13.5302	13.4644	13.513	0.822042	1.01264	1.01264	Hippo_Tumor_mid-dark up vs Hippo_Vehic_mid-dark	-1.10948	1.1377	0.01812	0.525012	0.964933	-1.03634	Hippo_Tumor_mid-day_1Way down vs Hippo_Vehic_mid-day	-1.16433	1.0841	-0.0515	0.449005	0.983598	-1.01668	Hy_Vehic_mid-dark_1Way down vs Hy_Tumor_mid-dark	-1.06429	1.02966	-0.02386	0.410794	0.983598	-1.01668	Hy_Vehic_mid-day_1Way down vs Hy_Tumor_mid-day	-1.06033	1.02583	-0.02386	0.734552	1.01905	1.01905	BS_Vehic_mid-dark_1Way up vs BS_Tumor_mid-dark	-1.10246	1.14486
492	379	Nefl	Nefl	10.8951	11.1229	11.0826	11.0293	10.4782	10.59	10.6408	10.6798	12.0619	12.4074	12.3107	12.3378	0.157528	0.878138	-1.13877	Hippo_Tumor_mid-dark down vs Hippo_Vehic_mid-dark	-1.37125	1.05741	-0.18748	0.470002	1.067	1.067	Hippo_Tumor_mid-day_1Way up vs Hippo_Vehic_mid-day	-1.12854	1.28483	0.09356	0.24628	1.1193	1.1193	Hy_Vehic_mid-dark_1Way up vs Hy_Tumor_mid-dark	-1.0918	1.36785	0.1626	0.47855	1.06419	1.06419	Hy_Vehic_mid-day_1Way up vs Hy_Tumor_mid-day	-1.12974	1.27943	0.089755	0.242553	1.18826	1.18826	BS_Vehic_mid-dark_1Way up vs BS_Tumor_mid-dark	-1.13849	1.60749
628	380	S1pr4	S1pr4	3.82124	4.2423	4.14585	4.36446	4.3591	3.80885	4.51794	4.53158	4.31311	4.38619	4.54818	4.1871	0.291341	0.798511	-1.25233	Hippo_Tumor_mid-dark down vs Hippo_Vehic_mid-dark	-1.93892	1.23629	-0.324616	0.686779	0.918811	-1.08836	Hippo_Tumor_mid-day_1Way down vs Hippo_Vehic_mid-day	-1.68505	1.42255	-0.12216	0.544872	1.11639	1.11639	Hy_Vehic_mid-dark_1Way up vs Hy_Tumor_mid-dark	-1.31321	1.63668	0.158839	0.00878343	1.6503	1.6503	Hy_Vehic_mid-day_1Way up vs Hy_Tumor_mid-day	1.1613	2.3452	0.722726	0.387876	1.17697	1.17697	BS_Vehic_mid-dark_1Way up vs BS_Tumor_mid-dark	-1.25557	1.73929
297	381	Grn	Grn	9.94202	9.88168	9.8731	9.8092	9.94528	9.95117	9.92556	9.88214	9.68788	9.69304	9.71781	9.58842	0.336274	1.04893	1.04893	Hippo_Tumor_mid-dark up vs Hippo_Vehic_mid-dark	-1.05589	1.16176	0.068924	0.312668	1.05152	1.05152	Hippo_Tumor_mid-day_1Way up vs Hippo_Vehic_mid-day	-1.05329	1.16463	0.072482	0.789416	0.986423	-1.01376	Hy_Vehic_mid-dark_1Way down vs Hy_Tumor_mid-dark	-1.12974	1.09927	-0.0197213	0.317796	0.95328	-1.04901	Hy_Vehic_mid-day_1Way down vs Hy_Tumor_mid-day	-1.15875	1.05301	-0.0690285	0.592253	1.02097	1.02097	BS_Vehic_mid-dark_1Way up vs BS_Tumor_mid-dark	-1.06191	1.10692
437	382	Lyn	Lyn	7.55994	7.52658	7.68245	7.72686	6.92157	6.97215	6.83526	7.18501	7.39692	7.32392	7.33458	7.45572	0.332919	0.918584	-1.08863	Hippo_Tumor_mid-dark down vs Hippo_Vehic_mid-dark	-1.30373	1.10008	-0.122516	0.122169	0.870385	-1.14892	Hippo_Tumor_mid-day_1Way down vs Hippo_Vehic_mid-day	-1.37592	1.04236	-0.200274	0.494155	0.94193	-1.06165	Hy_Vehic_mid-dark_1Way down vs Hy_Tumor_mid-dark	-1.27576	1.13189	-0.086308	0.0814224	1.15899	1.15899	Hy_Vehic_mid-day_1Way up vs Hy_Tumor_mid-day	-1.02143	1.37204	0.212863	0.747268	0.957713	-1.04415	BS_Vehic_mid-dark_1Way down vs BS_Tumor_mid-dark	-1.38234	1.2679
426	383	Lrrc25	Lrrc25	4.40232	4.11871	4.29539	4.48052	4.00877	4.20411	4.13724	4.42742	4.1126	4.13073	4.10587	4.07629	0.601576	1.07693	1.07693	Hippo_Tumor_mid-dark up vs Hippo_Vehic_mid-dark	-1.24714	1.44641	0.10693	0.0903525	0.778187	-1.28504	Hippo_Tumor_mid-day_1Way down vs Hippo_Vehic_mid-day	-1.72592	1.04517	-0.361812	0.644281	1.09314	1.09314	Hy_Vehic_mid-dark_1Way up vs Hy_Tumor_mid-dark	-1.37432	1.64225	0.128475	0.387347	1.16741	1.16741	Hy_Vehic_mid-day_1Way up vs Hy_Tumor_mid-day	-1.24493	1.69665	0.223313	0.974379	0.995345	-1.00468	BS_Vehic_mid-dark_1Way down vs BS_Tumor_mid-dark	-1.36237	1.34971
313	384	Hif1a	Hif1a	11.6877	11.5997	11.6232	11.5892	12.3232	12.3713	12.2515	12.279	12.2086	12.1087	12.1071	12.1357	0.271947	1.04566	1.04566	Hippo_Tumor_mid-dark up vs Hippo_Vehic_mid-dark	-1.03929	1.13638	0.06442	0.855746	1.00728	1.00728	Hippo_Tumor_mid-day_1Way up vs Hippo_Vehic_mid-day	-1.0789	1.09466	0.01046	0.457881	0.951503	-1.05097	Hy_Vehic_mid-dark_1Way down vs Hy_Tumor_mid-dark	-1.20935	1.0949	-0.07172	0.303296	0.938033	-1.06606	Hy_Vehic_mid-day_1Way down vs Hy_Tumor_mid-day	-1.21277	1.06713	-0.09229	0.34662	0.932054	-1.0729	BS_Vehic_mid-dark_1Way down vs BS_Tumor_mid-dark	-1.25197	1.08761
160	385	Cidea	Cidea	8.27488	8.54615	8.50289	8.49556	8.17281	8.24224	7.94904	8.03857	7.39434	7.3358	7.31834	7.42121	0.16503	0.853808	-1.17122	Hippo_Tumor_mid-dark down vs Hippo_Vehic_mid-dark	-1.47452	1.07491	-0.228016	0.751062	1.03568	1.03568	Hippo_Tumor_mid-day_1Way up vs Hippo_Vehic_mid-day	-1.21559	1.30388	0.050582	0.0664153	0.856326	-1.16778	Hy_Vehic_mid-dark_1Way down vs Hy_Tumor_mid-dark	-1.38036	1.01221	-0.223768	0.0686171	0.868336	-1.15163	Hy_Vehic_mid-day_1Way down vs Hy_Tumor_mid-day	-1.34286	1.01252	-0.203674	0.480893	0.948682	-1.05409	BS_Vehic_mid-dark_1Way down vs BS_Tumor_mid-dark	-1.23124	1.10811
250	386	Fancc	Fancc	6.03798	6.22644	6.03531	6.21699	6.44148	6.59939	6.51132	6.71824	7.06112	7.15431	7.07155	7.13227	0.98474	1.00185	1.00185	Hippo_Tumor_mid-dark up vs Hippo_Vehic_mid-dark	-1.22133	1.22585	0.002668	0.94599	1.00657	1.00657	Hippo_Tumor_mid-day_1Way up vs Hippo_Vehic_mid-day	-1.2156	1.23163	0.00945	0.671685	1.0496	1.0496	Hy_Vehic_mid-dark_1Way up vs Hy_Tumor_mid-dark	-1.21263	1.33591	0.0698433	0.436254	1.08587	1.08587	Hy_Vehic_mid-day_1Way up vs Hy_Tumor_mid-day	-1.14933	1.35519	0.118852	0.92215	1.00726	1.00726	BS_Vehic_mid-dark_1Way up vs BS_Tumor_mid-dark	-1.15931	1.1762
598	387	Rag1	Rag1	3.36464	3.41128	3.75076	3.7735	3.78321	3.37105	3.56552	3.59142	3.8845	3.64133	3.82678	3.8849	0.185157	0.765184	-1.30688	Hippo_Tumor_mid-dark down vs Hippo_Vehic_mid-dark	-1.96873	1.1527	-0.386122	0.212362	0.777965	-1.2854	Hippo_Tumor_mid-day_1Way down vs Hippo_Vehic_mid-day	-1.93638	1.17196	-0.362222	0.389403	0.859937	-1.16288	Hy_Vehic_mid-dark_1Way down vs Hy_Tumor_mid-dark	-1.67697	1.24011	-0.217697	0.344356	1.16503	1.16503	Hy_Vehic_mid-day_1Way up vs Hy_Tumor_mid-day	-1.20145	1.63073	0.220368	0.804136	0.960779	-1.04082	BS_Vehic_mid-dark_1Way down vs BS_Tumor_mid-dark	-1.45916	1.34694
730	388	Tnfrsf12a	Tnfrsf12a	8.16117	8.00938	8.20889	7.97425	8.58154	8.60422	8.88293	8.57574	9.76221	9.4947	9.90123	9.57284	0.750732	0.96746	-1.03363	Hippo_Tumor_mid-dark down vs Hippo_Vehic_mid-dark	-1.28411	1.2019	-0.047726	0.815022	1.02464	1.02464	Hippo_Tumor_mid-day_1Way up vs Hippo_Vehic_mid-day	-1.21245	1.27294	0.035122	0.0676088	1.23233	1.23233	Hy_Vehic_mid-dark_1Way up vs Hy_Tumor_mid-dark	-1.01763	1.54541	0.30139	0.840656	0.98045	-1.01994	Hy_Vehic_mid-day_1Way down vs Hy_Tumor_mid-day	-1.25569	1.20708	-0.028484	0.193555	1.10116	1.10116	BS_Vehic_mid-dark_1Way up vs BS_Tumor_mid-dark	-1.05604	1.2805
493	389	Nfe2l2	Nfe2l2	7.1167	7.21195	7.23993	7.09887	7.30979	7.34872	7.4015	7.39695	7.49274	7.4759	7.55444	7.41061	0.189934	0.918132	-1.08917	Hippo_Tumor_mid-dark down vs Hippo_Vehic_mid-dark	-1.24319	1.04797	-0.123226	0.227094	1.08153	1.08153	Hippo_Tumor_mid-day_1Way up vs Hippo_Vehic_mid-day	-1.05537	1.23448	0.113074	0.399042	1.06563	1.06563	Hy_Vehic_mid-dark_1Way up vs Hy_Tumor_mid-dark	-1.09848	1.2474	0.0917087	0.625925	1.034	1.034	Hy_Vehic_mid-day_1Way up vs Hy_Tumor_mid-day	-1.11766	1.19494	0.0482345	0.583079	1.0437	1.0437	BS_Vehic_mid-dark_1Way up vs BS_Tumor_mid-dark	-1.12718	1.22784
65	390	Bcl2l11	Bcl2l11	5.71936	5.75371	5.89467	5.89343	5.39119	5.40028	5.37921	5.47519	5.85993	5.39696	5.62031	5.67127	0.160646	0.885575	-1.12921	Hippo_Tumor_mid-dark down vs Hippo_Vehic_mid-dark	-1.34531	1.05505	-0.175314	0.258169	0.907694	-1.10169	Hippo_Tumor_mid-day_1Way down vs Hippo_Vehic_mid-day	-1.31253	1.0814	-0.139722	0.949649	0.991731	-1.00834	Hy_Vehic_mid-dark_1Way down vs Hy_Tumor_mid-dark	-1.33236	1.31041	-0.0119793	0.668371	1.0533	1.0533	Hy_Vehic_mid-day_1Way up vs Hy_Tumor_mid-day	-1.22633	1.36054	0.0749145	0.0801256	0.846963	-1.18069	BS_Vehic_mid-dark_1Way down vs BS_Tumor_mid-dark	-1.42579	1.02279
690	391	Syk	Syk	6.40994	6.36748	6.56092	6.55112	6.37279	6.34197	6.32449	6.0776	5.99089	5.88751	5.99388	5.98038	0.252798	0.900642	-1.11032	Hippo_Tumor_mid-dark down vs Hippo_Vehic_mid-dark	-1.33862	1.08583	-0.150974	0.168294	0.880477	-1.13575	Hippo_Tumor_mid-day_1Way down vs Hippo_Vehic_mid-day	-1.36928	1.06152	-0.183642	0.728276	0.967074	-1.03405	Hy_Vehic_mid-dark_1Way down vs Hy_Tumor_mid-dark	-1.26772	1.18561	-0.048302	0.0542752	0.83256	-1.20112	Hy_Vehic_mid-day_1Way down vs Hy_Tumor_mid-day	-1.44831	1.00391	-0.264374	0.983428	1.00207	1.00207	BS_Vehic_mid-dark_1Way up vs BS_Tumor_mid-dark	-1.22992	1.23502
623	392	Rsad2	Rsad2	6.32425	6.19038	6.28014	6.05716	6.39365	6.48374	6.32407	6.40827	6.07517	6.04229	5.93092	5.84908	0.777384	1.03105	1.03105	Hippo_Tumor_mid-dark up vs Hippo_Vehic_mid-dark	-1.2151	1.29172	0.044108	0.397991	1.09673	1.09673	Hippo_Tumor_mid-day_1Way up vs Hippo_Vehic_mid-day	-1.14232	1.37401	0.133214	0.806304	0.952916	-1.04941	Hy_Vehic_mid-dark_1Way down vs Hy_Tumor_mid-dark	-1.59133	1.44501	-0.0695787	0.772285	0.949036	-1.0537	Hy_Vehic_mid-day_1Way down vs Hy_Tumor_mid-day	-1.54457	1.39114	-0.075466	0.463096	0.904852	-1.10515	BS_Vehic_mid-dark_1Way down vs BS_Tumor_mid-dark	-1.46667	1.20085
561	393	Ppp3cb	Ppp3cb	12.9957	12.9461	13.0446	12.9954	12.1797	12.2259	12.223	12.2581	11.9373	11.8728	11.8728	11.8525	0.366025	0.966713	-1.03443	Hippo_Tumor_mid-dark down vs Hippo_Vehic_mid-dark	-1.11739	1.04424	-0.04884	0.361455	0.966392	-1.03478	Hippo_Tumor_mid-day_1Way down vs Hippo_Vehic_mid-day	-1.11776	1.04389	-0.04932	0.549153	1.03048	1.03048	Hy_Vehic_mid-dark_1Way up vs Hy_Tumor_mid-dark	-1.07837	1.14511	0.04332	0.627443	1.02254	1.02254	Hy_Vehic_mid-day_1Way up vs Hy_Tumor_mid-day	-1.07745	1.12657	0.03216	0.269758	0.95626	-1.04574	BS_Vehic_mid-dark_1Way down vs BS_Tumor_mid-dark	-1.13645	1.03921
533	394	Pex14	Pex14	9.46671	9.3993	9.32267	9.38408	9.76247	9.78718	9.73677	9.81621	9.66736	9.76542	9.71152	9.76998	0.0811426	1.105	1.105	Hippo_Tumor_mid-dark up vs Hippo_Vehic_mid-dark	-1.01395	1.23805	0.14404	0.8466	1.0106	1.0106	Hippo_Tumor_mid-day_1Way up vs Hippo_Vehic_mid-day	-1.10866	1.13229	0.015214	0.773516	0.982339	-1.01798	Hy_Vehic_mid-dark_1Way down vs Hy_Tumor_mid-dark	-1.16047	1.11984	-0.0257073	0.723716	1.02033	1.02033	Hy_Vehic_mid-day_1Way up vs Hy_Tumor_mid-day	-1.10541	1.1508	0.0290305	0.417959	1.03108	1.03108	BS_Vehic_mid-dark_1Way up vs BS_Tumor_mid-dark	-1.04888	1.1151
521	395	Osgin1	Osgin1	4.66111	4.39125	4.79319	4.47898	4.20385	4.4155	4.75426	4.55366	4.78422	4.59088	4.49078	4.67288	0.583846	0.912512	-1.09588	Hippo_Tumor_mid-dark down vs Hippo_Vehic_mid-dark	-1.55069	1.29123	-0.132084	0.715266	0.941005	-1.06269	Hippo_Tumor_mid-day_1Way down vs Hippo_Vehic_mid-day	-1.50374	1.33155	-0.087726	0.115607	1.46451	1.46451	Hy_Vehic_mid-dark_1Way up vs Hy_Tumor_mid-dark	-1.11327	2.38774	0.550417	0.652596	1.1005	1.1005	Hy_Vehic_mid-day_1Way up vs Hy_Tumor_mid-day	-1.42369	1.72422	0.138155	0.0865544	0.815954	-1.22556	BS_Vehic_mid-dark_1Way down vs BS_Tumor_mid-dark	-1.55235	1.03353
479	396	Msr1	Msr1	4.58342	4.17054	4.27702	4.53141	4.65778	4.52319	4.4728	4.66406	4.8909	4.86017	4.68229	4.78725	0.255818	1.23662	1.23662	Hippo_Tumor_mid-dark up vs Hippo_Vehic_mid-dark	-1.18489	1.81197	0.306404	0.184162	0.778697	-1.2842	Hippo_Tumor_mid-day_1Way down vs Hippo_Vehic_mid-day	-1.88168	1.14099	-0.360866	0.47621	0.87966	-1.1368	Hy_Vehic_mid-dark_1Way down vs Hy_Tumor_mid-dark	-1.65833	1.28322	-0.184982	0.553514	1.10258	1.10258	Hy_Vehic_mid-day_1Way up vs Hy_Tumor_mid-day	-1.28298	1.55969	0.140877	0.380596	0.865365	-1.15558	BS_Vehic_mid-dark_1Way down vs BS_Tumor_mid-dark	-1.62544	1.21722
401	397	Kir3dl1	Kir3dl1	3.72124	3.45635	3.59109	3.16455	2.73945	3.64199	2.86587	3.00302	3.04926	3.39559	1.31523	2.44435	0.682231	1.09441	1.09441	Hippo_Tumor_mid-dark up vs Hippo_Vehic_mid-dark	-1.44547	1.7313	0.130156	0.363759	1.22417	1.22417	Hippo_Tumor_mid-day_1Way up vs Hippo_Vehic_mid-day	-1.29226	1.93657	0.291802	0.764082	1.09158	1.09158	Hy_Vehic_mid-dark_1Way up vs Hy_Tumor_mid-dark	-1.69899	2.02443	0.126421	0.115538	0.642168	-1.55722	Hy_Vehic_mid-day_1Way down vs Hy_Tumor_mid-day	-2.74632	1.13253	-0.638976	0.0518205	0.300611	-3.32656	BS_Vehic_mid-dark_1Way down vs BS_Tumor_mid-dark	-11.1859	1.01084
262	398	Fcrls	Fcrls	7.22228	7.30799	7.42141	7.34257	6.00004	5.79551	6.06677	5.83711	5.5991	5.68777	5.90805	5.70048	0.0845287	0.871074	-1.14801	Hippo_Tumor_mid-dark down vs Hippo_Vehic_mid-dark	-1.34599	1.0213	-0.199132	0.753577	0.976316	-1.02426	Hippo_Tumor_mid-day_1Way down vs Hippo_Vehic_mid-day	-1.2009	1.14469	-0.03458	0.610473	1.04734	1.04734	Hy_Vehic_mid-dark_1Way up vs Hy_Tumor_mid-dark	-1.15627	1.26834	0.0667353	0.728894	1.02925	1.02925	Hy_Vehic_mid-day_1Way up vs Hy_Tumor_mid-day	-1.15839	1.22715	0.0415935	0.0381686	1.23881	1.23881	BS_Vehic_mid-dark_1Way up vs BS_Tumor_mid-dark	1.01342	1.51432
21	399	Agt	Agt	8.13052	8.14741	8.02069	7.85895	11.5446	11.499	11.2525	11.3628	10.7041	10.6699	10.4952	10.4917	0.537418	1.0791	1.0791	Hippo_Tumor_mid-dark up vs Hippo_Vehic_mid-dark	-1.19714	1.39402	0.109832	0.117332	1.22134	1.22134	Hippo_Tumor_mid-day_1Way up vs Hippo_Vehic_mid-day	-1.05772	1.57777	0.288466	0.027868	0.816694	-1.22445	Hy_Vehic_mid-dark_1Way down vs Hy_Tumor_mid-dark	-1.46117	-1.02608	-0.292133	0.231231	0.909932	-1.09898	Hy_Vehic_mid-day_1Way down vs Hy_Tumor_mid-day	-1.29271	1.07033	-0.13617	0.219686	0.865197	-1.15581	BS_Vehic_mid-dark_1Way down vs BS_Tumor_mid-dark	-1.47072	1.10093
352	400	Il2rg	Il2rg	5.66384	5.65857	5.44296	5.60094	5.58309	5.59566	5.35753	5.37742	5.70227	5.89717	5.49755	5.55191	0.123241	1.16545	1.16545	Hippo_Tumor_mid-dark up vs Hippo_Vehic_mid-dark	-1.04746	1.42273	0.220882	0.676791	1.04076	1.04076	Hippo_Tumor_mid-day_1Way up vs Hippo_Vehic_mid-day	-1.17295	1.27052	0.057638	0.425295	0.855267	-1.16923	Hy_Vehic_mid-dark_1Way down vs Hy_Tumor_mid-dark	-1.76242	1.28918	-0.225553	0.401658	0.859616	-1.16331	Hy_Vehic_mid-day_1Way down vs Hy_Tumor_mid-day	-1.69587	1.25315	-0.218236	0.184708	0.86771	-1.15246	BS_Vehic_mid-dark_1Way down vs BS_Tumor_mid-dark	-1.43251	1.07857
80	401	Bnip3l	Bnip3l	11.6137	11.5209	11.5775	11.5944	11.424	11.435	11.4576	11.4169	11.7159	11.7437	11.7173	11.7218	0.502687	1.02538	1.02538	Hippo_Tumor_mid-dark up vs Hippo_Vehic_mid-dark	-1.05382	1.10799	0.03616	0.182525	0.950343	-1.05225	Hippo_Tumor_mid-day_1Way down vs Hippo_Vehic_mid-day	-1.13702	1.02691	-0.07348	0.523718	1.02355	1.02355	Hy_Vehic_mid-dark_1Way up vs Hy_Tumor_mid-dark	-1.05492	1.10519	0.03358	0.708196	0.987594	-1.01256	Hy_Vehic_mid-day_1Way down vs Hy_Tumor_mid-day	-1.08651	1.05972	-0.01801	0.971107	1.00097	1.00097	BS_Vehic_mid-dark_1Way up vs BS_Tumor_mid-dark	-1.05695	1.05901
739	402	Tnfsf13b	Tnfsf13b	5.07552	4.81081	5.13615	4.92553	5.44474	5.71204	5.72327	5.85874	5.90865	5.83485	6.00571	6.0108	0.758835	0.958844	-1.04292	Hippo_Tumor_mid-dark down vs Hippo_Vehic_mid-dark	-1.38721	1.27537	-0.060632	0.562822	0.92356	-1.08277	Hippo_Tumor_mid-day_1Way down vs Hippo_Vehic_mid-day	-1.44021	1.22844	-0.114722	0.175483	1.21295	1.21295	Hy_Vehic_mid-dark_1Way up vs Hy_Tumor_mid-dark	-1.10297	1.62274	0.278523	0.426086	1.10703	1.10703	Hy_Vehic_mid-day_1Way up vs Hy_Tumor_mid-day	-1.18019	1.44635	0.1467	0.393126	1.0696	1.0696	BS_Vehic_mid-dark_1Way up vs BS_Tumor_mid-dark	-1.10056	1.25908
376	403	Jag1	Jag1	7.54258	7.56395	7.62465	7.43292	7.56873	7.46824	7.54162	7.44089	7.47423	7.48327	7.60242	7.67919	0.449314	0.944703	-1.05853	Hippo_Tumor_mid-dark down vs Hippo_Vehic_mid-dark	-1.23661	1.10363	-0.082068	0.23348	1.09507	1.09507	Hippo_Tumor_mid-day_1Way up vs Hippo_Vehic_mid-day	-1.0668	1.27929	0.131028	0.824727	0.981382	-1.01897	Hy_Vehic_mid-dark_1Way down vs Hy_Tumor_mid-dark	-1.21952	1.17453	-0.0271133	0.807867	0.98122	-1.01914	Hy_Vehic_mid-day_1Way down vs Hy_Tumor_mid-day	-1.202	1.15728	-0.027352	0.238853	1.09292	1.09292	BS_Vehic_mid-dark_1Way up vs BS_Tumor_mid-dark	-1.06773	1.27539
107	404	Casp8	Casp8	6.5032	6.64132	6.57848	6.62748	6.46138	6.50055	6.30989	6.44176	6.493	6.56636	6.53408	6.48986	0.375327	0.949159	-1.05356	Hippo_Tumor_mid-dark down vs Hippo_Vehic_mid-dark	-1.18943	1.07156	-0.075278	0.868948	1.00964	1.00964	Hippo_Tumor_mid-day_1Way up vs Hippo_Vehic_mid-day	-1.11818	1.13984	0.01384	0.350194	0.90032	-1.11072	Hy_Vehic_mid-dark_1Way down vs Hy_Tumor_mid-dark	-1.40368	1.13779	-0.151491	0.688906	0.96007	-1.04159	Hy_Vehic_mid-day_1Way down vs Hy_Tumor_mid-day	-1.29146	1.19038	-0.0587885	0.714982	1.02888	1.02888	BS_Vehic_mid-dark_1Way up vs BS_Tumor_mid-dark	-1.14409	1.21113
634	405	Serpinf1	Serpinf1	9.18966	9.36407	9.261	9.36895	8.83809	8.84688	8.87157	8.80123	9.33394	9.40542	9.35397	9.36179	0.544309	0.951755	-1.05069	Hippo_Tumor_mid-dark down vs Hippo_Vehic_mid-dark	-1.2444	1.12723	-0.071338	0.966667	0.996618	-1.00339	Hippo_Tumor_mid-day_1Way down vs Hippo_Vehic_mid-day	-1.18839	1.18036	-0.004888	0.84472	1.02348	1.02348	Hy_Vehic_mid-dark_1Way up vs Hy_Tumor_mid-dark	-1.25576	1.31543	0.0334853	0.771501	0.968854	-1.03215	Hy_Vehic_mid-day_1Way down vs Hy_Tumor_mid-day	-1.29973	1.22003	-0.0456485	0.870521	1.01398	1.01398	BS_Vehic_mid-dark_1Way up vs BS_Tumor_mid-dark	-1.17885	1.21203
587	406	Rab6b	Rab6b	12.3918	12.3387	12.3877	12.2863	12.2393	12.2302	12.4512	12.3796	12.4143	12.4411	12.4768	12.3499	0.951135	1.00285	1.00285	Hippo_Tumor_mid-dark up vs Hippo_Vehic_mid-dark	-1.09849	1.10475	0.0041	0.438092	1.03697	1.03697	Hippo_Tumor_mid-day_1Way up vs Hippo_Vehic_mid-day	-1.06234	1.14235	0.05238	0.170431	1.1582	1.1582	Hy_Vehic_mid-dark_1Way up vs Hy_Tumor_mid-dark	-1.07441	1.44124	0.21188	0.28551	1.1091	1.1091	Hy_Vehic_mid-day_1Way up vs Hy_Tumor_mid-day	-1.10217	1.35578	0.149385	0.502035	1.04424	1.04424	BS_Vehic_mid-dark_1Way up vs BS_Tumor_mid-dark	-1.09511	1.19416
340	407	Ikbke	Ikbke	4.46161	4.57318	4.80019	4.77665	4.64168	4.89345	4.7656	4.877	4.49763	4.56789	4.56047	4.28513	0.139661	0.790816	-1.26452	Hippo_Tumor_mid-dark down vs Hippo_Vehic_mid-dark	-1.74155	1.08915	-0.338586	0.364147	0.868457	-1.15147	Hippo_Tumor_mid-day_1Way down vs Hippo_Vehic_mid-day	-1.58586	1.19608	-0.203474	0.541369	1.08969	1.08969	Hy_Vehic_mid-dark_1Way up vs Hy_Tumor_mid-dark	-1.23363	1.46485	0.123923	0.929167	0.988664	-1.01147	Hy_Vehic_mid-day_1Way down vs Hy_Tumor_mid-day	-1.32732	1.2974	-0.016448	0.79272	1.04452	1.04452	BS_Vehic_mid-dark_1Way up vs BS_Tumor_mid-dark	-1.3546	1.47791
361	408	Irak4	Irak4	6.44077	6.28662	6.22009	6.4263	6.67452	6.7199	6.69118	6.48783	6.96251	6.80997	6.9171	6.84385	0.1451	1.16528	1.16528	Hippo_Tumor_mid-dark up vs Hippo_Vehic_mid-dark	-1.06048	1.44001	0.220678	0.346708	0.907724	-1.10166	Hippo_Tumor_mid-day_1Way down vs Hippo_Vehic_mid-day	-1.36138	1.12173	-0.139674	0.891975	1.01161	1.01161	Hy_Vehic_mid-dark_1Way up vs Hy_Tumor_mid-dark	-1.18361	1.21126	0.016658	0.0557698	0.851414	-1.17452	Hy_Vehic_mid-day_1Way down vs Hy_Tumor_mid-day	-1.38584	1.0046	-0.232068	0.576655	0.969015	-1.03198	BS_Vehic_mid-dark_1Way down vs BS_Tumor_mid-dark	-1.1607	1.08989
431	409	Ltb	Ltb	4.81289	4.95987	4.48613	4.65765	4.86373	5.03638	4.82935	5.08131	4.79021	4.77365	4.9199	4.77441	0.248673	1.25419	1.25419	Hippo_Tumor_mid-dark up vs Hippo_Vehic_mid-dark	-1.19073	1.873	0.326754	0.284544	1.23304	1.23304	Hippo_Tumor_mid-day_1Way up vs Hippo_Vehic_mid-day	-1.21115	1.84142	0.302216	0.873062	0.97645	-1.02412	Hy_Vehic_mid-dark_1Way down vs Hy_Tumor_mid-dark	-1.40464	1.33926	-0.0343813	0.820255	1.03164	1.03164	Hy_Vehic_mid-day_1Way up vs Hy_Tumor_mid-day	-1.29572	1.37901	0.0449365	0.40709	1.09406	1.09406	BS_Vehic_mid-dark_1Way up vs BS_Tumor_mid-dark	-1.14424	1.36962
184	410	Csf1	Csf1	9.15607	9.25497	9.19875	9.08407	9.18796	9.2642	9.12116	9.15285	9.36166	9.50801	9.3058	9.37532	0.665768	0.97085	-1.03003	Hippo_Tumor_mid-dark down vs Hippo_Vehic_mid-dark	-1.18779	1.11955	-0.04268	0.0971421	1.12576	1.12576	Hippo_Tumor_mid-day_1Way up vs Hippo_Vehic_mid-day	-1.02434	1.29818	0.170894	0.467669	0.954751	-1.04739	Hy_Vehic_mid-dark_1Way down vs Hy_Tumor_mid-dark	-1.19723	1.09133	-0.0668033	0.197667	0.925721	-1.08024	Hy_Vehic_mid-day_1Way down vs Hy_Tumor_mid-day	-1.2214	1.04669	-0.11135	0.553762	0.962027	-1.03947	BS_Vehic_mid-dark_1Way down vs BS_Tumor_mid-dark	-1.19118	1.10243
615	411	Rpl36al	Rpl36al	11.341	11.3314	11.3327	11.4314	11.9607	11.8538	11.8865	11.8512	11.5431	11.5403	11.5808	11.5118	0.900334	1.00577	1.00577	Hippo_Tumor_mid-dark up vs Hippo_Vehic_mid-dark	-1.09428	1.10694	0.0083	0.144801	0.933033	-1.07177	Hippo_Tumor_mid-day_1Way down vs Hippo_Vehic_mid-day	-1.17959	1.02689	-0.1	0.381558	0.94982	-1.05283	Hy_Vehic_mid-dark_1Way down vs Hy_Tumor_mid-dark	-1.19039	1.07392	-0.0742733	0.973405	0.998227	-1.00178	Hy_Vehic_mid-day_1Way down vs Hy_Tumor_mid-day	-1.12139	1.11742	-0.00256	0.599735	1.02649	1.02649	BS_Vehic_mid-dark_1Way up vs BS_Tumor_mid-dark	-1.08091	1.13893
498	412	Ngf	Ngf	7.56536	7.46416	7.77132	7.62297	4.58785	5.05332	5.43996	5.14329	5.70151	5.76108	5.73245	5.51971	0.251473	0.866958	-1.15346	Hippo_Tumor_mid-dark down vs Hippo_Vehic_mid-dark	-1.48755	1.11806	-0.205966	0.372555	0.895765	-1.11636	Hippo_Tumor_mid-day_1Way down vs Hippo_Vehic_mid-day	-1.43971	1.15522	-0.158808	0.122892	1.80514	1.80514	Hy_Vehic_mid-dark_1Way up vs Hy_Tumor_mid-dark	-1.20047	3.91177	0.852111	0.852509	1.06435	1.06435	Hy_Vehic_mid-day_1Way up vs Hy_Tumor_mid-day	-1.91173	2.16567	0.0899695	0.861827	1.02167	1.02167	BS_Vehic_mid-dark_1Way up vs BS_Tumor_mid-dark	-1.26704	1.32256
355	413	Il6ra	Il6ra	7.38765	7.42441	7.40192	7.27018	6.76103	6.96482	6.78348	6.65204	6.74799	6.82207	6.72484	6.75177	0.880191	0.990159	-1.00994	Hippo_Tumor_mid-dark down vs Hippo_Vehic_mid-dark	-1.1581	1.13542	-0.014268	0.117287	1.11283	1.11283	Hippo_Tumor_mid-day_1Way up vs Hippo_Vehic_mid-day	-1.03044	1.27609	0.154234	0.869811	1.01568	1.01568	Hy_Vehic_mid-dark_1Way up vs Hy_Tumor_mid-dark	-1.20382	1.24186	0.0224447	0.024838	0.805091	-1.2421	Hy_Vehic_mid-day_1Way down vs Hy_Tumor_mid-day	-1.49404	-1.03264	-0.312776	0.769356	0.98408	-1.01618	BS_Vehic_mid-dark_1Way down vs BS_Tumor_mid-dark	-1.13952	1.10353
123	414	Cd19	Cd19	3.02049	2.47452	3.41814	3.24353	3.64369	2.77329	3.66961	2.27306	3.21383	3.6635	3.17273	3.56318	0.4843	0.759097	-1.31735	Hippo_Tumor_mid-dark down vs Hippo_Vehic_mid-dark	-2.97924	1.71672	-0.397644	0.185147	0.586821	-1.7041	Hippo_Tumor_mid-day_1Way down vs Hippo_Vehic_mid-day	-3.85387	1.32711	-0.769007	0.9705	1.01812	1.01812	Hy_Vehic_mid-dark_1Way up vs Hy_Tumor_mid-dark	-2.74937	2.84993	0.0259147	0.442435	0.706994	-1.41444	Hy_Vehic_mid-day_1Way down vs Hy_Tumor_mid-day	-3.64092	1.81988	-0.50023	0.874472	0.971914	-1.0289	BS_Vehic_mid-dark_1Way down vs BS_Tumor_mid-dark	-1.5013	1.41816
435	415	Ly6g	Ly6g	2.98637	2.91463	3.32861	3.62946	3.63157	3.47718	3.42581	3.6563	3.39342	3.62832	3.23767	3.28811	0.456539	0.788816	-1.26772	Hippo_Tumor_mid-dark down vs Hippo_Vehic_mid-dark	-2.45046	1.52475	-0.34224	0.130546	0.609274	-1.6413	Hippo_Tumor_mid-day_1Way down vs Hippo_Vehic_mid-day	-3.17257	1.1777	-0.714838	0.676436	0.867082	-1.15329	Hy_Vehic_mid-dark_1Way down vs Hy_Tumor_mid-dark	-2.37351	1.78448	-0.20576	0.692375	1.13219	1.13219	Hy_Vehic_mid-day_1Way up vs Hy_Tumor_mid-day	-1.71398	2.19706	0.179113	0.665706	0.897664	-1.114	BS_Vehic_mid-dark_1Way down vs BS_Tumor_mid-dark	-1.87778	1.51312
387	416	Kdm2a	Kdm2a	10.1229	10.1702	10.2016	10.0841	10.2361	10.3052	10.25	10.2974	10.1408	10.176	10.1433	10.1793	0.279489	0.946924	-1.05605	Hippo_Tumor_mid-dark down vs Hippo_Vehic_mid-dark	-1.17095	1.04995	-0.07868	0.238417	1.06148	1.06148	Hippo_Tumor_mid-day_1Way up vs Hippo_Vehic_mid-day	-1.04458	1.17697	0.08608	0.881153	1.00969	1.00969	Hy_Vehic_mid-dark_1Way up vs Hy_Tumor_mid-dark	-1.13535	1.15745	0.0139067	0.927473	0.994625	-1.0054	Hy_Vehic_mid-day_1Way down vs Hy_Tumor_mid-day	-1.13979	1.12757	-0.007775	0.961145	1.00178	1.00178	BS_Vehic_mid-dark_1Way up vs BS_Tumor_mid-dark	-1.07774	1.08159
31	417	Apc	Apc	12.8824	12.7529	12.8936	12.8154	12.7169	12.6643	12.7052	12.6698	12.8334	12.8081	12.8606	12.8256	0.901782	0.992308	-1.00775	Hippo_Tumor_mid-dark down vs Hippo_Vehic_mid-dark	-1.14829	1.13069	-0.01114	0.491886	0.957603	-1.04427	Hippo_Tumor_mid-day_1Way down vs Hippo_Vehic_mid-day	-1.18991	1.09115	-0.0625	0.782556	0.99196	-1.00811	Hy_Vehic_mid-dark_1Way down vs Hy_Tumor_mid-dark	-1.07247	1.0553	-0.0116467	0.886738	1.00383	1.00383	Hy_Vehic_mid-day_1Way up vs Hy_Tumor_mid-day	-1.05446	1.06256	0.005515	0.581413	1.0191	1.0191	BS_Vehic_mid-dark_1Way up vs BS_Tumor_mid-dark	-1.05404	1.09468
75	418	Blk	Blk	4.57594	4.12873	4.47632	4.34343	4.33981	4.38519	4.34341	4.62699	3.7438	3.9642	4.11165	4.08356	0.710036	1.07149	1.07149	Hippo_Tumor_mid-dark up vs Hippo_Vehic_mid-dark	-1.37396	1.57743	0.09962	0.42663	0.861725	-1.16046	Hippo_Tumor_mid-day_1Way down vs Hippo_Vehic_mid-day	-1.70841	1.26862	-0.2147	0.991348	1.0025	1.0025	Hy_Vehic_mid-dark_1Way up vs Hy_Tumor_mid-dark	-1.62445	1.63257	0.0036	0.433454	1.18247	1.18247	Hy_Vehic_mid-day_1Way up vs Hy_Tumor_mid-day	-1.32359	1.85067	0.241798	0.434019	1.29043	1.29043	BS_Vehic_mid-dark_1Way up vs BS_Tumor_mid-dark	-1.52361	2.53713
177	419	Cp	Cp	8.8435	8.97429	8.76351	8.75619	9.42479	9.32191	9.0092	9.07861	9.62279	9.67627	9.18691	9.31993	0.570615	1.05701	1.05701	Hippo_Tumor_mid-dark up vs Hippo_Vehic_mid-dark	-1.15898	1.2949	0.079992	0.133944	1.1632	1.1632	Hippo_Tumor_mid-day_1Way up vs Hippo_Vehic_mid-day	-1.05318	1.42499	0.2181	0.198056	0.749716	-1.33384	Hy_Vehic_mid-dark_1Way down vs Hy_Tumor_mid-dark	-2.11036	1.18618	-0.415585	0.402967	0.844807	-1.1837	Hy_Vehic_mid-day_1Way down vs Hy_Tumor_mid-day	-1.80413	1.2876	-0.243306	0.0431876	0.739243	-1.35273	BS_Vehic_mid-dark_1Way down vs BS_Tumor_mid-dark	-1.8107	-1.0106
235	420	Epcam	Epcam	4.8027	4.76684	4.66829	4.96815	5.66147	5.62219	6.50244	5.09044	4.96387	4.78162	4.74057	4.48738	0.441896	1.09764	1.09764	Hippo_Tumor_mid-dark up vs Hippo_Vehic_mid-dark	-1.17034	1.41005	0.13441	0.254827	0.869757	-1.14975	Hippo_Tumor_mid-day_1Way down vs Hippo_Vehic_mid-day	-1.47698	1.1173	-0.201316	0.250785	1.79126	1.79126	Hy_Vehic_mid-dark_1Way up vs Hy_Tumor_mid-dark	-1.59158	5.10676	0.840974	0.422912	0.691714	-1.44568	Hy_Vehic_mid-day_1Way down vs Hy_Tumor_mid-day	-3.78447	1.81075	-0.531752	0.482402	0.856604	-1.1674	BS_Vehic_mid-dark_1Way down vs BS_Tumor_mid-dark	-1.84555	1.35421
708	421	Tie1	Tie1	7.12361	7.12756	7.02476	7.16107	7.05091	7.24634	7.06031	7.19208	7.36274	7.36969	7.33481	7.57089	0.236858	1.07092	1.07092	Hippo_Tumor_mid-dark up vs Hippo_Vehic_mid-dark	-1.05093	1.20528	0.098854	0.682562	0.977044	-1.02349	Hippo_Tumor_mid-day_1Way down vs Hippo_Vehic_mid-day	-1.15191	1.09963	-0.033504	0.941862	1.00654	1.00654	Hy_Vehic_mid-dark_1Way up vs Hy_Tumor_mid-dark	-1.20053	1.21627	0.009398	0.648008	0.96309	-1.03832	Hy_Vehic_mid-day_1Way down vs Hy_Tumor_mid-day	-1.23549	1.14597	-0.0542575	0.815971	0.98082	-1.01955	BS_Vehic_mid-dark_1Way down vs BS_Tumor_mid-dark	-1.21365	1.16755
397	422	Kdm5c	Kdm5c	10.302	10.2833	10.3577	10.2627	10.4505	10.3771	10.3994	10.3713	10.2765	10.1664	10.2667	10.1693	0.333416	0.962114	-1.03938	Hippo_Tumor_mid-dark down vs Hippo_Vehic_mid-dark	-1.1283	1.04442	-0.05572	0.717675	1.01435	1.01435	Hippo_Tumor_mid-day_1Way up vs Hippo_Vehic_mid-day	-1.07019	1.10113	0.02056	0.447519	0.965205	-1.03605	Hy_Vehic_mid-dark_1Way down vs Hy_Tumor_mid-dark	-1.14236	1.06425	-0.0510933	0.92521	0.996033	-1.00398	Hy_Vehic_mid-day_1Way down vs Hy_Tumor_mid-day	-1.09823	1.08954	-0.005735	0.887467	0.993261	-1.00678	BS_Vehic_mid-dark_1Way down vs BS_Tumor_mid-dark	-1.11281	1.09786
122	423	Cd163	Cd163	6.04429	5.82161	5.83877	5.65917	5.7221	5.84067	5.62798	5.26271	5.9939	5.78239	5.69066	5.77844	0.356113	1.1531	1.1531	Hippo_Tumor_mid-dark up vs Hippo_Vehic_mid-dark	-1.19165	1.58446	0.205516	0.46351	1.11918	1.11918	Hippo_Tumor_mid-day_1Way up vs Hippo_Vehic_mid-day	-1.22777	1.53785	0.162438	0.774873	0.936841	-1.06742	Hy_Vehic_mid-dark_1Way down vs Hy_Tumor_mid-dark	-1.7296	1.51802	-0.094124	0.0727965	0.66991	-1.49274	Hy_Vehic_mid-day_1Way down vs Hy_Tumor_mid-day	-2.32554	1.04365	-0.577962	0.184494	0.810431	-1.23391	BS_Vehic_mid-dark_1Way down vs BS_Tumor_mid-dark	-1.70275	1.11837
226	424	Egr1	Egr1	10.816	11.0849	10.6458	11.0332	9.38191	10.4694	9.18035	10.159	9.46209	9.82297	9.34097	9.70052	0.549844	1.12518	1.12518	Hippo_Tumor_mid-dark up vs Hippo_Vehic_mid-dark	-1.3382	1.6942	0.170154	0.855021	1.0365	1.0365	Hippo_Tumor_mid-day_1Way up vs Hippo_Vehic_mid-day	-1.4527	1.56068	0.05172	0.407798	0.869609	-1.14994	Hy_Vehic_mid-dark_1Way down vs Hy_Tumor_mid-dark	-1.63648	1.23754	-0.201562	0.175039	0.806373	-1.24012	Hy_Vehic_mid-day_1Way down vs Hy_Tumor_mid-day	-1.71482	1.11504	-0.31048	0.549145	0.919474	-1.08758	BS_Vehic_mid-dark_1Way down vs BS_Tumor_mid-dark	-1.45635	1.23124
351	425	Il21r	Il21r	3.77949	3.82817	4.18713	3.70049	4.06718	3.88934	3.90887	3.78712	3.67922	3.87458	4.35769	3.83137	0.189715	0.753859	-1.32651	Hippo_Tumor_mid-dark down vs Hippo_Vehic_mid-dark	-2.05418	1.1674	-0.407634	0.673651	1.09253	1.09253	Hippo_Tumor_mid-day_1Way up vs Hippo_Vehic_mid-day	-1.4174	1.69185	0.127676	0.682318	0.89607	-1.11598	Hy_Vehic_mid-dark_1Way down vs Hy_Tumor_mid-dark	-1.96608	1.57864	-0.158317	0.773209	0.9316	-1.07342	Hy_Vehic_mid-day_1Way down vs Hy_Tumor_mid-day	-1.80585	1.56726	-0.102217	0.040413	1.60044	1.60044	BS_Vehic_mid-dark_1Way up vs BS_Tumor_mid-dark	1.0237	2.50211
182	426	Crip1	Crip1	8.93564	8.91644	8.82412	9.02415	9.36058	9.28696	9.17578	9.31814	9.12414	9.18193	8.99127	9.19247	0.340121	1.08037	1.08037	Hippo_Tumor_mid-dark up vs Hippo_Vehic_mid-dark	-1.09348	1.2763	0.111522	0.356455	0.928065	-1.07751	Hippo_Tumor_mid-day_1Way down vs Hippo_Vehic_mid-day	-1.27292	1.09638	-0.107702	0.482099	0.879771	-1.13666	Hy_Vehic_mid-dark_1Way down vs Hy_Tumor_mid-dark	-1.66613	1.28958	-0.184801	0.896306	1.02184	1.02184	Hy_Vehic_mid-day_1Way up vs Hy_Tumor_mid-day	-1.39049	1.4519	0.0311755	0.273396	0.912016	-1.09647	BS_Vehic_mid-dark_1Way down vs BS_Tumor_mid-dark	-1.30311	1.08389
624	427	Rtn4rl1	Rtn4rl1	10.2483	10.3102	10.4354	10.2956	8.186	8.2907	8.54	8.65915	7.77999	7.58237	7.75763	7.68834	0.109524	0.878345	-1.1385	Hippo_Tumor_mid-dark down vs Hippo_Vehic_mid-dark	-1.33909	1.03309	-0.18714	0.896808	1.01014	1.01014	Hippo_Tumor_mid-day_1Way up vs Hippo_Vehic_mid-day	-1.16438	1.1881	0.014552	0.370117	1.2781	1.2781	Hy_Vehic_mid-dark_1Way up vs Hy_Tumor_mid-dark	-1.38487	2.26224	0.354001	0.311984	1.29096	1.29096	Hy_Vehic_mid-day_1Way up vs Hy_Tumor_mid-day	-1.30878	2.18118	0.368443	0.918757	0.98462	-1.01562	BS_Vehic_mid-dark_1Way down vs BS_Tumor_mid-dark	-1.39653	1.3539
569	428	Prkar2a	Prkar2a	10.6494	10.585	10.6557	10.602	11.6057	11.5407	11.4854	11.5334	11.0487	11.0019	11.0338	10.9505	0.897748	0.995643	-1.00438	Hippo_Tumor_mid-dark down vs Hippo_Vehic_mid-dark	-1.07817	1.0688	-0.0063	0.728896	0.988272	-1.01187	Hippo_Tumor_mid-day_1Way down vs Hippo_Vehic_mid-day	-1.08622	1.06089	-0.01702	0.22514	0.920018	-1.08694	Hy_Vehic_mid-dark_1Way down vs Hy_Tumor_mid-dark	-1.25205	1.05977	-0.120267	0.933588	0.994905	-1.00512	Hy_Vehic_mid-day_1Way down vs Hy_Tumor_mid-day	-1.14455	1.13291	-0.00737	0.796157	0.989725	-1.01038	BS_Vehic_mid-dark_1Way down vs BS_Tumor_mid-dark	-1.0986	1.07614
685	429	Sumo1	Sumo1	12.406	12.3228	12.3722	12.3697	12.9736	12.8834	12.9034	12.8667	12.7114	12.6218	12.6833	12.6707	0.485471	1.02372	1.02372	Hippo_Tumor_mid-dark up vs Hippo_Vehic_mid-dark	-1.04723	1.0975	0.03382	0.336597	0.968001	-1.03306	Hippo_Tumor_mid-day_1Way down vs Hippo_Vehic_mid-day	-1.10751	1.03777	-0.04692	0.170954	0.952532	-1.04983	Hy_Vehic_mid-dark_1Way down vs Hy_Tumor_mid-dark	-1.12876	1.02415	-0.07016	0.71396	0.988519	-1.01161	Hy_Vehic_mid-day_1Way down vs Hy_Tumor_mid-day	-1.08127	1.05658	-0.01666	0.557584	0.980742	-1.01964	BS_Vehic_mid-dark_1Way down vs BS_Tumor_mid-dark	-1.09259	1.05091
769	430	Ung	Ung	5.87438	5.85308	6.01411	5.74718	5.83363	5.58367	6.18462	5.8668	6.33862	6.19525	6.48841	6.40358	0.37254	0.907685	-1.1017	Hippo_Tumor_mid-dark down vs Hippo_Vehic_mid-dark	-1.37805	1.13536	-0.139736	0.496861	1.07616	1.07616	Hippo_Tumor_mid-day_1Way up vs Hippo_Vehic_mid-day	-1.16231	1.3461	0.105898	0.0729459	1.27544	1.27544	Hy_Vehic_mid-dark_1Way up vs Hy_Tumor_mid-dark	-1.02645	1.66977	0.350991	0.110379	1.21683	1.21683	Hy_Vehic_mid-day_1Way up vs Hy_Tumor_mid-day	-1.05254	1.55847	0.283132	0.190421	1.10941	1.10941	BS_Vehic_mid-dark_1Way up vs BS_Tumor_mid-dark	-1.05923	1.3037
660	431	Slco2b1	Slco2b1	7.73112	7.79828	7.62805	7.73262	7.43315	7.45461	7.27588	7.35729	7.43317	7.55952	7.4734	7.46603	0.309602	1.07406	1.07406	Hippo_Tumor_mid-dark up vs Hippo_Vehic_mid-dark	-1.07561	1.24082	0.10307	0.513362	1.04656	1.04656	Hippo_Tumor_mid-day_1Way up vs Hippo_Vehic_mid-day	-1.10386	1.20905	0.065658	0.28529	0.896719	-1.11518	Hy_Vehic_mid-dark_1Way down vs Hy_Tumor_mid-dark	-1.3776	1.10774	-0.157272	0.466169	0.934765	-1.06979	Hy_Vehic_mid-day_1Way down vs Hy_Tumor_mid-day	-1.29898	1.13503	-0.0973245	0.566836	1.02828	1.02828	BS_Vehic_mid-dark_1Way up vs BS_Tumor_mid-dark	-1.07639	1.13813
475	432	Ms4a2	Ms4a2	3.04219	3.45112	3.37792	3.11102	2.74359	3.01415	3.24384	3.61125	3.337	3.43247	3.5234	3.74328	0.246792	0.792382	-1.26202	Hippo_Tumor_mid-dark down vs Hippo_Vehic_mid-dark	-1.90233	1.19441	-0.335732	0.240966	1.26584	1.26584	Hippo_Tumor_mid-day_1Way up vs Hippo_Vehic_mid-day	-1.19081	1.90809	0.340092	0.293096	1.41445	1.41445	Hy_Vehic_mid-dark_1Way up vs Hy_Tumor_mid-dark	-1.40063	2.80221	0.500243	0.178057	1.51268	1.51268	Hy_Vehic_mid-day_1Way up vs Hy_Tumor_mid-day	-1.23875	2.83451	0.597107	0.533178	1.13792	1.13792	BS_Vehic_mid-dark_1Way up vs BS_Tumor_mid-dark	-1.35329	1.75234
392	433	Kdm4b	Kdm4b	9.88882	9.90743	9.9364	9.7981	9.47921	9.48226	9.46282	9.55617	9.1574	9.09456	9.17212	9.09188	0.578253	0.967553	-1.03354	Hippo_Tumor_mid-dark down vs Hippo_Vehic_mid-dark	-1.16906	1.09443	-0.047588	0.210747	1.07873	1.07873	Hippo_Tumor_mid-day_1Way up vs Hippo_Vehic_mid-day	-1.04858	1.22018	0.109332	0.773089	0.988704	-1.01142	Hy_Vehic_mid-dark_1Way down vs Hy_Tumor_mid-dark	-1.09935	1.07465	-0.0163893	0.172012	1.05257	1.05257	Hy_Vehic_mid-day_1Way up vs Hy_Tumor_mid-day	-1.02566	1.13633	0.07391	0.858105	1.01026	1.01026	BS_Vehic_mid-dark_1Way up vs BS_Tumor_mid-dark	-1.11564	1.13865
407	434	Kmt2a	Kmt2a	9.83469	9.8281	9.92336	9.7167	10.197	10.1272	10.2326	10.2116	9.75619	9.74329	9.74793	9.75038	0.466992	0.940391	-1.06339	Hippo_Tumor_mid-dark down vs Hippo_Vehic_mid-dark	-1.26657	1.12007	-0.088668	0.3631	1.08028	1.08028	Hippo_Tumor_mid-day_1Way up vs Hippo_Vehic_mid-day	-1.10256	1.28668	0.1114	0.796616	1.02495	1.02495	Hy_Vehic_mid-dark_1Way up vs Hy_Tumor_mid-dark	-1.19453	1.25489	0.0355587	0.508645	1.06023	1.06023	Hy_Vehic_mid-day_1Way up vs Hy_Tumor_mid-day	-1.1359	1.27687	0.084384	0.92335	0.99429	-1.00574	BS_Vehic_mid-dark_1Way down vs BS_Tumor_mid-dark	-1.13936	1.12639
400	435	Kif2c	Kif2c	3.55542	3.63039	3.74979	4.02855	3.15543	3.96547	3.75882	3.65865	3.52179	2.89305	3.19455	3.32867	0.516776	0.873957	-1.14422	Hippo_Tumor_mid-dark down vs Hippo_Vehic_mid-dark	-1.76034	1.34455	-0.194366	0.193269	0.758828	-1.31782	Hippo_Tumor_mid-day_1Way down vs Hippo_Vehic_mid-day	-2.02741	1.16742	-0.398156	0.0966176	1.51928	1.51928	Hy_Vehic_mid-dark_1Way up vs Hy_Tumor_mid-dark	-1.09013	2.51625	0.603389	0.339601	0.808424	-1.23697	Hy_Vehic_mid-day_1Way down vs Hy_Tumor_mid-day	-1.96622	1.28502	-0.306816	0.297984	0.797059	-1.25461	BS_Vehic_mid-dark_1Way down vs BS_Tumor_mid-dark	-1.9645	1.24805
130	436	Cd3d	Cd3d	3.47207	3.84808	3.76626	3.73361	3.81998	3.50154	3.63195	3.57606	3.69472	3.74621	3.80987	4.07399	0.220916	0.815533	-1.22619	Hippo_Tumor_mid-dark down vs Hippo_Vehic_mid-dark	-1.72162	1.14504	-0.294184	0.626884	1.08257	1.08257	Hippo_Tumor_mid-day_1Way up vs Hippo_Vehic_mid-day	-1.29694	1.51997	0.114466	0.534449	0.877805	-1.13921	Hy_Vehic_mid-dark_1Way down vs Hy_Tumor_mid-dark	-1.77099	1.36462	-0.188028	0.787386	1.05301	1.05301	Hy_Vehic_mid-day_1Way up vs Hy_Tumor_mid-day	-1.42422	1.57922	0.074518	0.509979	1.08309	1.08309	BS_Vehic_mid-dark_1Way up vs BS_Tumor_mid-dark	-1.18796	1.39357
210	437	Dlx1	Dlx1	7.47173	7.3358	7.1786	7.30972	8.64949	8.19473	8.42112	8.44911	4.10172	3.39812	3.57135	2.95425	0.105838	1.2253	1.2253	Hippo_Tumor_mid-dark up vs Hippo_Vehic_mid-dark	-1.0493	1.57538	0.293136	0.880707	1.01824	1.01824	Hippo_Tumor_mid-day_1Way up vs Hippo_Vehic_mid-day	-1.26267	1.30916	0.02608	0.324116	0.853603	-1.1715	Hy_Vehic_mid-dark_1Way down vs Hy_Tumor_mid-dark	-1.63551	1.19169	-0.228363	0.235869	1.19282	1.19282	Hy_Vehic_mid-day_1Way up vs Hy_Tumor_mid-day	-1.13902	1.62063	0.254381	0.237254	0.692375	-1.4443	BS_Vehic_mid-dark_1Way down vs BS_Tumor_mid-dark	-2.72954	1.3085
455	438	Mbd2	Mbd2	10.8445	10.8721	10.8561	10.9074	10.8093	10.8361	10.7954	10.7994	10.7859	10.7107	10.7593	10.7055	0.769459	0.991978	-1.00809	Hippo_Tumor_mid-dark down vs Hippo_Vehic_mid-dark	-1.06751	1.05045	-0.01162	0.379109	0.975856	-1.02474	Hippo_Tumor_mid-day_1Way down vs Hippo_Vehic_mid-day	-1.08515	1.03338	-0.03526	0.671413	0.990425	-1.00967	Hy_Vehic_mid-dark_1Way down vs Hy_Tumor_mid-dark	-1.0592	1.03901	-0.01388	0.233904	0.974899	-1.02575	Hy_Vehic_mid-day_1Way down vs Hy_Tumor_mid-day	-1.07188	1.01874	-0.036675	0.592403	0.981765	-1.01857	BS_Vehic_mid-dark_1Way down vs BS_Tumor_mid-dark	-1.09429	1.05475
251	439	Fancd2	Fancd2	4.52684	4.80495	4.66227	4.89997	3.69591	4.18457	3.94413	3.98321	3.92095	3.919	3.68564	3.88413	0.569533	0.910402	-1.09842	Hippo_Tumor_mid-dark down vs Hippo_Vehic_mid-dark	-1.54735	1.2825	-0.135424	0.689086	0.936261	-1.06808	Hippo_Tumor_mid-day_1Way down vs Hippo_Vehic_mid-day	-1.50462	1.31892	-0.095018	0.437364	1.18774	1.18774	Hy_Vehic_mid-dark_1Way up vs Hy_Tumor_mid-dark	-1.33887	1.88878	0.248222	0.491649	0.869728	-1.14978	Hy_Vehic_mid-day_1Way down vs Hy_Tumor_mid-day	-1.76063	1.33179	-0.201364	0.279285	0.849501	-1.17716	BS_Vehic_mid-dark_1Way down vs BS_Tumor_mid-dark	-1.6045	1.15789
212	440	Dna2	Dna2	5.11365	5.0989	5.14025	4.86387	5.2507	5.21399	5.03532	5.1144	5.17706	5.17785	5.17398	5.35295	0.886037	0.981731	-1.01861	Hippo_Tumor_mid-dark down vs Hippo_Vehic_mid-dark	-1.33221	1.28398	-0.0266	0.216511	1.17693	1.17693	Hippo_Tumor_mid-day_1Way up vs Hippo_Vehic_mid-day	-1.11126	1.53928	0.235028	0.302964	0.86132	-1.16101	Hy_Vehic_mid-dark_1Way down vs Hy_Tumor_mid-dark	-1.56828	1.16347	-0.215379	0.598363	0.933297	-1.07147	Hy_Vehic_mid-day_1Way down vs Hy_Tumor_mid-day	-1.41232	1.23019	-0.0995925	0.983059	0.997867	-1.00214	BS_Vehic_mid-dark_1Way down vs BS_Tumor_mid-dark	-1.23734	1.23206
446	441	Map3k1	Map3k1	8.07376	7.94143	8.09442	8.02709	8.42127	8.27724	8.45902	8.38849	8.5911	8.36761	8.51054	8.50838	0.834171	0.985782	-1.01442	Hippo_Tumor_mid-dark down vs Hippo_Vehic_mid-dark	-1.16997	1.13694	-0.02066	0.390677	0.942353	-1.06117	Hippo_Tumor_mid-day_1Way down vs Hippo_Vehic_mid-day	-1.22389	1.08685	-0.08566	0.564392	1.02651	1.02651	Hy_Vehic_mid-dark_1Way up vs Hy_Tumor_mid-dark	-1.07188	1.12946	0.0377467	0.0801989	1.08016	1.08016	Hy_Vehic_mid-day_1Way up vs Hy_Tumor_mid-day	-1.01074	1.17928	0.111243	0.299445	0.945686	-1.05743	BS_Vehic_mid-dark_1Way down vs BS_Tumor_mid-dark	-1.18127	1.05644
208	442	Dlg1	Dlg1	10.6022	10.4348	10.465	10.5154	10.7504	10.708	10.6613	10.6534	10.5567	10.5641	10.5491	10.5405	0.209189	1.09981	1.09981	Hippo_Tumor_mid-dark up vs Hippo_Vehic_mid-dark	-1.06077	1.2831	0.13726	0.453686	0.94569	-1.05743	Hippo_Tumor_mid-day_1Way down vs Hippo_Vehic_mid-day	-1.23365	1.10329	-0.08056	0.205244	0.9401	-1.06372	Hy_Vehic_mid-dark_1Way down vs Hy_Tumor_mid-dark	-1.17566	1.03904	-0.0891133	0.38955	0.962835	-1.0386	Hy_Vehic_mid-day_1Way down vs Hy_Tumor_mid-day	-1.13859	1.05553	-0.05464	0.919325	0.994729	-1.0053	BS_Vehic_mid-dark_1Way down vs BS_Tumor_mid-dark	-1.12148	1.10969
50	443	Atr	Atr	8.24043	8.17264	8.13689	8.23889	8.27864	8.29368	8.26966	8.27351	8.28195	8.34954	8.26823	8.37664	0.176981	1.07441	1.07441	Hippo_Tumor_mid-dark up vs Hippo_Vehic_mid-dark	-1.03661	1.19662	0.103548	0.379605	0.95512	-1.04699	Hippo_Tumor_mid-day_1Way down vs Hippo_Vehic_mid-day	-1.16608	1.06376	-0.066246	0.906763	0.993798	-1.00624	Hy_Vehic_mid-dark_1Way down vs Hy_Tumor_mid-dark	-1.12611	1.11218	-0.008976	0.77476	0.986115	-1.01408	Hy_Vehic_mid-day_1Way down vs Hy_Tumor_mid-day	-1.12453	1.09352	-0.0201715	0.89951	0.990537	-1.00955	BS_Vehic_mid-dark_1Way down vs BS_Tumor_mid-dark	-1.18211	1.15984
188	444	Csk	Csk	8.91819	8.93279	9.03932	8.91619	9.65117	9.76086	9.78682	9.75307	10.0401	10.0839	10.1329	10.0655	0.172708	0.919465	-1.08759	Hippo_Tumor_mid-dark down vs Hippo_Vehic_mid-dark	-1.23204	1.04158	-0.121134	0.847331	1.01158	1.01158	Hippo_Tumor_mid-day_1Way up vs Hippo_Vehic_mid-day	-1.11985	1.14593	0.016606	0.127722	1.09859	1.09859	Hy_Vehic_mid-dark_1Way up vs Hy_Tumor_mid-dark	-1.0313	1.24468	0.13565	0.920599	0.994619	-1.00541	Hy_Vehic_mid-day_1Way down vs Hy_Tumor_mid-day	-1.12758	1.11548	-0.0077835	0.265189	1.06646	1.06646	BS_Vehic_mid-dark_1Way up vs BS_Tumor_mid-dark	-1.05564	1.20062
312	445	Hells	Hells	6.82208	6.94593	7.01872	7.00465	7.26252	7.15211	7.24101	7.0703	7.82625	7.86828	7.84435	7.90081	0.147574	0.872578	-1.14603	Hippo_Tumor_mid-dark down vs Hippo_Vehic_mid-dark	-1.38566	1.05503	-0.196644	0.655636	0.960117	-1.04154	Hippo_Tumor_mid-day_1Way down vs Hippo_Vehic_mid-day	-1.25932	1.16087	-0.058718	0.89967	0.985201	-1.01502	Hy_Vehic_mid-dark_1Way down vs Hy_Tumor_mid-dark	-1.30401	1.2657	-0.02151	0.603489	0.944873	-1.05834	Hy_Vehic_mid-day_1Way down vs Hy_Tumor_mid-day	-1.33221	1.18938	-0.0818075	0.854929	1.01263	1.01263	BS_Vehic_mid-dark_1Way up vs BS_Tumor_mid-dark	-1.14027	1.16925
302	446	Gzmb	Gzmb	2.95204	3.1809	3.54359	3.37939	3.23821	3.43728	3.23883	3.47777	2.78561	3.09499	3.48725	3.2714	0.128547	0.663628	-1.50687	Hippo_Tumor_mid-dark down vs Hippo_Vehic_mid-dark	-2.59186	1.14146	-0.591554	0.598128	0.871462	-1.1475	Hippo_Tumor_mid-day_1Way down vs Hippo_Vehic_mid-day	-1.97373	1.49894	-0.19849	0.997887	1.00043	1.00043	Hy_Vehic_mid-dark_1Way up vs Hy_Tumor_mid-dark	-1.41401	1.41524	0.000625333	0.851997	1.02847	1.02847	Hy_Vehic_mid-day_1Way up vs Hy_Tumor_mid-day	-1.33716	1.41437	0.040495	0.3149	1.62635	1.62635	BS_Vehic_mid-dark_1Way up vs BS_Tumor_mid-dark	-1.66626	4.40729
765	447	Txnrd1	Txnrd1	10.9922	10.9417	10.9976	10.9174	11.4994	11.5083	11.4909	11.4542	11.4135	11.3289	11.4525	11.3408	0.926416	0.996319	-1.00369	Hippo_Tumor_mid-dark down vs Hippo_Vehic_mid-dark	-1.09091	1.08289	-0.00532	0.674975	1.01693	1.01693	Hippo_Tumor_mid-day_1Way up vs Hippo_Vehic_mid-day	-1.0688	1.10529	0.02422	0.872291	0.994139	-1.0059	Hy_Vehic_mid-dark_1Way down vs Hy_Tumor_mid-dark	-1.0869	1.0742	-0.00848	0.275927	0.963239	-1.03816	Hy_Vehic_mid-day_1Way down vs Hy_Tumor_mid-day	-1.11471	1.03426	-0.054035	0.275269	1.02742	1.02742	BS_Vehic_mid-dark_1Way up vs BS_Tumor_mid-dark	-1.02415	1.08108
502	448	Nlgn1	Nlgn1	12.043	11.9765	12.0421	12.0864	11.7472	11.666	11.621	11.6378	11.1479	11.1699	11.1372	11.1838	0.98902	1.00064	1.00064	Hippo_Tumor_mid-dark up vs Hippo_Vehic_mid-dark	-1.10083	1.10224	0.00092	0.114449	0.926665	-1.07914	Hippo_Tumor_mid-day_1Way down vs Hippo_Vehic_mid-day	-1.18871	1.02076	-0.10988	0.134987	0.91622	-1.09144	Hy_Vehic_mid-dark_1Way down vs Hy_Tumor_mid-dark	-1.22887	1.03159	-0.126233	0.705212	0.980687	-1.01969	Hy_Vehic_mid-day_1Way down vs Hy_Tumor_mid-day	-1.13706	1.09356	-0.028135	0.893367	0.992611	-1.00744	BS_Vehic_mid-dark_1Way down vs BS_Tumor_mid-dark	-1.1313	1.11464
588	449	Rab7	Rab7	13.1716	13.0843	13.1142	13.0973	13.1485	13.0911	13.124	13.1201	13.1065	13.0839	13.0611	13.0644	0.319997	1.04059	1.04059	Hippo_Tumor_mid-dark up vs Hippo_Vehic_mid-dark	-1.0433	1.12972	0.0574	0.819411	0.991043	-1.00904	Hippo_Tumor_mid-day_1Way down vs Hippo_Vehic_mid-day	-1.09546	1.07593	-0.01298	0.441059	0.983139	-1.01715	Hy_Vehic_mid-dark_1Way down vs Hy_Tumor_mid-dark	-1.06528	1.02965	-0.0245333	0.325441	1.02029	1.02029	Hy_Vehic_mid-day_1Way up vs Hy_Tumor_mid-day	-1.02263	1.06455	0.02898	0.115019	0.969031	-1.03196	BS_Vehic_mid-dark_1Way down vs BS_Tumor_mid-dark	-1.07415	1.00865
37	450	Asb10	Asb10	3.35271	3.41832	3.56276	2.5837	3.78328	3.69447	3.50904	3.84051	3.55149	3.61641	3.94112	3.60833	0.746374	0.864506	-1.15673	Hippo_Tumor_mid-dark down vs Hippo_Vehic_mid-dark	-2.95518	2.20862	-0.210052	0.20952	1.78338	1.78338	Hippo_Tumor_mid-day_1Way up vs Hippo_Vehic_mid-day	-1.43254	4.55614	0.834615	0.386896	0.826887	-1.20936	Hy_Vehic_mid-dark_1Way down vs Hy_Tumor_mid-dark	-1.91317	1.30812	-0.274239	0.612439	1.10653	1.10653	Hy_Vehic_mid-day_1Way up vs Hy_Tumor_mid-day	-1.37725	1.68632	0.146043	0.181801	1.31006	1.31006	BS_Vehic_mid-dark_1Way up vs BS_Tumor_mid-dark	-1.15148	1.97624
175	451	Cotl1	Cotl1	10.9001	10.9688	11.0073	10.865	10.9865	10.9673	10.884	10.9435	10.6338	10.6724	10.6428	10.625	0.26972	0.92835	-1.07718	Hippo_Tumor_mid-dark down vs Hippo_Vehic_mid-dark	-1.23639	1.06556	-0.10726	0.284801	1.07462	1.07462	Hippo_Tumor_mid-day_1Way up vs Hippo_Vehic_mid-day	-1.06811	1.23345	0.10382	0.187862	0.93143	-1.07362	Hy_Vehic_mid-dark_1Way down vs Hy_Tumor_mid-dark	-1.19893	1.04015	-0.10248	0.731319	0.983666	-1.01661	Hy_Vehic_mid-day_1Way down vs Hy_Tumor_mid-day	-1.12511	1.08865	-0.02376	0.909232	1.00631	1.00631	BS_Vehic_mid-dark_1Way up vs BS_Tumor_mid-dark	-1.11548	1.12959
595	452	Rad51b	Rad51b	4.04143	3.97952	4.117	4.35742	4.37915	4.7086	4.17077	4.09147	4.44872	4.33459	4.2623	4.30557	0.758194	0.948967	-1.05378	Hippo_Tumor_mid-dark down vs Hippo_Vehic_mid-dark	-1.50224	1.35282	-0.07557	0.136898	0.76956	-1.29944	Hippo_Tumor_mid-day_1Way down vs Hippo_Vehic_mid-day	-1.85245	1.09706	-0.377894	0.510453	0.865509	-1.15539	Hy_Vehic_mid-dark_1Way down vs Hy_Tumor_mid-dark	-1.83226	1.37256	-0.20838	0.0480788	0.651971	-1.53381	Hy_Vehic_mid-day_1Way down vs Hy_Tumor_mid-day	-2.34273	-1.00421	-0.617121	0.370063	0.878782	-1.13794	BS_Vehic_mid-dark_1Way down vs BS_Tumor_mid-dark	-1.53305	1.18391
466	453	Mmp12	Mmp12	3.82603	3.9554	4.04569	3.74361	3.86446	3.91095	3.12065	4.15409	4.1727	4.10236	4.42105	4.17055	0.278035	0.858767	-1.16446	Hippo_Tumor_mid-dark down vs Hippo_Vehic_mid-dark	-1.55223	1.14474	-0.219662	0.294994	1.15812	1.15812	Hippo_Tumor_mid-day_1Way up vs Hippo_Vehic_mid-day	-1.15101	1.54379	0.21179	0.0474667	0.597161	-1.67459	Hy_Vehic_mid-dark_1Way down vs Hy_Tumor_mid-dark	-2.78557	-1.00671	-0.743809	0.449985	1.18356	1.18356	Hy_Vehic_mid-day_1Way up vs Hy_Tumor_mid-day	-1.34839	1.88885	0.243138	0.368388	1.18785	1.18785	BS_Vehic_mid-dark_1Way up vs BS_Tumor_mid-dark	-1.25043	1.76433
665	454	Smc1a	Smc1a	10.3092	10.29	10.2695	10.3952	10.4938	10.4603	10.4813	10.4251	10.5319	10.4694	10.494	10.5055	0.628596	1.02793	1.02793	Hippo_Tumor_mid-dark up vs Hippo_Vehic_mid-dark	-1.09512	1.15714	0.03974	0.210016	0.92965	-1.07567	Hippo_Tumor_mid-day_1Way down vs Hippo_Vehic_mid-day	-1.21089	1.04651	-0.10524	0.879245	0.991364	-1.00871	Hy_Vehic_mid-dark_1Way down vs Hy_Tumor_mid-dark	-1.13838	1.11881	-0.0125133	0.643388	0.975924	-1.02467	Hy_Vehic_mid-day_1Way down vs Hy_Tumor_mid-day	-1.14506	1.09059	-0.03516	0.67822	0.974082	-1.02661	BS_Vehic_mid-dark_1Way down vs BS_Tumor_mid-dark	-1.17181	1.11185
572	455	Prkcq	Prkcq	7.14679	7.5362	7.21241	7.36721	7.49456	7.53654	7.51828	7.51933	8.10811	8.13373	8.08991	8.15338	0.799462	0.955536	-1.04653	Hippo_Tumor_mid-dark down vs Hippo_Vehic_mid-dark	-1.52007	1.3879	-0.065618	0.515369	1.12427	1.12427	Hippo_Tumor_mid-day_1Way up vs Hippo_Vehic_mid-day	-1.29193	1.63298	0.168992	0.835741	1.01657	1.01657	Hy_Vehic_mid-dark_1Way up vs Hy_Tumor_mid-dark	-1.16348	1.20236	0.0237127	0.869777	0.988137	-1.01201	Hy_Vehic_mid-day_1Way down vs Hy_Tumor_mid-day	-1.18071	1.15286	-0.0172165	0.834531	0.98746	-1.0127	BS_Vehic_mid-dark_1Way down vs BS_Tumor_mid-dark	-1.14931	1.12067
659	456	Slc6a1	Slc6a1	11.9439	11.9243	11.9688	11.847	12.555	12.5084	12.5239	12.5286	12.2974	12.328	12.3197	12.279	0.750199	0.982875	-1.01742	Hippo_Tumor_mid-dark down vs Hippo_Vehic_mid-dark	-1.13919	1.10051	-0.02492	0.329968	1.05504	1.05504	Hippo_Tumor_mid-day_1Way up vs Hippo_Vehic_mid-day	-1.06127	1.18131	0.0773	0.597914	0.978701	-1.02176	Hy_Vehic_mid-dark_1Way down vs Hy_Tumor_mid-dark	-1.11356	1.06663	-0.03106	0.707189	1.01415	1.01415	Hy_Vehic_mid-day_1Way up vs Hy_Tumor_mid-day	-1.06714	1.09754	0.020265	0.820157	1.01557	1.01557	BS_Vehic_mid-dark_1Way up vs BS_Tumor_mid-dark	-1.13532	1.17096
350	457	Il1rn	Il1rn	3.19561	3.17765	3.64015	3.20978	3.37746	3.26315	3.22227	2.94158	3.18851	3.39248	3.35729	3.53616	0.19274	0.734818	-1.36088	Hippo_Tumor_mid-dark down vs Hippo_Vehic_mid-dark	-2.20009	1.18795	-0.444542	0.922913	0.977971	-1.02252	Hippo_Tumor_mid-day_1Way down vs Hippo_Vehic_mid-day	-1.65308	1.58105	-0.032136	0.754427	0.898011	-1.11357	Hy_Vehic_mid-dark_1Way down vs Hy_Tumor_mid-dark	-2.30473	1.85859	-0.155195	0.483856	0.8002	-1.24969	Hy_Vehic_mid-day_1Way down vs Hy_Tumor_mid-day	-2.43767	1.56089	-0.321568	0.503372	1.12411	1.12411	BS_Vehic_mid-dark_1Way up vs BS_Tumor_mid-dark	-1.27976	1.61713
62	458	Bcl2	Bcl2	7.21467	7.13593	7.34431	7.13119	8.09319	8.09983	8.12561	8.03516	7.69531	7.62583	7.82213	7.63246	0.387409	0.91406	-1.09402	Hippo_Tumor_mid-dark down vs Hippo_Vehic_mid-dark	-1.3556	1.13261	-0.12964	0.974496	1.00329	1.00329	Hippo_Tumor_mid-day_1Way up vs Hippo_Vehic_mid-day	-1.23504	1.24318	0.004738	0.69174	1.02272	1.02272	Hy_Vehic_mid-dark_1Way up vs Hy_Tumor_mid-dark	-1.10213	1.15278	0.0324127	0.394467	0.956163	-1.04585	Hy_Vehic_mid-day_1Way down vs Hy_Tumor_mid-day	-1.16741	1.0673	-0.064672	0.211405	1.09189	1.09189	BS_Vehic_mid-dark_1Way up vs BS_Tumor_mid-dark	-1.0572	1.2604
59	459	Bbc3	Bbc3	6.12294	6.07587	5.83004	5.99383	5.45399	5.53237	5.56738	5.57628	5.34888	5.15784	5.34169	5.2795	0.140968	1.2251	1.2251	Hippo_Tumor_mid-dark up vs Hippo_Vehic_mid-dark	-1.07773	1.61753	0.2929	0.670192	1.05852	1.05852	Hippo_Tumor_mid-day_1Way up vs Hippo_Vehic_mid-day	-1.24733	1.39758	0.082044	0.601105	1.08177	1.08177	Hy_Vehic_mid-dark_1Way up vs Hy_Tumor_mid-dark	-1.26905	1.48506	0.113388	0.824757	1.03091	1.03091	Hy_Vehic_mid-day_1Way up vs Hy_Tumor_mid-day	-1.29773	1.37919	0.0439165	0.971495	0.995029	-1.005	BS_Vehic_mid-dark_1Way down vs BS_Tumor_mid-dark	-1.34625	1.3329
784	460	Zfp367	Zfp367	9.37264	9.25623	9.31505	9.34365	9.23723	9.29701	9.30794	9.38392	9.87015	9.86194	9.81668	9.91702	0.442389	1.04072	1.04072	Hippo_Tumor_mid-dark up vs Hippo_Vehic_mid-dark	-1.06984	1.15875	0.057586	0.249204	0.941204	-1.06247	Hippo_Tumor_mid-day_1Way down vs Hippo_Vehic_mid-day	-1.18296	1.04794	-0.08742	0.609147	1.05023	1.05023	Hy_Vehic_mid-dark_1Way up vs Hy_Tumor_mid-dark	-1.16542	1.28545	0.0707087	0.495643	1.06209	1.06209	Hy_Vehic_mid-day_1Way up vs Hy_Tumor_mid-day	-1.1336	1.27874	0.086905	0.55599	0.963616	-1.03776	BS_Vehic_mid-dark_1Way down vs BS_Tumor_mid-dark	-1.1832	1.09867
73	461	Birc3	Birc3	5.10253	5.20316	5.11023	5.31361	5.43897	5.38481	5.59143	5.45214	5.61436	5.64329	5.52581	5.66831	0.958484	0.994676	-1.00535	Hippo_Tumor_mid-dark down vs Hippo_Vehic_mid-dark	-1.24529	1.23206	-0.007702	0.459309	0.9263	-1.07956	Hippo_Tumor_mid-day_1Way down vs Hippo_Vehic_mid-day	-1.33721	1.14737	-0.110448	0.418825	1.11146	1.11146	Hy_Vehic_mid-dark_1Way up vs Hy_Tumor_mid-dark	-1.18264	1.46098	0.152459	0.694653	1.04777	1.04777	Hy_Vehic_mid-day_1Way up vs Hy_Tumor_mid-day	-1.22691	1.34693	0.067323	0.574368	0.940464	-1.0633	BS_Vehic_mid-dark_1Way down vs BS_Tumor_mid-dark	-1.33542	1.18114
700	462	Tcl1	Tcl1	2.25933	1.25745	2.69642	2.22344	2.83753	2.43434	2.13062	2.7812	2.52378	2.35253	2.81449	2.69749	0.632589	0.738624	-1.35387	Hippo_Tumor_mid-dark down vs Hippo_Vehic_mid-dark	-5.05664	2.75873	-0.437087	0.297376	0.511927	-1.95341	Hippo_Tumor_mid-day_1Way down vs Hippo_Vehic_mid-day	-7.29589	1.91202	-0.965991	0.477755	0.612628	-1.63231	Hy_Vehic_mid-dark_1Way down vs Hy_Tumor_mid-dark	-6.94579	2.60685	-0.706916	0.702513	1.27179	1.27179	Hy_Vehic_mid-day_1Way up vs Hy_Tumor_mid-day	-2.97361	4.80965	0.346857	0.399215	1.22324	1.22324	BS_Vehic_mid-dark_1Way up vs BS_Tumor_mid-dark	-1.34106	2.00666
593	463	Rad50	Rad50	8.24917	8.22734	8.17198	8.31157	7.76866	7.71592	7.55157	7.73525	7.68014	7.73474	7.61834	7.8114	0.379106	1.05496	1.05496	Hippo_Tumor_mid-dark up vs Hippo_Vehic_mid-dark	-1.07453	1.19589	0.07719	0.338317	0.94329	-1.06012	Hippo_Tumor_mid-day_1Way down vs Hippo_Vehic_mid-day	-1.20174	1.0693	-0.084226	0.0949552	0.860301	-1.16238	Hy_Vehic_mid-dark_1Way down vs Hy_Tumor_mid-dark	-1.39234	1.03049	-0.217087	0.864123	1.01349	1.01349	Hy_Vehic_mid-day_1Way up vs Hy_Tumor_mid-day	-1.16464	1.19627	0.0193275	0.566881	0.958064	-1.04377	BS_Vehic_mid-dark_1Way down vs BS_Tumor_mid-dark	-1.21992	1.11975
667	464	Socs3	Socs3	4.7286	4.80726	4.54406	4.38212	4.90123	4.89917	4.97895	4.88866	4.61834	4.6041	4.50032	4.55407	0.523361	1.13645	1.13645	Hippo_Tumor_mid-dark up vs Hippo_Vehic_mid-dark	-1.33333	1.72204	0.18454	0.152278	1.3427	1.3427	Hippo_Tumor_mid-day_1Way up vs Hippo_Vehic_mid-day	-1.12852	2.03456	0.425142	0.628853	1.05535	1.05535	Hy_Vehic_mid-dark_1Way up vs Hy_Tumor_mid-dark	-1.1987	1.33506	0.0777187	0.943006	0.99274	-1.00731	Hy_Vehic_mid-day_1Way down vs Hy_Tumor_mid-day	-1.25013	1.23204	-0.0105115	0.621485	0.921451	-1.08524	BS_Vehic_mid-dark_1Way down vs BS_Tumor_mid-dark	-1.53368	1.3022
318	465	Hmox1	Hmox1	7.11691	7.21974	7.27211	7.11981	7.08087	6.99755	7.11003	7.09643	7.44863	7.47243	7.61665	7.46078	0.191733	0.898004	-1.11358	Hippo_Tumor_mid-dark down vs Hippo_Vehic_mid-dark	-1.31639	1.06155	-0.155206	0.393135	1.07172	1.07172	Hippo_Tumor_mid-day_1Way up vs Hippo_Vehic_mid-day	-1.10301	1.26691	0.09993	0.655745	1.02042	1.02042	Hy_Vehic_mid-dark_1Way up vs Hy_Tumor_mid-dark	-1.07841	1.1229	0.029158	0.11595	1.07094	1.07094	Hy_Vehic_mid-day_1Way up vs Hy_Tumor_mid-day	-1.01956	1.16935	0.0988805	0.132256	1.12352	1.12352	BS_Vehic_mid-dark_1Way up vs BS_Tumor_mid-dark	-1.04026	1.31312
359	466	Irak2	Irak2	8.91839	8.86935	8.86808	8.82446	8.66415	8.62493	8.70979	8.68651	8.77261	8.76858	8.75447	8.76402	0.391685	1.03549	1.03549	Hippo_Tumor_mid-dark up vs Hippo_Vehic_mid-dark	-1.05032	1.12619	0.05031	0.443677	1.0316	1.0316	Hippo_Tumor_mid-day_1Way up vs Hippo_Vehic_mid-day	-1.05428	1.12196	0.044884	0.681302	1.03214	1.03214	Hy_Vehic_mid-dark_1Way up vs Hy_Tumor_mid-dark	-1.14003	1.21448	0.045636	0.547831	1.04361	1.04361	Hy_Vehic_mid-day_1Way up vs Hy_Tumor_mid-day	-1.11266	1.21182	0.061582	0.824236	0.987511	-1.01265	BS_Vehic_mid-dark_1Way down vs BS_Tumor_mid-dark	-1.14006	1.11176
42	467	Atg14	Atg14	9.36677	9.28018	9.35387	9.32461	9.34917	9.29547	9.21341	9.26506	9.10154	8.9409	9.01128	9.03345	0.824662	1.00898	1.00898	Hippo_Tumor_mid-dark up vs Hippo_Vehic_mid-dark	-1.07812	1.09758	0.0129	0.449287	0.969676	-1.03127	Hippo_Tumor_mid-day_1Way down vs Hippo_Vehic_mid-day	-1.12183	1.05482	-0.044426	0.112441	0.910189	-1.09867	Hy_Vehic_mid-dark_1Way down vs Hy_Tumor_mid-dark	-1.23802	1.02563	-0.135761	0.684859	0.979146	-1.0213	Hy_Vehic_mid-day_1Way down vs Hy_Tumor_mid-day	-1.1397	1.09266	-0.0304035	0.332744	0.939352	-1.06456	BS_Vehic_mid-dark_1Way down vs BS_Tumor_mid-dark	-1.21628	1.07322
439	468	Maff	Maff	5.05427	5.33594	5.37377	5.15581	5.9734	6.27844	6.38966	6.24545	5.99731	6.14398	6.03061	6.033	0.175024	0.801349	-1.2479	Hippo_Tumor_mid-dark down vs Hippo_Vehic_mid-dark	-1.73717	1.11554	-0.319498	0.435354	1.13298	1.13298	Hippo_Tumor_mid-day_1Way up vs Hippo_Vehic_mid-day	-1.22868	1.5772	0.180128	0.00160804	1.33446	1.33446	Hy_Vehic_mid-dark_1Way up vs Hy_Tumor_mid-dark	1.14044	1.56149	0.416259	0.737558	0.977389	-1.02313	Hy_Vehic_mid-day_1Way down vs Hy_Tumor_mid-day	-1.18198	1.12913	-0.0329945	0.85022	1.02334	1.02334	BS_Vehic_mid-dark_1Way up vs BS_Tumor_mid-dark	-1.26229	1.32191
637	469	Sesn2	Sesn2	7.90097	7.95505	7.90613	7.77147	7.94032	7.99207	8.02102	8.11019	7.96561	8.10474	7.93705	7.99531	0.965463	0.99643	-1.00358	Hippo_Tumor_mid-dark down vs Hippo_Vehic_mid-dark	-1.1924	1.1839	-0.00516	0.137187	1.1357	1.1357	Hippo_Tumor_mid-day_1Way up vs Hippo_Vehic_mid-day	-1.04617	1.34937	0.183584	0.377647	1.05753	1.05753	Hy_Vehic_mid-dark_1Way up vs Hy_Tumor_mid-dark	-1.07935	1.20712	0.080702	0.169244	1.08532	1.08532	Hy_Vehic_mid-day_1Way up vs Hy_Tumor_mid-day	-1.04045	1.22557	0.118124	0.805203	0.980397	-1.01999	BS_Vehic_mid-dark_1Way down vs BS_Tumor_mid-dark	-1.20671	1.15987
101	470	Casp1	Casp1	6.63797	6.23657	6.24342	6.31003	5.87388	5.58027	5.61577	5.60534	6.78694	6.53606	6.80386	6.71378	0.184479	1.31453	1.31453	Hippo_Tumor_mid-dark up vs Hippo_Vehic_mid-dark	-1.15549	1.99668	0.394548	0.799515	0.950355	-1.05224	Hippo_Tumor_mid-day_1Way down vs Hippo_Vehic_mid-day	-1.59828	1.44352	-0.073462	0.251592	0.836185	-1.19591	Hy_Vehic_mid-dark_1Way down vs Hy_Tumor_mid-dark	-1.6504	1.15397	-0.258107	0.900966	1.01753	1.01753	Hy_Vehic_mid-day_1Way up vs Hy_Tumor_mid-day	-1.32115	1.36788	0.025073	0.909879	1.0118	1.0118	BS_Vehic_mid-dark_1Way up vs BS_Tumor_mid-dark	-1.22811	1.25726
291	471	Gria2	Gria2	13.2294	13.1554	13.2436	13.2049	12.0954	11.923	11.8942	11.8747	10.9438	10.9244	10.9078	10.8765	0.809775	0.990219	-1.00988	Hippo_Tumor_mid-dark down vs Hippo_Vehic_mid-dark	-1.09962	1.07822	-0.01418	0.40554	0.966271	-1.03491	Hippo_Tumor_mid-day_1Way down vs Hippo_Vehic_mid-day	-1.12688	1.05214	-0.0495	0.0346237	0.869835	-1.14964	Hy_Vehic_mid-dark_1Way down vs Hy_Tumor_mid-dark	-1.30623	-1.01182	-0.201187	0.547971	0.967062	-1.03406	Hy_Vehic_mid-day_1Way down vs Hy_Tumor_mid-day	-1.16275	1.08742	-0.04832	0.705655	0.975352	-1.02527	BS_Vehic_mid-dark_1Way down vs BS_Tumor_mid-dark	-1.17719	1.11987
248	472	Fadd	Fadd	5.926	5.92181	6.002	6.12712	6.30801	6.3046	6.35968	6.49739	6.19917	6.51689	6.42711	6.28789	0.605391	0.948683	-1.05409	Hippo_Tumor_mid-dark down vs Hippo_Vehic_mid-dark	-1.30287	1.17259	-0.076002	0.173726	0.867352	-1.15293	Hippo_Tumor_mid-day_1Way down vs Hippo_Vehic_mid-day	-1.42504	1.07206	-0.20531	0.744884	1.03646	1.03646	Hy_Vehic_mid-dark_1Way up vs Hy_Tumor_mid-dark	-1.21767	1.30809	0.0516667	0.199953	1.14297	1.14297	Hy_Vehic_mid-day_1Way up vs Hy_Tumor_mid-day	-1.08347	1.41543	0.192792	0.0391235	1.17116	1.17116	BS_Vehic_mid-dark_1Way up vs BS_Tumor_mid-dark	1.00903	1.35934
480	473	Mto1	Mto1	9.72961	9.65878	9.70194	9.73504	9.90857	9.82193	9.88818	9.9336	9.89311	9.86253	9.89265	9.92104	0.605095	1.01936	1.01936	Hippo_Tumor_mid-dark up vs Hippo_Vehic_mid-dark	-1.05961	1.10104	0.02767	0.165362	0.948516	-1.05428	Hippo_Tumor_mid-day_1Way down vs Hippo_Vehic_mid-day	-1.13876	1.02452	-0.076256	0.681702	0.985968	-1.01423	Hy_Vehic_mid-dark_1Way down vs Hy_Tumor_mid-dark	-1.09079	1.0604	-0.0203867	0.0265181	1.08047	1.08047	Hy_Vehic_mid-day_1Way up vs Hy_Tumor_mid-day	1.01061	1.15517	0.111663	0.992415	0.999687	-1.00031	BS_Vehic_mid-dark_1Way down vs BS_Tumor_mid-dark	-1.0717	1.07103
144	474	Cd86	Cd86	6.29104	6.34198	6.40482	6.37773	5.99047	6.00012	5.95423	5.91258	5.84051	5.84874	5.87495	5.92001	0.144345	0.924165	-1.08206	Hippo_Tumor_mid-dark down vs Hippo_Vehic_mid-dark	-1.20658	1.03051	-0.113778	0.636065	0.975519	-1.0251	Hippo_Tumor_mid-day_1Way down vs Hippo_Vehic_mid-day	-1.14306	1.08778	-0.035758	0.80496	0.975191	-1.02544	Hy_Vehic_mid-dark_1Way down vs Hy_Tumor_mid-dark	-1.27185	1.20952	-0.036244	0.519112	0.941127	-1.06256	Hy_Vehic_mid-day_1Way down vs Hy_Tumor_mid-day	-1.29497	1.14698	-0.0875385	0.840686	1.02416	1.02416	BS_Vehic_mid-dark_1Way up vs BS_Tumor_mid-dark	-1.25218	1.31341
603	475	Rbfox3	Rbfox3	11.9683	11.9377	11.9986	11.8718	10.8813	10.9115	10.9699	10.9837	11.3641	11.2995	11.3488	11.3509	0.716227	0.97919	-1.02125	Hippo_Tumor_mid-dark down vs Hippo_Vehic_mid-dark	-1.15202	1.10457	-0.03034	0.43336	1.04674	1.04674	Hippo_Tumor_mid-day_1Way up vs Hippo_Vehic_mid-day	-1.07768	1.18077	0.0659	0.205614	1.06335	1.06335	Hy_Vehic_mid-dark_1Way up vs Hy_Tumor_mid-dark	-1.03891	1.17471	0.08862	0.258432	1.05132	1.05132	Hy_Vehic_mid-day_1Way up vs Hy_Tumor_mid-day	-1.04231	1.15204	0.072205	0.892409	0.989447	-1.01067	BS_Vehic_mid-dark_1Way down vs BS_Tumor_mid-dark	-1.19121	1.16621
17	476	Abcc8	Abcc8	7.08633	7.32104	7.26197	7.05906	6.10299	5.96761	6.21853	6.31505	6.77623	6.90497	6.85455	6.94954	0.383098	0.885371	-1.12947	Hippo_Tumor_mid-dark down vs Hippo_Vehic_mid-dark	-1.50611	1.18061	-0.175646	0.199707	1.19912	1.19912	Hippo_Tumor_mid-day_1Way up vs Hippo_Vehic_mid-day	-1.11203	1.59899	0.261982	0.562052	1.08338	1.08338	Hy_Vehic_mid-dark_1Way up vs Hy_Tumor_mid-dark	-1.23453	1.44898	0.115538	0.0733489	1.2723	1.2723	Hy_Vehic_mid-day_1Way up vs Hy_Tumor_mid-day	-1.02661	1.66183	0.347438	0.655377	1.05578	1.05578	BS_Vehic_mid-dark_1Way up vs BS_Tumor_mid-dark	-1.22118	1.36122
198	477	Cxcl9	Cxcl9	3.83501	3.60945	3.50958	3.73193	3.78101	3.27695	3.70146	3.7556	3.92499	3.53248	3.84018	3.93052	0.151995	1.25304	1.25304	Hippo_Tumor_mid-dark up vs Hippo_Vehic_mid-dark	-1.09671	1.72196	0.325432	0.579142	0.918606	-1.08861	Hippo_Tumor_mid-day_1Way down vs Hippo_Vehic_mid-day	-1.49599	1.26237	-0.122482	0.795889	0.946355	-1.05669	Hy_Vehic_mid-dark_1Way down vs Hy_Tumor_mid-dark	-1.65909	1.48586	-0.079546	0.107343	1.39344	1.39344	Hy_Vehic_mid-day_1Way up vs Hy_Tumor_mid-day	-1.08612	2.1089	0.478654	0.788502	0.942904	-1.06055	BS_Vehic_mid-dark_1Way down vs BS_Tumor_mid-dark	-1.67805	1.4919
163	478	Clcf1	Clcf1	3.52903	3.73383	3.87037	3.5672	3.50034	3.7192	3.9716	3.63197	3.7055	3.63225	3.44006	3.71316	0.17468	0.789308	-1.26693	Hippo_Tumor_mid-dark down vs Hippo_Vehic_mid-dark	-1.80347	1.12357	-0.34134	0.498003	1.12243	1.12243	Hippo_Tumor_mid-day_1Way up vs Hippo_Vehic_mid-day	-1.26822	1.59777	0.16663	0.0122655	1.38633	1.38633	Hy_Vehic_mid-dark_1Way up vs Hy_Tumor_mid-dark	1.08743	1.76738	0.471267	0.568191	0.94133	-1.06233	Hy_Vehic_mid-day_1Way down vs Hy_Tumor_mid-day	-1.3278	1.17657	-0.087228	0.199854	0.831945	-1.202	BS_Vehic_mid-dark_1Way down vs BS_Tumor_mid-dark	-1.61029	1.11454
386	479	Kdm1b	Kdm1b	7.67864	7.62089	7.73068	7.64563	7.70138	7.63237	7.68848	7.59349	7.61553	7.59245	7.69469	7.58792	0.482969	0.964575	-1.03673	Hippo_Tumor_mid-dark down vs Hippo_Vehic_mid-dark	-1.15318	1.07292	-0.052034	0.737239	0.983002	-1.01729	Hippo_Tumor_mid-day_1Way down vs Hippo_Vehic_mid-day	-1.13156	1.09342	-0.024734	0.917419	0.9911	-1.00898	Hy_Vehic_mid-dark_1Way down vs Hy_Tumor_mid-dark	-1.21123	1.18976	-0.012898	0.734132	0.973404	-1.02732	Hy_Vehic_mid-day_1Way down vs Hy_Tumor_mid-day	-1.21503	1.15126	-0.038889	0.533577	1.0564	1.0564	BS_Vehic_mid-dark_1Way up vs BS_Tumor_mid-dark	-1.1373	1.26921
655	480	Slc1a3	Slc1a3	13.6559	13.5923	13.6079	13.6822	13.8883	13.9409	13.6839	13.8971	13.0621	12.7327	12.8323	12.7718	0.463338	1.03379	1.03379	Hippo_Tumor_mid-dark up vs Hippo_Vehic_mid-dark	-1.06239	1.1354	0.04794	0.178059	0.939601	-1.06428	Hippo_Tumor_mid-day_1Way down vs Hippo_Vehic_mid-day	-1.16889	1.03195	-0.08988	0.00424413	0.8679	-1.15221	Hy_Vehic_mid-dark_1Way down vs Hy_Tumor_mid-dark	-1.25885	-1.0546	-0.2044	0.434787	0.970123	-1.0308	Hy_Vehic_mid-day_1Way down vs Hy_Tumor_mid-day	-1.11811	1.0523	-0.04376	0.29973	0.8527	-1.17275	BS_Vehic_mid-dark_1Way down vs BS_Tumor_mid-dark	-1.60889	1.16982
79	481	Bnip3	Bnip3	12.1576	12.1194	12.0687	12.1204	12.3007	12.3181	12.2432	12.1758	12.473	12.4277	12.4305	12.3662	0.132758	1.06351	1.06351	Hippo_Tumor_mid-dark up vs Hippo_Vehic_mid-dark	-1.02105	1.15488	0.08884	0.986555	0.999335	-1.00067	Hippo_Tumor_mid-day_1Way down vs Hippo_Vehic_mid-day	-1.08663	1.08518	-0.00096	0.519911	0.960928	-1.04066	Hy_Vehic_mid-dark_1Way down vs Hy_Tumor_mid-dark	-1.18535	1.09453	-0.0575	0.098025	0.906045	-1.1037	Hy_Vehic_mid-day_1Way down vs Hy_Tumor_mid-day	-1.2439	1.02114	-0.142345	0.541841	0.970957	-1.02991	BS_Vehic_mid-dark_1Way down vs BS_Tumor_mid-dark	-1.13895	1.07375
142	482	Cd83	Cd83	8.39494	8.38513	8.28628	8.44446	11.2574	11.2917	11.1066	11.2022	10.7551	10.7931	10.7168	10.7776	0.301984	1.07823	1.07823	Hippo_Tumor_mid-dark up vs Hippo_Vehic_mid-dark	-1.07722	1.25235	0.108662	0.568449	0.959711	-1.04198	Hippo_Tumor_mid-day_1Way down vs Hippo_Vehic_mid-day	-1.21024	1.11469	-0.059328	0.0696896	0.900743	-1.1102	Hy_Vehic_mid-dark_1Way down vs Hy_Tumor_mid-dark	-1.24457	1.00976	-0.150813	0.223925	0.939848	-1.064	Hy_Vehic_mid-day_1Way down vs Hy_Tumor_mid-day	-1.18174	1.04384	-0.0895	0.668881	0.973812	-1.02689	BS_Vehic_mid-dark_1Way down vs BS_Tumor_mid-dark	-1.16906	1.10863
256	483	Fcer1g	Fcer1g	7.74426	7.72377	7.7001	7.83577	7.52677	7.50765	7.43089	7.46259	7.48078	7.48874	7.48761	7.34883	0.63525	1.03109	1.03109	Hippo_Tumor_mid-dark up vs Hippo_Vehic_mid-dark	-1.10915	1.17917	0.044164	0.237834	0.925306	-1.08072	Hippo_Tumor_mid-day_1Way down vs Hippo_Vehic_mid-day	-1.23594	1.0582	-0.111998	0.373569	0.9357	-1.06872	Hy_Vehic_mid-dark_1Way down vs Hy_Tumor_mid-dark	-1.2489	1.09346	-0.0958813	0.645133	0.969251	-1.03173	Hy_Vehic_mid-day_1Way down vs Hy_Tumor_mid-day	-1.19047	1.11838	-0.0450585	0.948472	1.00475	1.00475	BS_Vehic_mid-dark_1Way up vs BS_Tumor_mid-dark	-1.16054	1.17158
528	484	Parp1	Parp1	10.2301	10.2239	10.2541	10.1066	8.858	8.7914	8.93459	8.92631	9.00504	9.03051	9.11135	9.00138	0.816685	0.983516	-1.01676	Hippo_Tumor_mid-dark down vs Hippo_Vehic_mid-dark	-1.18074	1.14214	-0.02398	0.265943	1.0847	1.0847	Hippo_Tumor_mid-day_1Way up vs Hippo_Vehic_mid-day	-1.0706	1.25964	0.1173	0.591272	1.05452	1.05452	Hy_Vehic_mid-dark_1Way up vs Hy_Tumor_mid-dark	-1.16793	1.29876	0.076592	0.310296	1.09803	1.09803	Hy_Vehic_mid-day_1Way up vs Hy_Tumor_mid-day	-1.10279	1.32959	0.134915	0.148858	1.07647	1.07647	BS_Vehic_mid-dark_1Way up vs BS_Tumor_mid-dark	-1.02996	1.1935
345	485	Il1b	Il1b	3.97644	4.13847	3.82466	3.79801	4.43443	3.96842	4.27997	4.04501	4.85695	4.42333	4.41936	4.7518	0.539763	1.11094	1.11094	Hippo_Tumor_mid-dark up vs Hippo_Vehic_mid-dark	-1.28496	1.58588	0.15178	0.178986	1.26616	1.26616	Hippo_Tumor_mid-day_1Way up vs Hippo_Vehic_mid-day	-1.12744	1.80746	0.34046	0.485557	0.898467	-1.11301	Hy_Vehic_mid-dark_1Way down vs Hy_Tumor_mid-dark	-1.53615	1.24005	-0.154462	0.704642	1.05453	1.05453	Hy_Vehic_mid-day_1Way up vs Hy_Tumor_mid-day	-1.27492	1.41774	0.076594	0.0266735	0.738366	-1.35434	BS_Vehic_mid-dark_1Way down vs BS_Tumor_mid-dark	-1.76199	-1.041
647	486	Siglecf	Siglecf	4.26825	4.43719	4.39534	4.49321	4.18142	4.0848	4.23487	4.33282	4.67995	4.50261	4.52458	4.35425	0.402083	0.915679	-1.09209	Hippo_Tumor_mid-dark down vs Hippo_Vehic_mid-dark	-1.35668	1.13753	-0.127086	0.709319	0.961909	-1.0396	Hippo_Tumor_mid-day_1Way down vs Hippo_Vehic_mid-day	-1.29147	1.19496	-0.056028	0.868938	1.03775	1.03775	Hy_Vehic_mid-dark_1Way up vs Hy_Tumor_mid-dark	-1.55047	1.66973	0.053454	0.410644	1.18757	1.18757	Hy_Vehic_mid-day_1Way up vs Hy_Tumor_mid-day	-1.30338	1.83821	0.248018	0.349934	0.8979	-1.11371	BS_Vehic_mid-dark_1Way down vs BS_Tumor_mid-dark	-1.41286	1.13908
543	487	Pink1	Pink1	12.586	12.5671	12.5124	12.5333	13.0224	13.0644	13.0238	13.0037	13.1916	13.177	13.1854	13.1701	0.174165	1.05238	1.05238	Hippo_Tumor_mid-dark up vs Hippo_Vehic_mid-dark	-1.02536	1.1356	0.07366	0.523519	1.02369	1.02369	Hippo_Tumor_mid-day_1Way up vs Hippo_Vehic_mid-day	-1.0541	1.10464	0.03378	0.968445	1.00096	1.00096	Hy_Vehic_mid-dark_1Way up vs Hy_Tumor_mid-dark	-1.05157	1.05359	0.00138	0.0755923	0.958802	-1.04297	Hy_Vehic_mid-day_1Way down vs Hy_Tumor_mid-day	-1.09323	1.00501	-0.060695	0.866512	0.995743	-1.00428	BS_Vehic_mid-dark_1Way down vs BS_Tumor_mid-dark	-1.05913	1.05013
638	488	Setd1a	Setd1a	8.87037	8.96268	9.00734	8.88486	9.02916	9.09145	9.00257	9.11182	8.76865	8.76273	8.71857	8.74292	0.196691	0.909422	-1.0996	Hippo_Tumor_mid-dark down vs Hippo_Vehic_mid-dark	-1.27679	1.05597	-0.136978	0.455151	1.05543	1.05543	Hippo_Tumor_mid-day_1Way up vs Hippo_Vehic_mid-day	-1.10016	1.2255	0.077828	0.805571	0.981738	-1.0186	Hy_Vehic_mid-dark_1Way down vs Hy_Tumor_mid-dark	-1.19354	1.15034	-0.0265893	0.837252	1.01422	1.01422	Hy_Vehic_mid-day_1Way up vs Hy_Tumor_mid-day	-1.14049	1.17317	0.0203745	0.636401	0.965887	-1.03532	BS_Vehic_mid-dark_1Way down vs BS_Tumor_mid-dark	-1.20686	1.12593
307	489	Hdac1	Hdac1	9.16492	9.05549	9.15376	9.19386	8.83585	8.92078	8.78955	8.72587	8.54092	8.62555	8.48318	8.59516	0.907583	1.00776	1.00776	Hippo_Tumor_mid-dark up vs Hippo_Vehic_mid-dark	-1.14026	1.15803	0.011156	0.162867	0.908543	-1.10066	Hippo_Tumor_mid-day_1Way down vs Hippo_Vehic_mid-day	-1.26479	1.04402	-0.138374	0.627526	0.968415	-1.03261	Hy_Vehic_mid-dark_1Way down vs Hy_Tumor_mid-dark	-1.18722	1.11341	-0.046302	0.0403161	0.873629	-1.14465	Hy_Vehic_mid-day_1Way down vs Hy_Tumor_mid-day	-1.30116	-1.00696	-0.194908	0.513961	0.960764	-1.04084	BS_Vehic_mid-dark_1Way down vs BS_Tumor_mid-dark	-1.18252	1.09154
257	490	Fcgr1	Fcgr1	7.11762	7.04206	7.19487	7.17229	6.9235	6.77913	6.91933	6.76222	6.89946	6.75289	6.91383	6.77125	0.481267	0.947863	-1.05501	Hippo_Tumor_mid-dark down vs Hippo_Vehic_mid-dark	-1.23487	1.10946	-0.07725	0.241753	0.913683	-1.09447	Hippo_Tumor_mid-day_1Way down vs Hippo_Vehic_mid-day	-1.28106	1.06945	-0.130234	0.96719	0.997112	-1.0029	Hy_Vehic_mid-dark_1Way down vs Hy_Tumor_mid-dark	-1.16402	1.15731	-0.004172	0.856007	0.988343	-1.01179	Hy_Vehic_mid-day_1Way down vs Hy_Tumor_mid-day	-1.16018	1.13329	-0.0169165	0.891631	1.01001	1.01001	BS_Vehic_mid-dark_1Way up vs BS_Tumor_mid-dark	-1.15404	1.17727
635	491	Serping1	Serping1	7.34056	7.57186	7.45923	7.59555	7.88657	7.99269	7.8623	7.88419	8.03288	8.2264	7.72846	7.92636	0.529836	0.921039	-1.08573	Hippo_Tumor_mid-dark down vs Hippo_Vehic_mid-dark	-1.42443	1.20836	-0.118666	0.899591	0.983715	-1.01655	Hippo_Tumor_mid-day_1Way down vs Hippo_Vehic_mid-day	-1.33367	1.29059	-0.023688	0.956117	0.983318	-1.01696	Hy_Vehic_mid-dark_1Way down vs Hy_Tumor_mid-dark	-1.94382	1.87951	-0.0242693	0.789114	0.927551	-1.07811	Hy_Vehic_mid-day_1Way down vs Hy_Tumor_mid-day	-1.95478	1.6818	-0.108502	0.253503	0.80977	-1.23492	BS_Vehic_mid-dark_1Way down vs BS_Tumor_mid-dark	-1.80353	1.18262
753	492	Trem2	Trem2	8.3136	8.18967	8.19916	8.28317	7.79367	7.82139	7.82562	7.78675	7.60609	7.6303	7.63672	7.72176	0.256	1.08255	1.08255	Hippo_Tumor_mid-dark up vs Hippo_Vehic_mid-dark	-1.06547	1.24865	0.11444	0.350142	0.937249	-1.06695	Hippo_Tumor_mid-day_1Way down vs Hippo_Vehic_mid-day	-1.23066	1.08105	-0.093496	0.557683	1.02239	1.02239	Hy_Vehic_mid-dark_1Way up vs Hy_Tumor_mid-dark	-1.05903	1.10699	0.031948	0.490006	0.976273	-1.0243	Hy_Vehic_mid-day_1Way down vs Hy_Tumor_mid-day	-1.1019	1.05023	-0.034644	0.777046	1.02145	1.02145	BS_Vehic_mid-dark_1Way up vs BS_Tumor_mid-dark	-1.14534	1.19501
553	493	Plxdc2	Plxdc2	10.0287	9.99902	9.92515	9.95257	10.7817	10.769	10.7908	10.7667	10.6097	10.6331	10.7168	10.6327	0.177044	1.07443	1.07443	Hippo_Tumor_mid-dark up vs Hippo_Vehic_mid-dark	-1.03663	1.19668	0.103566	0.535468	1.03272	1.03272	Hippo_Tumor_mid-day_1Way up vs Hippo_Vehic_mid-day	-1.0785	1.15022	0.046446	0.883809	1.00636	1.00636	Hy_Vehic_mid-dark_1Way up vs Hy_Tumor_mid-dark	-1.08939	1.10331	0.00915333	0.968445	0.998424	-1.00158	Hy_Vehic_mid-day_1Way down vs Hy_Tumor_mid-day	-1.08986	1.08643	-0.002275	0.0280958	1.07707	1.07707	BS_Vehic_mid-dark_1Way up vs BS_Tumor_mid-dark	1.00918	1.14953
454	494	Mb21d1	Cgas	5.16476	4.95834	4.9379	4.84543	4.35077	4.46343	4.12044	4.39843	4.42526	4.33876	4.41563	4.4009	0.303362	1.17029	1.17029	Hippo_Tumor_mid-dark up vs Hippo_Vehic_mid-dark	-1.16907	1.60112	0.22686	0.603896	1.0814	1.0814	Hippo_Tumor_mid-day_1Way up vs Hippo_Vehic_mid-day	-1.26516	1.47952	0.112902	0.3745	0.85244	-1.1731	Hy_Vehic_mid-dark_1Way down vs Hy_Tumor_mid-dark	-1.70692	1.24034	-0.230329	0.781954	0.955941	-1.04609	Hy_Vehic_mid-day_1Way down vs Hy_Tumor_mid-day	-1.47632	1.3491	-0.0650065	0.948348	0.993348	-1.0067	BS_Vehic_mid-dark_1Way down vs BS_Tumor_mid-dark	-1.24935	1.23278
697	495	Tbr1	Tbr1	8.2366	8.05181	8.11346	7.91687	4.58918	4.53779	4.669	4.91729	3.78833	4.13198	3.47784	4.08683	0.567361	1.0891	1.0891	Hippo_Tumor_mid-dark up vs Hippo_Vehic_mid-dark	-1.25166	1.48464	0.123136	0.531245	1.09805	1.09805	Hippo_Tumor_mid-day_1Way up vs Hippo_Vehic_mid-day	-1.24146	1.49684	0.134938	0.869015	1.05689	1.05689	Hy_Vehic_mid-dark_1Way up vs Hy_Tumor_mid-dark	-1.9258	2.15115	0.0798253	0.399798	1.30089	1.30089	Hy_Vehic_mid-day_1Way up vs Hy_Tumor_mid-day	-1.47661	2.49888	0.379498	0.414835	0.806367	-1.24013	BS_Vehic_mid-dark_1Way down vs BS_Tumor_mid-dark	-2.14298	1.39343
732	496	Tnfrsf17	Tnfrsf17	4.83423	4.679	4.91657	5.02286	4.64065	4.49366	4.73416	4.65554	4.6332	4.47961	4.65624	4.51423	0.725127	0.944526	-1.05873	Hippo_Tumor_mid-dark down vs Hippo_Vehic_mid-dark	-1.48462	1.32448	-0.082338	0.154508	0.78793	-1.26915	Hippo_Tumor_mid-day_1Way down vs Hippo_Vehic_mid-day	-1.77968	1.10489	-0.34386	0.736677	1.06696	1.06696	Hy_Vehic_mid-dark_1Way up vs Hy_Tumor_mid-dark	-1.40881	1.60379	0.0935027	0.528556	1.11875	1.11875	Hy_Vehic_mid-day_1Way up vs Hy_Tumor_mid-day	-1.29973	1.62673	0.161884	0.906216	1.0161	1.0161	BS_Vehic_mid-dark_1Way up vs BS_Tumor_mid-dark	-1.30757	1.35002
61	497	Bcl10	Bcl10	9.04284	9.11784	9.10131	9.05762	9.30046	9.33626	9.25056	9.23888	9.23438	9.21907	9.2694	9.19872	0.316045	0.960281	-1.04136	Hippo_Tumor_mid-dark down vs Hippo_Vehic_mid-dark	-1.1315	1.0434	-0.058472	0.302211	1.04263	1.04263	Hippo_Tumor_mid-day_1Way up vs Hippo_Vehic_mid-day	-1.04213	1.13287	0.060226	0.420669	0.966006	-1.03519	Hy_Vehic_mid-dark_1Way down vs Hy_Tumor_mid-dark	-1.13251	1.05682	-0.049896	0.100707	0.934728	-1.06983	Hy_Vehic_mid-day_1Way down vs Hy_Tumor_mid-day	-1.16187	1.01515	-0.0973815	0.617954	1.02457	1.02457	BS_Vehic_mid-dark_1Way up vs BS_Tumor_mid-dark	-1.08038	1.13413
375	498	Itgb5	Itgb5	10.1383	10.1018	10.22	10.2058	10.261	10.2061	10.3133	10.1379	10.5195	10.422	10.5761	10.4564	0.373738	0.94493	-1.05828	Hippo_Tumor_mid-dark down vs Hippo_Vehic_mid-dark	-1.20667	1.07743	-0.08172	0.261638	0.930504	-1.07469	Hippo_Tumor_mid-day_1Way down vs Hippo_Vehic_mid-day	-1.22538	1.06098	-0.103916	0.375297	1.03692	1.03692	Hy_Vehic_mid-dark_1Way up vs Hy_Tumor_mid-dark	-1.05028	1.12925	0.0523	0.214913	0.953811	-1.04843	Hy_Vehic_mid-day_1Way down vs Hy_Tumor_mid-day	-1.13388	1.03156	-0.068225	0.324355	1.03998	1.03998	BS_Vehic_mid-dark_1Way up vs BS_Tumor_mid-dark	-1.04372	1.12884
590	499	Rac2	Rac2	5.66681	5.77109	5.62109	5.53747	5.6187	5.54645	5.43399	5.55334	5.17586	5.28273	5.44253	5.18105	0.773334	1.0322	1.0322	Hippo_Tumor_mid-dark up vs Hippo_Vehic_mid-dark	-1.21855	1.29829	0.045724	0.153932	1.17578	1.17578	Hippo_Tumor_mid-day_1Way up vs Hippo_Vehic_mid-day	-1.06975	1.47888	0.233618	0.465942	0.879827	-1.13659	Hy_Vehic_mid-dark_1Way down vs Hy_Tumor_mid-dark	-1.64256	1.27149	-0.184708	0.976137	1.00479	1.00479	Hy_Vehic_mid-day_1Way up vs Hy_Tumor_mid-day	-1.39579	1.40918	0.0068875	0.152472	1.20302	1.20302	BS_Vehic_mid-dark_1Way up vs BS_Tumor_mid-dark	-1.07952	1.56235
112	500	Ccl3	Ccl3	5.20068	5.40021	5.13193	5.12942	5.03635	5.16965	4.80919	4.93989	4.94734	4.92382	4.86161	4.67549	0.741024	1.0488	1.0488	Hippo_Tumor_mid-dark up vs Hippo_Vehic_mid-dark	-1.28753	1.41627	0.068744	0.203885	1.20647	1.20647	Hippo_Tumor_mid-day_1Way up vs Hippo_Vehic_mid-day	-1.11927	1.62918	0.270792	0.286404	0.854314	-1.17053	Hy_Vehic_mid-dark_1Way down vs Hy_Tumor_mid-dark	-1.58954	1.16013	-0.227162	0.24263	0.852776	-1.17264	Hy_Vehic_mid-day_1Way down vs Hy_Tumor_mid-day	-1.55321	1.12954	-0.229762	0.606261	0.942309	-1.06122	BS_Vehic_mid-dark_1Way down vs BS_Tumor_mid-dark	-1.34986	1.1986
16	501	Abcc3	Abcc3	6.21241	6.27373	6.06672	6.17044	5.80581	5.76347	5.66196	5.57068	5.51497	5.52037	5.56754	5.39116	0.313734	1.10626	1.10626	Hippo_Tumor_mid-dark up vs Hippo_Vehic_mid-dark	-1.11052	1.35907	0.14569	0.4715	1.07423	1.07423	Hippo_Tumor_mid-day_1Way up vs Hippo_Vehic_mid-day	-1.14364	1.31971	0.103298	0.411953	0.905102	-1.10485	Hy_Vehic_mid-dark_1Way down vs Hy_Tumor_mid-dark	-1.4245	1.16696	-0.143848	0.238025	0.87491	-1.14298	Hy_Vehic_mid-day_1Way down vs Hy_Tumor_mid-day	-1.44347	1.10493	-0.192794	0.771549	1.03712	1.03712	BS_Vehic_mid-dark_1Way up vs BS_Tumor_mid-dark	-1.25395	1.34876
356	502	Inpp5d	Inpp5d	6.65566	6.55144	6.70121	6.61436	6.18804	6.1522	6.32623	6.06666	6.10758	6.27661	6.2766	6.13381	0.66234	0.968922	-1.03208	Hippo_Tumor_mid-dark down vs Hippo_Vehic_mid-dark	-1.19962	1.12621	-0.045548	0.547443	0.957323	-1.04458	Hippo_Tumor_mid-day_1Way down vs Hippo_Vehic_mid-day	-1.21415	1.11273	-0.062922	0.503273	1.10053	1.10053	Hy_Vehic_mid-dark_1Way up vs Hy_Tumor_mid-dark	-1.22728	1.48644	0.138195	0.650381	0.942432	-1.06108	Hy_Vehic_mid-day_1Way down vs Hy_Tumor_mid-day	-1.3985	1.24212	-0.08554	0.244566	1.1243	1.1243	BS_Vehic_mid-dark_1Way up vs BS_Tumor_mid-dark	-1.0931	1.38173
734	503	Tnfrsf1b	Tnfrsf1b	5.83953	5.96711	5.96465	5.79619	6.09337	6.15228	5.97682	6.14233	5.65587	5.79439	5.73248	5.56813	0.388095	0.916925	-1.0906	Hippo_Tumor_mid-dark down vs Hippo_Vehic_mid-dark	-1.34172	1.12806	-0.125124	0.243104	1.12578	1.12578	Hippo_Tumor_mid-day_1Way up vs Hippo_Vehic_mid-day	-1.09281	1.385	0.170926	0.575296	0.922389	-1.08414	Hy_Vehic_mid-dark_1Way down vs Hy_Tumor_mid-dark	-1.46884	1.24969	-0.116553	0.958222	0.993128	-1.00692	Hy_Vehic_mid-day_1Way down vs Hy_Tumor_mid-day	-1.33089	1.31266	-0.0099485	0.590085	1.05454	1.05454	BS_Vehic_mid-dark_1Way up vs BS_Tumor_mid-dark	-1.16475	1.29526
420	504	Lig1	Lig1	6.90608	6.92254	6.79516	6.72478	8.2573	8.31394	8.36971	8.33655	8.03531	8.13052	8.07553	7.99387	0.475378	1.07992	1.07992	Hippo_Tumor_mid-dark up vs Hippo_Vehic_mid-dark	-1.15732	1.3497	0.110926	0.210976	1.14691	1.14691	Hippo_Tumor_mid-day_1Way up vs Hippo_Vehic_mid-day	-1.08972	1.43342	0.197756	0.197174	1.08103	1.08103	Hy_Vehic_mid-dark_1Way up vs Hy_Tumor_mid-dark	-1.04699	1.22355	0.112411	0.770706	1.01579	1.01579	Hy_Vehic_mid-day_1Way up vs Hy_Tumor_mid-day	-1.10305	1.13817	0.0226075	0.673432	1.02827	1.02827	BS_Vehic_mid-dark_1Way up vs BS_Tumor_mid-dark	-1.1167	1.18074
139	505	Cd70	Cd70	4.32312	4.33891	4.50459	4.17778	5.35186	5.46601	5.7731	5.33623	5.99168	5.56787	6.06279	5.90722	0.414186	0.881808	-1.13403	Hippo_Tumor_mid-dark down vs Hippo_Vehic_mid-dark	-1.55868	1.21201	-0.181464	0.467415	1.11817	1.11817	Hippo_Tumor_mid-day_1Way up vs Hippo_Vehic_mid-day	-1.22921	1.53687	0.161134	0.13086	1.33907	1.33907	Hy_Vehic_mid-dark_1Way up vs Hy_Tumor_mid-dark	-1.1043	1.98014	0.421237	0.597783	0.913975	-1.09412	Hy_Vehic_mid-day_1Way down vs Hy_Tumor_mid-day	-1.56719	1.30915	-0.129774	0.808782	1.05052	1.05052	BS_Vehic_mid-dark_1Way up vs BS_Tumor_mid-dark	-1.45821	1.60926
643	506	Sftpd	Sftpd	4.2301	3.82758	4.07578	4.25797	4.33668	4.37133	4.46419	4.34587	4.34415	4.1151	4.60914	4.41382	0.637453	1.1129	1.1129	Hippo_Tumor_mid-dark up vs Hippo_Vehic_mid-dark	-1.4406	1.78424	0.154318	0.199027	0.742059	-1.3476	Hippo_Tumor_mid-day_1Way down vs Hippo_Vehic_mid-day	-2.16053	1.1897	-0.430394	0.658985	1.09241	1.09241	Hy_Vehic_mid-dark_1Way up vs Hy_Tumor_mid-dark	-1.39711	1.66725	0.127511	0.923322	0.982513	-1.0178	Hy_Vehic_mid-day_1Way down vs Hy_Tumor_mid-day	-1.50081	1.44878	-0.025451	0.230593	1.20163	1.20163	BS_Vehic_mid-dark_1Way up vs BS_Tumor_mid-dark	-1.1384	1.64373
452	507	Marco	Marco	4.10769	4.53206	4.15442	4.58994	4.46688	4.42889	4.20322	4.15739	4.45192	4.17653	4.26414	4.07029	0.910192	0.96813	-1.03292	Hippo_Tumor_mid-dark down vs Hippo_Vehic_mid-dark	-1.88055	1.76259	-0.046728	0.8889	0.960676	-1.04093	Hippo_Tumor_mid-day_1Way down vs Hippo_Vehic_mid-day	-1.89514	1.74902	-0.057878	0.366122	0.832972	-1.20052	Hy_Vehic_mid-dark_1Way down vs Hy_Tumor_mid-dark	-1.83011	1.26981	-0.263659	0.312948	0.828458	-1.20706	Hy_Vehic_mid-day_1Way down vs Hy_Tumor_mid-day	-1.77797	1.2203	-0.271499	0.494904	0.877955	-1.13901	BS_Vehic_mid-dark_1Way down vs BS_Tumor_mid-dark	-1.69339	1.30527
724	508	Tmem37	Tmem37	6.04275	6.3807	6.19594	6.42401	5.9692	5.97011	5.98709	6.06071	6.23999	6.13366	6.0811	6.36003	0.605328	0.89926	-1.11203	Hippo_Tumor_mid-dark down vs Hippo_Vehic_mid-dark	-1.70438	1.37828	-0.15319	0.883411	0.970431	-1.03047	Hippo_Tumor_mid-day_1Way down vs Hippo_Vehic_mid-day	-1.57938	1.48736	-0.043302	0.930369	1.01248	1.01248	Hy_Vehic_mid-dark_1Way up vs Hy_Tumor_mid-dark	-1.33415	1.36765	0.0178893	0.631485	1.06481	1.06481	Hy_Vehic_mid-day_1Way up vs Hy_Tumor_mid-day	-1.23789	1.40354	0.090598	0.193401	0.895718	-1.11642	BS_Vehic_mid-dark_1Way down vs BS_Tumor_mid-dark	-1.32646	1.06424
55	509	Bag4	Bag4	11.0874	11.0676	11.0642	11.0074	10.753	10.8054	10.6236	10.7712	10.064	9.99694	9.96135	10.0334	0.689249	1.0162	1.0162	Hippo_Tumor_mid-dark up vs Hippo_Vehic_mid-dark	-1.06991	1.10485	0.02318	0.305655	1.04264	1.04264	Hippo_Tumor_mid-day_1Way up vs Hippo_Vehic_mid-day	-1.04278	1.1336	0.06024	0.098878	0.914245	-1.0938	Hy_Vehic_mid-dark_1Way down vs Hy_Tumor_mid-dark	-1.21973	1.0195	-0.129347	0.617073	0.976546	-1.02402	Hy_Vehic_mid-day_1Way down vs Hy_Tumor_mid-day	-1.13182	1.07935	-0.03424	0.129415	0.931291	-1.07378	BS_Vehic_mid-dark_1Way down vs BS_Tumor_mid-dark	-1.18026	1.02364
288	510	Gpr84	Gpr84	4.67201	4.44392	4.44546	4.71302	4.48838	4.34575	4.27745	4.43916	4.35389	4.55657	4.27638	4.5583	0.357068	1.17003	1.17003	Hippo_Tumor_mid-dark up vs Hippo_Vehic_mid-dark	-1.21409	1.66205	0.226544	0.276579	0.829837	-1.20506	Hippo_Tumor_mid-day_1Way down vs Hippo_Vehic_mid-day	-1.71181	1.1788	-0.2691	0.489341	0.863976	-1.15744	Hy_Vehic_mid-dark_1Way down vs Hy_Tumor_mid-dark	-1.80427	1.3468	-0.210937	0.737075	1.06689	1.06689	Hy_Vehic_mid-day_1Way up vs Hy_Tumor_mid-day	-1.40923	1.60405	0.0934085	0.626512	0.947695	-1.05519	BS_Vehic_mid-dark_1Way down vs BS_Tumor_mid-dark	-1.3287	1.19334
29	511	Anapc15	Anapc15	8.94032	8.86289	8.88721	8.94613	9.0805	9.18304	9.14819	9.13593	9.1765	9.2384	9.27501	9.2726	0.443181	1.0375	1.0375	Hippo_Tumor_mid-dark up vs Hippo_Vehic_mid-dark	-1.06442	1.14575	0.053108	0.235614	0.943938	-1.05939	Hippo_Tumor_mid-day_1Way down vs Hippo_Vehic_mid-day	-1.16993	1.04243	-0.083236	0.249464	1.04804	1.04804	Hy_Vehic_mid-dark_1Way up vs Hy_Tumor_mid-dark	-1.03786	1.13996	0.067688	0.37758	0.96787	-1.0332	Hy_Vehic_mid-day_1Way down vs Hy_Tumor_mid-day	-1.11615	1.04558	-0.047115	0.128565	1.07067	1.07067	BS_Vehic_mid-dark_1Way up vs BS_Tumor_mid-dark	-1.02245	1.17207
203	512	Dab2	Dab2	5.97314	6.12522	5.75701	6.02791	6.49764	6.4514	6.55006	6.53957	6.50462	6.53856	6.35575	6.37007	0.416339	1.16161	1.16161	Hippo_Tumor_mid-dark up vs Hippo_Vehic_mid-dark	-1.25961	1.69964	0.216128	0.712086	1.06978	1.06978	Hippo_Tumor_mid-day_1Way up vs Hippo_Vehic_mid-day	-1.36774	1.56527	0.09731	0.757825	1.037	1.037	Hy_Vehic_mid-dark_1Way up vs Hy_Tumor_mid-dark	-1.23726	1.33051	0.0524127	0.574005	1.06302	1.06302	Hy_Vehic_mid-day_1Way up vs Hy_Tumor_mid-day	-1.18273	1.33648	0.0881635	0.10378	0.901953	-1.10871	BS_Vehic_mid-dark_1Way down vs BS_Tumor_mid-dark	-1.25883	1.02408
754	513	Trem3	Trem3	3.82577	3.36408	3.78908	3.67294	3.56689	3.39962	3.28361	3.79605	3.63896	3.42629	3.6712	3.46868	0.917495	1.02576	1.02576	Hippo_Tumor_mid-dark up vs Hippo_Vehic_mid-dark	-1.6272	1.71211	0.03669	0.388789	0.807278	-1.23873	Hippo_Tumor_mid-day_1Way down vs Hippo_Vehic_mid-day	-2.06758	1.34744	-0.308862	0.491982	0.821725	-1.21695	Hy_Vehic_mid-dark_1Way down vs Hy_Tumor_mid-dark	-2.21719	1.49712	-0.283273	0.300931	1.31624	1.31624	Hy_Vehic_mid-day_1Way up vs Hy_Tumor_mid-day	-1.31818	2.28375	0.396428	0.887548	1.0226	1.0226	BS_Vehic_mid-dark_1Way up vs BS_Tumor_mid-dark	-1.36179	1.42403
460	514	Mdc1	Mdc1	7.90616	7.96533	8.00342	7.83946	7.82628	7.78126	7.8201	7.77426	8.0981	8.02073	8.08243	8.05122	0.427484	0.934808	-1.06974	Hippo_Tumor_mid-dark down vs Hippo_Vehic_mid-dark	-1.27499	1.11417	-0.097258	0.307693	1.09116	1.09116	Hippo_Tumor_mid-day_1Way up vs Hippo_Vehic_mid-day	-1.0923	1.30052	0.125862	0.943532	0.995731	-1.00429	Hy_Vehic_mid-dark_1Way down vs Hy_Tumor_mid-dark	-1.14143	1.1317	-0.00617267	0.93031	0.995159	-1.00486	Hy_Vehic_mid-day_1Way down vs Hy_Tumor_mid-day	-1.13024	1.11932	-0.007001	0.866124	0.989196	-1.01092	BS_Vehic_mid-dark_1Way down vs BS_Tumor_mid-dark	-1.15705	1.13218
132	515	Cd3g	Cd3g	4.72915	4.68987	4.89247	4.93453	4.82995	4.69641	4.70848	4.723	4.51726	4.4778	4.72486	4.17477	0.429182	0.892969	-1.11986	Hippo_Tumor_mid-dark down vs Hippo_Vehic_mid-dark	-1.5054	1.20039	-0.163318	0.241934	0.844014	-1.18482	Hippo_Tumor_mid-day_1Way down vs Hippo_Vehic_mid-day	-1.59271	1.13458	-0.244662	0.658046	0.91925	-1.08784	Hy_Vehic_mid-dark_1Way down vs Hy_Tumor_mid-dark	-1.62543	1.37352	-0.121471	0.915675	1.0186	1.0186	Hy_Vehic_mid-day_1Way up vs Hy_Tumor_mid-day	-1.41969	1.47301	0.0265945	0.510397	1.15477	1.15477	BS_Vehic_mid-dark_1Way up vs BS_Tumor_mid-dark	-1.36476	1.81988
436	516	Ly9	Ly9	4.73047	4.8862	4.97962	4.87222	4.92855	4.95976	4.82309	5.01673	5.05417	5.1216	4.91234	5.1137	0.168616	0.841397	-1.1885	Hippo_Tumor_mid-dark down vs Hippo_Vehic_mid-dark	-1.53202	1.08459	-0.249142	0.9365	1.00974	1.00974	Hippo_Tumor_mid-day_1Way up vs Hippo_Vehic_mid-day	-1.2766	1.30159	0.013984	0.500564	0.929507	-1.07584	Hy_Vehic_mid-dark_1Way down vs Hy_Tumor_mid-dark	-1.35123	1.16744	-0.105462	0.690288	1.04028	1.04028	Hy_Vehic_mid-day_1Way up vs Hy_Tumor_mid-day	-1.18515	1.28254	0.0569685	0.45805	0.906371	-1.1033	BS_Vehic_mid-dark_1Way down vs BS_Tumor_mid-dark	-1.45266	1.19337
68	517	Becn1	Becn1	12.0011	11.9625	12.0182	12.0117	11.8404	11.7728	11.8128	11.7625	11.6564	11.6562	11.6806	11.6063	0.688355	0.988203	-1.01194	Hippo_Tumor_mid-dark down vs Hippo_Vehic_mid-dark	-1.07622	1.05098	-0.01712	0.257828	0.966486	-1.03468	Hippo_Tumor_mid-day_1Way down vs Hippo_Vehic_mid-day	-1.1004	1.02788	-0.04918	0.635711	0.981051	-1.01932	Hy_Vehic_mid-dark_1Way down vs Hy_Tumor_mid-dark	-1.10998	1.06831	-0.0276	0.846238	0.992858	-1.00719	Hy_Vehic_mid-day_1Way down vs Hy_Tumor_mid-day	-1.08919	1.07369	-0.01034	0.610315	1.01691	1.01691	BS_Vehic_mid-dark_1Way up vs BS_Tumor_mid-dark	-1.05328	1.0892
363	518	Irf2	Irf2	9.98991	9.9252	9.95024	9.97475	9.94089	9.94238	9.91113	9.83784	9.96711	9.88541	9.95349	9.93126	0.419905	1.02787	1.02787	Hippo_Tumor_mid-dark up vs Hippo_Vehic_mid-dark	-1.04384	1.10284	0.039664	0.3164	0.966238	-1.03494	Hippo_Tumor_mid-day_1Way down vs Hippo_Vehic_mid-day	-1.11043	1.03671	-0.04955	0.656028	0.979581	-1.02084	Hy_Vehic_mid-dark_1Way down vs Hy_Tumor_mid-dark	-1.1257	1.0802	-0.0297633	0.104931	0.930105	-1.07515	Hy_Vehic_mid-day_1Way down vs Hy_Tumor_mid-day	-1.17618	1.0175	-0.104535	0.834982	0.990605	-1.00948	BS_Vehic_mid-dark_1Way down vs BS_Tumor_mid-dark	-1.11	1.08924
512	519	Nrm	Nrm	5.28227	5.31116	5.53185	5.23526	5.58086	5.77299	5.49306	5.72125	5.8031	5.71348	5.6816	5.80112	0.278304	0.84114	-1.18886	Hippo_Tumor_mid-dark down vs Hippo_Vehic_mid-dark	-1.64835	1.16624	-0.249582	0.73731	1.05402	1.05402	Hippo_Tumor_mid-day_1Way up vs Hippo_Vehic_mid-day	-1.31543	1.4614	0.075904	0.637433	0.940952	-1.06275	Hy_Vehic_mid-dark_1Way down vs Hy_Tumor_mid-dark	-1.39563	1.23567	-0.0878073	0.761836	0.964777	-1.03651	Hy_Vehic_mid-day_1Way down vs Hy_Tumor_mid-day	-1.33129	1.23916	-0.051733	0.444196	0.91923	-1.08787	BS_Vehic_mid-dark_1Way down vs BS_Tumor_mid-dark	-1.36704	1.15512
44	520	Atg5	Atg5	10.42	10.3232	10.3629	10.36	10.4479	10.4193	10.3837	10.3994	10.435	10.4297	10.3894	10.4345	0.411573	1.04036	1.04036	Hippo_Tumor_mid-dark up vs Hippo_Vehic_mid-dark	-1.06174	1.14917	0.05708	0.593625	0.974774	-1.02588	Hippo_Tumor_mid-day_1Way down vs Hippo_Vehic_mid-day	-1.13318	1.07673	-0.03686	0.392255	0.956471	-1.04551	Hy_Vehic_mid-dark_1Way down vs Hy_Tumor_mid-dark	-1.1655	1.06624	-0.0642067	0.769462	0.98627	-1.01392	Hy_Vehic_mid-day_1Way down vs Hy_Tumor_mid-day	-1.12033	1.08978	-0.019945	0.442434	0.968867	-1.03213	BS_Vehic_mid-dark_1Way down vs BS_Tumor_mid-dark	-1.12421	1.05529
621	521	Rps9	Rps9	12.3336	12.3734	12.3727	12.4113	12.925	12.9809	12.8926	12.9829	12.5628	12.6712	12.5969	12.668	0.478105	0.973235	-1.0275	Hippo_Tumor_mid-dark down vs Hippo_Vehic_mid-dark	-1.11216	1.05343	-0.03914	0.491043	0.974018	-1.02668	Hippo_Tumor_mid-day_1Way down vs Hippo_Vehic_mid-day	-1.11127	1.05427	-0.03798	0.631396	0.977828	-1.02267	Hy_Vehic_mid-dark_1Way down vs Hy_Tumor_mid-dark	-1.12864	1.07914	-0.0323467	0.974314	1.00138	1.00138	Hy_Vehic_mid-day_1Way up vs Hy_Tumor_mid-day	-1.09328	1.09629	0.001985	0.766385	1.02394	1.02394	BS_Vehic_mid-dark_1Way up vs BS_Tumor_mid-dark	-1.15371	1.2096
209	522	Dlg4	Dlg4	12.7407	12.6684	12.8746	12.7441	12.3862	12.4039	12.4582	12.5084	11.7857	11.83	11.8417	11.8221	0.372956	0.91139	-1.09723	Hippo_Tumor_mid-dark down vs Hippo_Vehic_mid-dark	-1.35985	1.12953	-0.13386	0.611582	0.948921	-1.05383	Hippo_Tumor_mid-day_1Way down vs Hippo_Vehic_mid-day	-1.30606	1.17605	-0.07564	0.558396	1.05116	1.05116	Hy_Vehic_mid-dark_1Way up vs Hy_Tumor_mid-dark	-1.13832	1.25777	0.07198	0.359673	1.07514	1.07514	Hy_Vehic_mid-day_1Way up vs Hy_Tumor_mid-day	-1.09679	1.2678	0.10452	0.650517	1.03963	1.03963	BS_Vehic_mid-dark_1Way up vs BS_Tumor_mid-dark	-1.15064	1.24364
771	523	Vamp7	Vamp7	11.2024	11.1074	11.1102	11.186	11.332	11.2186	11.3185	11.2398	11.4872	11.3998	11.4395	11.4086	0.292538	1.06599	1.06599	Hippo_Tumor_mid-dark up vs Hippo_Vehic_mid-dark	-1.06244	1.2073	0.0922	0.367265	0.946976	-1.05599	Hippo_Tumor_mid-day_1Way down vs Hippo_Vehic_mid-day	-1.19597	1.0725	-0.0786	0.850856	0.990677	-1.00941	Hy_Vehic_mid-dark_1Way down vs Hy_Tumor_mid-dark	-1.12172	1.1009	-0.0135133	0.748264	1.01481	1.01481	Hy_Vehic_mid-day_1Way up vs Hy_Tumor_mid-day	-1.08567	1.11808	0.021215	0.421754	0.967444	-1.03365	BS_Vehic_mid-dark_1Way down vs BS_Tumor_mid-dark	-1.12581	1.0537
509	524	Nptx1	Nptx1	13.9594	13.893	14.0969	13.8927	11.7219	11.5808	11.6321	11.5023	12.0353	11.6945	11.9112	11.8021	0.414923	0.909131	-1.09995	Hippo_Tumor_mid-dark down vs Hippo_Vehic_mid-dark	-1.40011	1.15722	-0.13744	0.998756	1.00018	1.00018	Hippo_Tumor_mid-day_1Way up vs Hippo_Vehic_mid-day	-1.27266	1.27311	0.00026	0.664078	0.939653	-1.06422	Hy_Vehic_mid-dark_1Way down vs Hy_Tumor_mid-dark	-1.4403	1.27171	-0.0898	0.679318	0.947048	-1.05591	Hy_Vehic_mid-day_1Way down vs Hy_Tumor_mid-day	-1.39426	1.25052	-0.07849	0.619598	0.917602	-1.0898	BS_Vehic_mid-dark_1Way down vs BS_Tumor_mid-dark	-1.56452	1.31732
459	525	Mcm6	Mcm6	6.82095	6.91525	6.95065	7.09622	5.35907	5.82685	5.25494	5.87613	5.12184	5.44421	5.00489	5.20701	0.516363	0.914023	-1.09406	Hippo_Tumor_mid-dark down vs Hippo_Vehic_mid-dark	-1.458	1.21807	-0.129698	0.368191	0.882107	-1.13365	Hippo_Tumor_mid-day_1Way down vs Hippo_Vehic_mid-day	-1.51075	1.17554	-0.180974	0.680475	0.930363	-1.07485	Hy_Vehic_mid-dark_1Way down vs Hy_Tumor_mid-dark	-1.55641	1.34719	-0.104134	0.831564	1.03475	1.03475	Hy_Vehic_mid-day_1Way up vs Hy_Tumor_mid-day	-1.35783	1.45384	0.0492815	0.466117	0.92214	-1.08443	BS_Vehic_mid-dark_1Way down vs BS_Tumor_mid-dark	-1.36627	1.1618
348	526	Il1rap	Il1rap	10.619	10.765	10.7301	10.7692	9.55438	9.51506	9.6908	9.47676	10.0716	10.0926	10.0695	10.054	0.368815	0.925856	-1.08008	Hippo_Tumor_mid-dark down vs Hippo_Vehic_mid-dark	-1.28869	1.10468	-0.11114	0.972292	0.997065	-1.00294	Hippo_Tumor_mid-day_1Way down vs Hippo_Vehic_mid-day	-1.19666	1.18964	-0.00424	0.373908	1.09918	1.09918	Hy_Vehic_mid-dark_1Way up vs Hy_Tumor_mid-dark	-1.13574	1.37219	0.136421	0.782772	0.973798	-1.02691	Hy_Vehic_mid-day_1Way down vs Hy_Tumor_mid-day	-1.25902	1.1939	-0.038305	0.980973	0.99852	-1.00148	BS_Vehic_mid-dark_1Way down vs BS_Tumor_mid-dark	-1.14071	1.13733
129	527	Cd36	Cd36	5.53649	5.54441	5.78564	5.79027	6.88613	6.85702	6.62976	6.81634	5.5957	5.55048	5.65153	5.81954	0.32443	0.841392	-1.18851	Hippo_Tumor_mid-dark down vs Hippo_Vehic_mid-dark	-1.70368	1.2061	-0.24915	0.330674	0.843315	-1.1858	Hippo_Tumor_mid-day_1Way down vs Hippo_Vehic_mid-day	-1.6998	1.20886	-0.245856	0.150899	0.837189	-1.19447	Hy_Vehic_mid-dark_1Way down vs Hy_Tumor_mid-dark	-1.53609	1.07662	-0.256375	0.79615	0.972192	-1.0286	Hy_Vehic_mid-day_1Way down vs Hy_Tumor_mid-day	-1.29596	1.22489	-0.0406865	0.673387	1.03946	1.03946	BS_Vehic_mid-dark_1Way up vs BS_Tumor_mid-dark	-1.16554	1.25934
292	528	Gria4	Gria4	10.9319	10.7404	10.803	10.8593	12.076	12.0204	11.9692	12.0566	12.5075	12.4059	12.4553	12.5069	0.370571	1.09352	1.09352	Hippo_Tumor_mid-dark up vs Hippo_Vehic_mid-dark	-1.12334	1.34328	0.12898	0.408392	0.920915	-1.08588	Hippo_Tumor_mid-day_1Way down vs Hippo_Vehic_mid-day	-1.33389	1.13125	-0.11886	0.110841	0.92865	-1.07683	Hy_Vehic_mid-dark_1Way down vs Hy_Tumor_mid-dark	-1.18234	1.01964	-0.106793	0.538469	1.02543	1.02543	Hy_Vehic_mid-day_1Way up vs Hy_Tumor_mid-day	-1.06263	1.11736	0.036225	0.687693	0.964495	-1.03681	BS_Vehic_mid-dark_1Way down vs BS_Tumor_mid-dark	-1.25125	1.16398
328	529	Ifi30	Ifi30	7.23372	7.16778	7.137	7.27083	7.53372	7.66327	7.48671	7.6926	7.35459	7.37119	7.29944	7.36746	0.369035	1.06934	1.06934	Hippo_Tumor_mid-dark up vs Hippo_Vehic_mid-dark	-1.09058	1.24706	0.096718	0.339386	0.931068	-1.07404	Hippo_Tumor_mid-day_1Way down vs Hippo_Vehic_mid-day	-1.25254	1.08581	-0.103042	0.738052	0.967937	-1.03313	Hy_Vehic_mid-dark_1Way down vs Hy_Tumor_mid-dark	-1.26952	1.18942	-0.0470153	0.820111	1.02054	1.02054	Hy_Vehic_mid-day_1Way up vs Hy_Tumor_mid-day	-1.18405	1.23318	0.02933	0.440416	0.962499	-1.03896	BS_Vehic_mid-dark_1Way down vs BS_Tumor_mid-dark	-1.15145	1.06671
135	530	Cd47	Cd47	11.167	11.1877	11.1626	11.2231	11.2724	11.2837	11.3759	11.3757	10.9516	10.8892	10.9328	10.9535	0.927477	1.00305	1.00305	Hippo_Tumor_mid-dark up vs Hippo_Vehic_mid-dark	-1.06916	1.0757	0.0044	0.467962	0.975775	-1.02483	Hippo_Tumor_mid-day_1Way down vs Hippo_Vehic_mid-day	-1.09905	1.04645	-0.03538	0.0653179	1.07435	1.07435	Hy_Vehic_mid-dark_1Way up vs Hy_Tumor_mid-dark	-1.00527	1.16031	0.103467	0.0731523	1.06588	1.06588	Hy_Vehic_mid-day_1Way up vs Hy_Tumor_mid-day	-1.00693	1.14397	0.092045	0.830399	0.987057	-1.01311	BS_Vehic_mid-dark_1Way down vs BS_Tumor_mid-dark	-1.15077	1.12117
770	531	Uty	Uty	2.56725	3.77285	2.75768	2.76897	3.93634	3.70346	4.03762	4.18289	4.72652	4.90391	4.92519	4.88827	0.843257	0.87634	-1.14111	Hippo_Tumor_mid-dark down vs Hippo_Vehic_mid-dark	-4.59247	3.52689	-0.190437	0.305156	2.00538	2.00538	Hippo_Tumor_mid-day_1Way up vs Hippo_Vehic_mid-day	-2.00688	8.07081	1.00388	0.636606	1.07272	1.07272	Hy_Vehic_mid-dark_1Way up vs Hy_Tumor_mid-dark	-1.27544	1.46769	0.101275	0.026936	1.39419	1.39419	Hy_Vehic_mid-day_1Way up vs Hy_Tumor_mid-day	1.04535	1.85944	0.479429	0.10317	1.14764	1.14764	BS_Vehic_mid-dark_1Way up vs BS_Tumor_mid-dark	-1.03193	1.35913
169	532	Cnn2	Cnn2	6.58258	6.57265	6.53316	6.7144	6.54696	6.69217	6.50503	6.60086	6.68775	6.49602	6.5527	6.65678	0.723528	1.03485	1.03485	Hippo_Tumor_mid-dark up vs Hippo_Vehic_mid-dark	-1.18227	1.26611	0.04942	0.317129	0.906423	-1.10324	Hippo_Tumor_mid-day_1Way down vs Hippo_Vehic_mid-day	-1.34978	1.10899	-0.141744	0.799274	0.971353	-1.02949	Hy_Vehic_mid-dark_1Way down vs Hy_Tumor_mid-dark	-1.31126	1.23721	-0.041932	0.548966	0.938669	-1.06534	Hy_Vehic_mid-day_1Way down vs Hy_Tumor_mid-day	-1.33044	1.17225	-0.0913115	0.341504	0.91064	-1.09813	BS_Vehic_mid-dark_1Way down vs BS_Tumor_mid-dark	-1.34543	1.11571
713	533	Tlr4	Tlr4	6.57322	6.58412	6.63223	6.70818	6.687	6.70848	6.68185	6.70416	6.84312	6.98989	6.9948	6.88591	0.589901	0.959921	-1.04175	Hippo_Tumor_mid-dark down vs Hippo_Vehic_mid-dark	-1.21964	1.12384	-0.059012	0.264503	0.917597	-1.0898	Hippo_Tumor_mid-day_1Way down vs Hippo_Vehic_mid-day	-1.2759	1.07429	-0.124068	0.974484	0.996436	-1.00358	Hy_Vehic_mid-dark_1Way down vs Hy_Tumor_mid-dark	-1.27144	1.26239	-0.00515133	0.976698	0.997009	-1.003	Hy_Vehic_mid-day_1Way down vs Hy_Tumor_mid-day	-1.24646	1.23901	-0.004321	0.0206419	1.11086	1.11086	BS_Vehic_mid-dark_1Way up vs BS_Tumor_mid-dark	1.01867	1.21139
428	534	Lsr	Lsr	8.1786	8.11934	7.98	8.10601	8.15638	8.01858	8.09192	7.99007	8.26348	8.26838	8.23992	8.20262	0.192315	1.14758	1.14758	Hippo_Tumor_mid-dark up vs Hippo_Vehic_mid-dark	-1.07975	1.42197	0.198598	0.928369	1.00928	1.00928	Hippo_Tumor_mid-day_1Way up vs Hippo_Vehic_mid-day	-1.22771	1.2506	0.013324	0.571661	0.956301	-1.0457	Hy_Vehic_mid-dark_1Way down vs Hy_Tumor_mid-dark	-1.23497	1.12939	-0.064464	0.784378	0.980435	-1.01996	Hy_Vehic_mid-day_1Way down vs Hy_Tumor_mid-day	-1.18836	1.14231	-0.028506	0.801519	0.983801	-1.01647	BS_Vehic_mid-dark_1Way down vs BS_Tumor_mid-dark	-1.1646	1.12717
23	535	Ak1	Ak1	11.3175	11.3108	11.2749	11.2621	11.2948	11.3683	11.3303	11.4063	11.5431	11.5691	11.5484	11.5778	0.379528	1.03003	1.03003	Hippo_Tumor_mid-dark up vs Hippo_Vehic_mid-dark	-1.04061	1.10404	0.04268	0.317767	1.03433	1.03433	Hippo_Tumor_mid-day_1Way up vs Hippo_Vehic_mid-day	-1.03628	1.10866	0.0487	0.504175	1.02491	1.02491	Hy_Vehic_mid-dark_1Way up vs Hy_Tumor_mid-dark	-1.05418	1.10735	0.0354933	0.438171	1.02666	1.02666	Hy_Vehic_mid-day_1Way up vs Hy_Tumor_mid-day	-1.04577	1.10228	0.03796	0.920157	1.00372	1.00372	BS_Vehic_mid-dark_1Way up vs BS_Tumor_mid-dark	-1.07663	1.08464
661	536	Slfn8	Slfn8	5.1315	4.99695	5.0227	5.21981	5.22101	5.19685	5.10187	5.09301	4.92849	4.99431	4.9778	5.04082	0.555193	1.07833	1.07833	Hippo_Tumor_mid-dark up vs Hippo_Vehic_mid-dark	-1.20909	1.40592	0.108798	0.234862	0.856865	-1.16704	Hippo_Tumor_mid-day_1Way down vs Hippo_Vehic_mid-day	-1.52159	1.11718	-0.22286	0.591096	0.920739	-1.08608	Hy_Vehic_mid-dark_1Way down vs Hy_Tumor_mid-dark	-1.50149	1.27291	-0.119136	0.609991	0.930552	-1.07463	Hy_Vehic_mid-day_1Way down vs Hy_Tumor_mid-day	-1.44698	1.25298	-0.103842	0.802865	1.03477	1.03477	BS_Vehic_mid-dark_1Way up vs BS_Tumor_mid-dark	-1.28723	1.37829
290	537	Gria1	Gria1	12.8206	12.9647	12.9064	12.8493	11.6761	11.7477	11.6551	11.8026	10.6247	10.6102	10.6266	10.6602	0.455524	0.942223	-1.06132	Hippo_Tumor_mid-dark down vs Hippo_Vehic_mid-dark	-1.25167	1.11121	-0.08586	0.319031	1.08332	1.08332	Hippo_Tumor_mid-day_1Way up vs Hippo_Vehic_mid-day	-1.08864	1.27761	0.11546	0.722411	0.985513	-1.0147	Hy_Vehic_mid-dark_1Way down vs Hy_Tumor_mid-dark	-1.10676	1.07492	-0.0210533	0.32126	1.03881	1.03881	Hy_Vehic_mid-day_1Way up vs Hy_Tumor_mid-day	-1.04257	1.12507	0.05493	0.98828	1.00132	1.00132	BS_Vehic_mid-dark_1Way up vs BS_Tumor_mid-dark	-1.20635	1.20955
683	538	Stmn1	Stmn1	13.4929	13.2478	13.2506	13.3108	14.5851	14.6906	14.8052	14.6463	14.3051	14.2812	14.323	14.2812	0.24959	1.18284	1.18284	Hippo_Tumor_mid-dark up vs Hippo_Vehic_mid-dark	-1.13886	1.5934	0.24226	0.760114	0.957285	-1.04462	Hippo_Tumor_mid-day_1Way down vs Hippo_Vehic_mid-day	-1.4072	1.28955	-0.06298	0.323026	1.16478	1.16478	Hy_Vehic_mid-dark_1Way up vs Hy_Tumor_mid-dark	-1.18323	1.60531	0.22006	0.825336	0.969754	-1.03119	Hy_Vehic_mid-day_1Way down vs Hy_Tumor_mid-day	-1.38454	1.30205	-0.04431	0.683854	1.01248	1.01248	BS_Vehic_mid-dark_1Way up vs BS_Tumor_mid-dark	-1.0526	1.07904
115	539	Ccl7	Ccl7	4.18667	4.24056	4.00223	4.48819	4.32187	4.5452	4.28187	4.73302	4.42634	4.54561	4.56481	4.21929	0.608466	1.13637	1.13637	Hippo_Tumor_mid-dark up vs Hippo_Vehic_mid-dark	-1.47818	1.90884	0.184434	0.493024	0.842277	-1.18726	Hippo_Tumor_mid-day_1Way down vs Hippo_Vehic_mid-day	-1.99432	1.41483	-0.247634	0.86766	0.972657	-1.02811	Hy_Vehic_mid-dark_1Way down vs Hy_Tumor_mid-dark	-1.46247	1.38359	-0.0399967	0.400675	1.13904	1.13904	Hy_Vehic_mid-day_1Way up vs Hy_Tumor_mid-day	-1.21351	1.57442	0.187822	0.62968	1.10074	1.10074	BS_Vehic_mid-dark_1Way up vs BS_Tumor_mid-dark	-1.37662	1.66794
155	540	Chek1	Chek1	5.55799	5.47303	5.69875	5.50509	5.81358	5.54599	5.86759	5.53274	5.4867	5.47622	5.65548	5.55275	0.436274	0.907041	-1.10249	Hippo_Tumor_mid-dark down vs Hippo_Vehic_mid-dark	-1.42846	1.17523	-0.14076	0.857987	0.978026	-1.02247	Hippo_Tumor_mid-day_1Way down vs Hippo_Vehic_mid-day	-1.32478	1.2672	-0.032056	0.749924	1.03815	1.03815	Hy_Vehic_mid-dark_1Way up vs Hy_Tumor_mid-dark	-1.23487	1.33088	0.054008	0.93203	0.990858	-1.00923	Hy_Vehic_mid-day_1Way down vs Hy_Tumor_mid-day	-1.26789	1.24482	-0.01325	0.341475	1.12411	1.12411	BS_Vehic_mid-dark_1Way up vs BS_Tumor_mid-dark	-1.14663	1.44891
260	541	Fcrla	Fcrla	4.52557	4.72026	4.8488	4.65882	4.54423	4.59236	4.66438	4.935	4.32537	4.68265	4.86144	4.42899	0.192576	0.799281	-1.25113	Hippo_Tumor_mid-dark down vs Hippo_Vehic_mid-dark	-1.7739	1.13325	-0.323226	0.799249	1.04351	1.04351	Hippo_Tumor_mid-day_1Way up vs Hippo_Vehic_mid-day	-1.35873	1.47953	0.061442	0.589681	1.08685	1.08685	Hy_Vehic_mid-dark_1Way up vs Hy_Tumor_mid-dark	-1.27393	1.50482	0.120154	0.109765	1.26807	1.26807	Hy_Vehic_mid-day_1Way up vs Hy_Tumor_mid-day	-1.06332	1.70982	0.342636	0.0913378	1.45001	1.45001	BS_Vehic_mid-dark_1Way up vs BS_Tumor_mid-dark	-1.06976	2.2492
39	542	Ash2l	Ash2l	9.69334	9.63731	9.61001	9.62539	9.99826	9.98168	9.90883	9.95252	9.62835	9.59318	9.57664	9.54893	0.213491	1.05946	1.05946	Hippo_Tumor_mid-dark up vs Hippo_Vehic_mid-dark	-1.03743	1.16447	0.083328	0.855271	1.0083	1.0083	Hippo_Tumor_mid-day_1Way up vs Hippo_Vehic_mid-day	-1.09007	1.10824	0.011922	0.298387	0.939891	-1.06395	Hy_Vehic_mid-dark_1Way down vs Hy_Tumor_mid-dark	-1.20397	1.06358	-0.0894353	0.706869	0.979994	-1.02041	Hy_Vehic_mid-day_1Way down vs Hy_Tumor_mid-day	-1.14314	1.09785	-0.0291555	0.434057	0.964791	-1.03649	BS_Vehic_mid-dark_1Way down vs BS_Tumor_mid-dark	-1.13984	1.06099
191	543	Ctse	Ctse	4.77031	4.55681	4.57007	4.35189	5.02418	4.80922	4.93977	4.89655	5.33252	5.13682	5.49839	5.26249	0.517739	1.14889	1.14889	Hippo_Tumor_mid-dark up vs Hippo_Vehic_mid-dark	-1.35803	1.79251	0.200236	0.508135	1.15262	1.15262	Hippo_Tumor_mid-day_1Way up vs Hippo_Vehic_mid-day	-1.35363	1.79834	0.204916	0.686968	0.943171	-1.06025	Hy_Vehic_mid-dark_1Way down vs Hy_Tumor_mid-dark	-1.44082	1.28171	-0.0844087	0.65021	1.0624	1.0624	Hy_Vehic_mid-day_1Way up vs Hy_Tumor_mid-day	-1.24757	1.40812	0.0873255	0.282644	1.12184	1.12184	BS_Vehic_mid-dark_1Way up vs BS_Tumor_mid-dark	-1.11063	1.39777
186	544	Csf2rb	Csf2rb	4.86571	4.95722	4.66916	4.75503	4.94395	5.02637	5.23114	4.79749	4.74019	4.69751	4.60382	4.72139	0.392625	1.14595	1.14595	Hippo_Tumor_mid-dark up vs Hippo_Vehic_mid-dark	-1.21225	1.59195	0.19655	0.379501	1.15044	1.15044	Hippo_Tumor_mid-day_1Way up vs Hippo_Vehic_mid-day	-1.20752	1.59819	0.202192	0.348659	1.22026	1.22026	Hy_Vehic_mid-dark_1Way up vs Hy_Tumor_mid-dark	-1.27539	1.8991	0.287189	0.414154	0.853294	-1.17193	Hy_Vehic_mid-day_1Way down vs Hy_Tumor_mid-day	-1.75935	1.281	-0.228885	0.507802	0.909807	-1.09913	BS_Vehic_mid-dark_1Way down vs BS_Tumor_mid-dark	-1.47915	1.22436
575	545	Psen2	Psen2	8.23819	8.19276	8.22068	8.15662	8.41285	8.56797	8.39288	8.54217	8.43903	8.38437	8.41903	8.41408	0.785471	1.01221	1.01221	Hippo_Tumor_mid-dark up vs Hippo_Vehic_mid-dark	-1.08413	1.11075	0.017502	0.575587	1.02536	1.02536	Hippo_Tumor_mid-day_1Way up vs Hippo_Vehic_mid-day	-1.07021	1.12519	0.036136	0.82346	0.986257	-1.01393	Hy_Vehic_mid-dark_1Way down vs Hy_Tumor_mid-dark	-1.15623	1.12467	-0.0199647	0.75383	0.982274	-1.01805	Hy_Vehic_mid-day_1Way down vs Hy_Tumor_mid-day	-1.14857	1.10821	-0.0258025	0.794292	0.986233	-1.01396	BS_Vehic_mid-dark_1Way down vs BS_Tumor_mid-dark	-1.13335	1.10236
108	546	Casp9	Casp9	8.25179	8.29407	8.1783	8.32809	7.34814	7.42861	7.69189	7.47499	7.57624	7.66771	7.57062	7.75796	0.530787	1.05226	1.05226	Hippo_Tumor_mid-dark up vs Hippo_Vehic_mid-dark	-1.1248	1.24543	0.07349	0.770632	0.976699	-1.02386	Hippo_Tumor_mid-day_1Way down vs Hippo_Vehic_mid-day	-1.21182	1.156	-0.034014	0.00339588	1.26906	1.26906	Hy_Vehic_mid-dark_1Way up vs Hy_Tumor_mid-dark	1.09883	1.46565	0.343755	0.608399	1.03267	1.03267	Hy_Vehic_mid-day_1Way up vs Hy_Tumor_mid-day	-1.10533	1.17874	0.0463845	0.970839	0.996109	-1.00391	BS_Vehic_mid-dark_1Way down vs BS_Tumor_mid-dark	-1.2554	1.24565
491	547	Ncr1	Ncr1	2.85309	3.12107	2.84216	3.23361	3.0052	2.70231	2.98348	2.09382	2.90186	3.36072	3.52652	3.02527	0.975455	1.0076	1.0076	Hippo_Tumor_mid-dark up vs Hippo_Vehic_mid-dark	-1.65917	1.6845	0.01093	0.751776	0.924958	-1.08113	Hippo_Tumor_mid-day_1Way down vs Hippo_Vehic_mid-day	-1.80742	1.54634	-0.11254	0.977124	0.985059	-1.01517	Hy_Vehic_mid-dark_1Way down vs Hy_Tumor_mid-dark	-3.08834	2.99674	-0.0217187	0.38881	0.655881	-1.52467	Hy_Vehic_mid-day_1Way down vs Hy_Tumor_mid-day	-4.23653	1.82247	-0.608494	0.0310132	1.54185	1.54185	BS_Vehic_mid-dark_1Way up vs BS_Tumor_mid-dark	1.04625	2.27219
499	548	Ngfr	Ngfr	4.20071	4.49336	4.38614	4.50313	5.20175	5.21794	5.41159	5.52147	5.53527	5.71025	5.27392	5.86905	0.470568	0.879382	-1.13716	Hippo_Tumor_mid-dark down vs Hippo_Vehic_mid-dark	-1.64414	1.27144	-0.185438	0.969408	0.993248	-1.0068	Hippo_Tumor_mid-day_1Way down vs Hippo_Vehic_mid-day	-1.45566	1.43607	-0.009774	0.575912	1.15655	1.15655	Hy_Vehic_mid-dark_1Way up vs Hy_Tumor_mid-dark	-1.49508	1.99985	0.209833	0.38267	1.23415	1.23415	Hy_Vehic_mid-day_1Way up vs Hy_Tumor_mid-day	-1.33996	2.04095	0.303523	0.0459407	0.834308	-1.1986	BS_Vehic_mid-dark_1Way down vs BS_Tumor_mid-dark	-1.43131	-1.00372
378	549	Jarid2	Jarid2	8.61714	8.59328	8.6144	8.51648	8.72007	8.70916	8.64573	8.8079	8.46897	8.49	8.47661	8.50301	0.97446	1.0019	1.0019	Hippo_Tumor_mid-dark up vs Hippo_Vehic_mid-dark	-1.12965	1.13395	0.00274	0.375535	1.05468	1.05468	Hippo_Tumor_mid-day_1Way up vs Hippo_Vehic_mid-day	-1.07312	1.19369	0.076806	0.500959	0.949781	-1.05287	Hy_Vehic_mid-dark_1Way down vs Hy_Tumor_mid-dark	-1.23654	1.11546	-0.0743327	0.335027	1.07084	1.07084	Hy_Vehic_mid-day_1Way up vs Hy_Tumor_mid-day	-1.08248	1.24128	0.0987465	0.940829	1.00532	1.00532	BS_Vehic_mid-dark_1Way up vs BS_Tumor_mid-dark	-1.15536	1.16768
369	550	Islr2	Islr2	10.4127	10.4516	10.5373	10.3438	8.33543	8.30543	8.24222	8.31954	5.75739	5.82924	5.73209	5.49742	0.401171	0.917233	-1.09024	Hippo_Tumor_mid-dark down vs Hippo_Vehic_mid-dark	-1.34817	1.13423	-0.12464	0.466195	1.07764	1.07764	Hippo_Tumor_mid-day_1Way up vs Hippo_Vehic_mid-day	-1.14749	1.33259	0.10788	0.37926	0.937436	-1.06674	Hy_Vehic_mid-dark_1Way down vs Hy_Tumor_mid-dark	-1.24352	1.09279	-0.093208	0.882983	1.00983	1.00983	Hy_Vehic_mid-day_1Way up vs Hy_Tumor_mid-day	-1.14004	1.16257	0.014119	0.916298	0.982617	-1.01769	BS_Vehic_mid-dark_1Way down vs BS_Tumor_mid-dark	-1.44375	1.39399
503	551	Nlgn2	Nlgn2	11.7325	11.8365	11.7867	11.724	12.0517	12.1852	12.0875	12.2693	11.6913	11.7356	11.6705	11.7102	0.573242	0.963155	-1.03825	Hippo_Tumor_mid-dark down vs Hippo_Vehic_mid-dark	-1.19235	1.10611	-0.05416	0.2496	1.08112	1.08112	Hippo_Tumor_mid-day_1Way up vs Hippo_Vehic_mid-day	-1.06226	1.24158	0.11252	0.789515	1.02515	1.02515	Hy_Vehic_mid-dark_1Way up vs Hy_Tumor_mid-dark	-1.18776	1.24826	0.0358333	0.498424	1.06004	1.06004	Hy_Vehic_mid-day_1Way up vs Hy_Tumor_mid-day	-1.13039	1.27021	0.08412	0.829724	0.985676	-1.01453	BS_Vehic_mid-dark_1Way down vs BS_Tumor_mid-dark	-1.1676	1.13439
611	552	Rnf8	Rnf8	8.24118	8.16522	8.27425	8.21654	8.4844	8.549	8.51425	8.59651	8.25391	8.32538	8.26344	8.29001	0.69453	0.977336	-1.02319	Hippo_Tumor_mid-dark down vs Hippo_Vehic_mid-dark	-1.15541	1.10363	-0.033074	0.543658	0.965052	-1.03621	Hippo_Tumor_mid-day_1Way down vs Hippo_Vehic_mid-day	-1.17012	1.08976	-0.051322	0.769082	1.02091	1.02091	Hy_Vehic_mid-dark_1Way up vs Hy_Tumor_mid-dark	-1.13702	1.18505	0.0298487	0.612145	1.03348	1.03348	Hy_Vehic_mid-day_1Way up vs Hy_Tumor_mid-day	-1.10962	1.18517	0.0475125	0.91827	1.00663	1.00663	BS_Vehic_mid-dark_1Way up vs BS_Tumor_mid-dark	-1.13695	1.15207
192	553	Ctsf	Ctsf	10.793	10.7502	10.7357	10.7305	11.1918	11.21	11.1883	11.192	11.3264	11.2413	11.2525	11.2699	0.278656	1.04052	1.04052	Hippo_Tumor_mid-dark up vs Hippo_Vehic_mid-dark	-1.036	1.12165	0.0573	0.704338	1.01378	1.01378	Hippo_Tumor_mid-day_1Way up vs Hippo_Vehic_mid-day	-1.06332	1.09282	0.01974	0.953837	0.997549	-1.00246	Hy_Vehic_mid-dark_1Way down vs Hy_Tumor_mid-dark	-1.09667	1.0913	-0.00354	0.748769	0.987584	-1.01257	Hy_Vehic_mid-day_1Way down vs Hy_Tumor_mid-day	-1.09966	1.07252	-0.018025	0.16585	0.950076	-1.05255	BS_Vehic_mid-dark_1Way down vs BS_Tumor_mid-dark	-1.13446	1.02401
56	554	Bak1	Bak1	8.4809	8.46236	8.47072	8.52828	8.47336	8.50726	8.56118	8.53243	8.4792	8.44965	8.57521	8.48918	0.850675	1.00708	1.00708	Hippo_Tumor_mid-dark up vs Hippo_Vehic_mid-dark	-1.07369	1.08894	0.010176	0.2331	0.95534	-1.04675	Hippo_Tumor_mid-day_1Way down vs Hippo_Vehic_mid-day	-1.13183	1.033	-0.065914	0.234104	1.06276	1.06276	Hy_Vehic_mid-dark_1Way up vs Hy_Tumor_mid-dark	-1.04552	1.18086	0.0878127	0.703271	1.0176	1.0176	Hy_Vehic_mid-day_1Way up vs Hy_Tumor_mid-day	-1.08258	1.12103	0.0251725	0.165794	1.06881	1.06881	BS_Vehic_mid-dark_1Way up vs BS_Tumor_mid-dark	-1.0313	1.17812
674	555	Spint1	Spint1	4.56188	5.04767	4.90825	4.8056	4.4142	3.96147	4.82698	4.30513	4.51691	4.52452	4.30734	4.55887	0.363293	0.786561	-1.27136	Hippo_Tumor_mid-dark down vs Hippo_Vehic_mid-dark	-2.19015	1.35499	-0.34637	0.522408	1.18269	1.18269	Hippo_Tumor_mid-day_1Way up vs Hippo_Vehic_mid-day	-1.45659	2.03739	0.242066	0.464962	1.33125	1.33125	Hy_Vehic_mid-dark_1Way up vs Hy_Tumor_mid-dark	-1.70733	3.02576	0.412778	0.507	1.26897	1.26897	Hy_Vehic_mid-day_1Way up vs Hy_Tumor_mid-day	-1.67527	2.69765	0.343655	0.428181	0.864799	-1.15634	BS_Vehic_mid-dark_1Way down vs BS_Tumor_mid-dark	-1.69122	1.26482
453	556	Mavs	Mavs	7.87636	7.90631	8.00823	7.9348	8.88288	8.9263	8.87053	8.76677	8.31136	8.2356	8.38028	8.29648	0.215877	0.912645	-1.09572	Hippo_Tumor_mid-dark down vs Hippo_Vehic_mid-dark	-1.27353	1.06075	-0.131874	0.784273	0.980445	-1.01995	Hippo_Tumor_mid-day_1Way down vs Hippo_Vehic_mid-day	-1.18546	1.13955	-0.028492	0.923665	0.991481	-1.00859	Hy_Vehic_mid-dark_1Way down vs Hy_Tumor_mid-dark	-1.21865	1.19797	-0.0123427	0.192469	0.895317	-1.11692	Hy_Vehic_mid-day_1Way down vs Hy_Tumor_mid-day	-1.32891	1.06524	-0.15953	0.384387	1.04893	1.04893	BS_Vehic_mid-dark_1Way up vs BS_Tumor_mid-dark	-1.06809	1.17517
472	557	Mr1	Mr1	8.01964	8.0799	7.9059	8.14368	8.74807	8.75309	8.60404	8.65449	8.32251	8.28072	8.11976	8.32229	0.545153	1.08203	1.08203	Hippo_Tumor_mid-dark up vs Hippo_Vehic_mid-dark	-1.21109	1.41793	0.113742	0.733368	0.956753	-1.0452	Hippo_Tumor_mid-day_1Way down vs Hippo_Vehic_mid-day	-1.36967	1.25376	-0.063782	0.115488	0.904985	-1.10499	Hy_Vehic_mid-dark_1Way down vs Hy_Tumor_mid-dark	-1.25572	1.02843	-0.144034	0.230841	0.933937	-1.07074	Hy_Vehic_mid-day_1Way down vs Hy_Tumor_mid-day	-1.20418	1.05034	-0.0986025	0.141917	0.86889	-1.15089	BS_Vehic_mid-dark_1Way down vs BS_Tumor_mid-dark	-1.39621	1.0541
545	558	Pla2g5	Pla2g5	6.0424	6.40975	5.83199	6.09575	6.2711	6.53585	6.14439	6.42751	6.32726	6.38021	6.1513	6.38172	0.635054	1.15701	1.15701	Hippo_Tumor_mid-dark up vs Hippo_Vehic_mid-dark	-1.63745	2.19202	0.210402	0.480669	1.24315	1.24315	Hippo_Tumor_mid-day_1Way up vs Hippo_Vehic_mid-day	-1.52399	2.35521	0.314	0.576057	0.915921	-1.0918	Hy_Vehic_mid-dark_1Way down vs Hy_Tumor_mid-dark	-1.51988	1.27504	-0.126705	0.602404	0.927652	-1.07799	Hy_Vehic_mid-day_1Way down vs Hy_Tumor_mid-day	-1.46077	1.25705	-0.108344	0.416276	0.885184	-1.12971	BS_Vehic_mid-dark_1Way down vs BS_Tumor_mid-dark	-1.54173	1.20803
120	559	Cd109	Cd109	7.92256	8.21526	8.11021	8.18392	6.57339	6.46182	6.2566	6.67355	6.49439	6.36988	6.61106	6.58071	0.443945	0.878034	-1.13891	Hippo_Tumor_mid-dark down vs Hippo_Vehic_mid-dark	-1.61825	1.24758	-0.187652	0.897333	1.02196	1.02196	Hippo_Tumor_mid-day_1Way up vs Hippo_Vehic_mid-day	-1.39034	1.45208	0.03134	0.179309	0.802854	-1.24556	Hy_Vehic_mid-dark_1Way down vs Hy_Tumor_mid-dark	-1.73983	1.12145	-0.31679	0.320536	1.15807	1.15807	Hy_Vehic_mid-day_1Way up vs Hy_Tumor_mid-day	-1.17378	1.5742	0.211728	0.412271	1.08423	1.08423	BS_Vehic_mid-dark_1Way up vs BS_Tumor_mid-dark	-1.13147	1.33011
94	560	C4a	C4a	9.44546	9.53004	9.35292	9.4041	10.3638	10.1796	10.101	10.1169	10.3163	10.3281	10.3381	10.2476	0.507245	1.06625	1.06625	Hippo_Tumor_mid-dark up vs Hippo_Vehic_mid-dark	-1.14604	1.30292	0.092542	0.369637	1.09122	1.09122	Hippo_Tumor_mid-day_1Way up vs Hippo_Vehic_mid-day	-1.11982	1.33343	0.12594	0.154177	0.833477	-1.19979	Hy_Vehic_mid-dark_1Way down vs Hy_Tumor_mid-dark	-1.55615	1.08103	-0.262785	0.700595	0.957461	-1.04443	Hy_Vehic_mid-day_1Way down vs Hy_Tumor_mid-day	-1.32625	1.21581	-0.062715	0.8614	1.01523	1.01523	BS_Vehic_mid-dark_1Way up vs BS_Tumor_mid-dark	-1.18094	1.2172
285	561	Gpr183	Gpr183	6.01065	5.88672	6.07124	6.02304	5.68682	5.66013	5.68206	5.74039	5.64115	5.5909	5.70558	5.77425	0.679566	0.958875	-1.04289	Hippo_Tumor_mid-dark down vs Hippo_Vehic_mid-dark	-1.28866	1.18485	-0.060586	0.357915	0.909836	-1.0991	Hippo_Tumor_mid-day_1Way down vs Hippo_Vehic_mid-day	-1.35812	1.12425	-0.136322	0.965461	0.996706	-1.0033	Hy_Vehic_mid-dark_1Way down vs Hy_Tumor_mid-dark	-1.17913	1.17137	-0.00476	0.43233	1.05721	1.05721	Hy_Vehic_mid-day_1Way up vs Hy_Tumor_mid-day	-1.09712	1.22625	0.080264	0.669237	1.04568	1.04568	BS_Vehic_mid-dark_1Way up vs BS_Tumor_mid-dark	-1.18984	1.30102
197	562	Cxcl10	Cxcl10	3.96367	3.79707	3.55886	3.66292	3.67221	3.91307	4.50873	4.19184	4.12622	4.08672	3.92071	4.43907	0.225206	1.32392	1.32392	Hippo_Tumor_mid-dark up vs Hippo_Vehic_mid-dark	-1.21037	2.12149	0.404812	0.68148	1.09744	1.09744	Hippo_Tumor_mid-day_1Way up vs Hippo_Vehic_mid-day	-1.46015	1.75858	0.134144	0.0470439	1.78573	1.78573	Hy_Vehic_mid-dark_1Way up vs Hy_Tumor_mid-dark	1.00883	3.16091	0.836513	0.44042	1.21315	1.21315	Hy_Vehic_mid-day_1Way up vs Hy_Tumor_mid-day	-1.39278	2.04982	0.278764	0.462605	0.867235	-1.15309	BS_Vehic_mid-dark_1Way down vs BS_Tumor_mid-dark	-1.72494	1.29732
605	563	Relb	Relb	8.21064	8.27358	8.20287	8.29693	7.41272	7.37991	7.38639	7.43021	7.76046	7.69548	7.67763	7.74493	0.928589	1.0054	1.0054	Hippo_Tumor_mid-dark up vs Hippo_Vehic_mid-dark	-1.12741	1.13962	0.007764	0.787717	0.983944	-1.01632	Hippo_Tumor_mid-day_1Way down vs Hippo_Vehic_mid-day	-1.152	1.1153	-0.023352	0.782467	0.981913	-1.01842	Hy_Vehic_mid-dark_1Way down vs Hy_Tumor_mid-dark	-1.17133	1.12934	-0.0263333	0.567758	1.03548	1.03548	Hy_Vehic_mid-day_1Way up vs Hy_Tumor_mid-day	-1.09815	1.17747	0.0503045	0.38974	0.944201	-1.0591	BS_Vehic_mid-dark_1Way down vs BS_Tumor_mid-dark	-1.21602	1.0841
563	564	Ppp3r2	Ppp3r2	5.45231	5.49493	5.71816	5.57163	6.33143	6.24875	6.43879	6.09992	5.86331	6.00031	5.9421	5.90534	0.23444	0.831705	-1.20235	Hippo_Tumor_mid-dark down vs Hippo_Vehic_mid-dark	-1.64944	1.14098	-0.265856	0.726149	0.948225	-1.0546	Hippo_Tumor_mid-day_1Way down vs Hippo_Vehic_mid-day	-1.44676	1.30082	-0.076698	0.501441	1.07726	1.07726	Hy_Vehic_mid-dark_1Way up vs Hy_Tumor_mid-dark	-1.17127	1.35924	0.107361	0.315714	0.90198	-1.10867	Hy_Vehic_mid-day_1Way down vs Hy_Tumor_mid-day	-1.37264	1.11673	-0.148833	0.638823	1.05614	1.05614	BS_Vehic_mid-dark_1Way up vs BS_Tumor_mid-dark	-1.20733	1.34669
456	565	Mbd3	Mbd3	10.7997	10.804	10.8038	10.8342	10.9277	10.9781	10.8928	10.9751	10.8128	10.7997	10.8758	10.8468	0.890654	0.997148	-1.00286	Hippo_Tumor_mid-dark down vs Hippo_Vehic_mid-dark	-1.04728	1.04132	-0.00412	0.32081	0.979271	-1.02117	Hippo_Tumor_mid-day_1Way down vs Hippo_Vehic_mid-day	-1.0664	1.02265	-0.03022	0.48516	0.976104	-1.02448	Hy_Vehic_mid-dark_1Way down vs Hy_Tumor_mid-dark	-1.10176	1.04973	-0.0348933	0.94828	0.997957	-1.00205	Hy_Vehic_mid-day_1Way down vs Hy_Tumor_mid-day	-1.07127	1.0669	-0.00295	0.277859	1.04465	1.04465	BS_Vehic_mid-dark_1Way up vs BS_Tumor_mid-dark	-1.03977	1.13469
85	566	Brd2	Brd2	11.464	11.4621	11.4166	11.4624	11.208	11.3374	11.2318	11.3098	11.3293	11.339	11.2499	11.3238	0.289023	1.03339	1.03339	Hippo_Tumor_mid-dark up vs Hippo_Vehic_mid-dark	-1.03112	1.10112	0.04738	0.994546	0.999792	-1.00021	Hippo_Tumor_mid-day_1Way down vs Hippo_Vehic_mid-day	-1.06576	1.06532	-0.0003	0.39774	1.01663	1.01663	Hy_Vehic_mid-dark_1Way up vs Hy_Tumor_mid-dark	-1.02456	1.05892	0.0238	0.289284	0.981037	-1.01933	Hy_Vehic_mid-day_1Way down vs Hy_Tumor_mid-day	-1.05821	1.01846	-0.02762	0.0713586	0.946454	-1.05657	BS_Vehic_mid-dark_1Way down vs BS_Tumor_mid-dark	-1.12241	1.00543
19	567	Adamts16	Adamts16	3.84446	3.89859	3.66692	4.15555	4.81541	4.77707	4.73766	4.76826	4.94088	5.01807	5.13136	5.00781	0.644518	1.13096	1.13096	Hippo_Tumor_mid-dark up vs Hippo_Vehic_mid-dark	-1.53989	1.96962	0.177546	0.505851	0.836847	-1.19496	Hippo_Tumor_mid-day_1Way down vs Hippo_Vehic_mid-day	-2.08109	1.45741	-0.256964	0.792767	0.947535	-1.05537	Hy_Vehic_mid-dark_1Way down vs Hy_Tumor_mid-dark	-1.62909	1.46263	-0.0777493	0.97411	0.993912	-1.00613	Hy_Vehic_mid-day_1Way down vs Hy_Tumor_mid-day	-1.49912	1.48092	-0.0088105	0.105815	1.14115	1.14115	BS_Vehic_mid-dark_1Way up vs BS_Tumor_mid-dark	-1.032	1.34388
157	568	Chn2	Chn2	8.51765	8.62847	8.79732	8.67505	9.57619	9.48607	9.62176	9.59298	10.3758	9.82299	10.1632	10.1988	0.215439	0.823781	-1.21392	Hippo_Tumor_mid-dark down vs Hippo_Vehic_mid-dark	-1.66938	1.13287	-0.279668	0.832615	0.968229	-1.03281	Hippo_Tumor_mid-day_1Way down vs Hippo_Vehic_mid-day	-1.42033	1.33151	-0.04658	0.481781	1.03209	1.03209	Hy_Vehic_mid-dark_1Way up vs Hy_Tumor_mid-dark	-1.06465	1.13408	0.045572	0.0872379	1.07692	1.07692	Hy_Vehic_mid-day_1Way up vs Hy_Tumor_mid-day	-1.01253	1.17429	0.10691	0.629844	0.863022	-1.15872	BS_Vehic_mid-dark_1Way down vs BS_Tumor_mid-dark	-2.19355	1.63377
159	569	Chuk	Chuk	10.0111	10.0511	10.0893	10.022	10.2581	10.2667	10.2923	10.2306	10.0501	10.0538	10.0266	10.0526	0.252804	0.947249	-1.05569	Hippo_Tumor_mid-dark down vs Hippo_Vehic_mid-dark	-1.16303	1.04357	-0.078184	0.665386	1.02033	1.02033	Hippo_Tumor_mid-day_1Way up vs Hippo_Vehic_mid-day	-1.07973	1.12408	0.029038	0.702917	1.02395	1.02395	Hy_Vehic_mid-dark_1Way up vs Hy_Tumor_mid-dark	-1.11346	1.16744	0.0341467	0.661168	0.975301	-1.02532	Hy_Vehic_mid-day_1Way down vs Hy_Tumor_mid-day	-1.15658	1.10016	-0.03608	0.862873	0.983812	-1.01645	BS_Vehic_mid-dark_1Way down vs BS_Tumor_mid-dark	-1.23899	1.1992
424	570	Lmnb1	Lmnb1	7.58692	7.49778	7.61203	7.52052	8.35876	8.20912	8.26827	8.23664	7.99528	7.90957	8.01199	8.03346	0.808383	0.982748	-1.01755	Hippo_Tumor_mid-dark down vs Hippo_Vehic_mid-dark	-1.18178	1.14136	-0.025106	0.826123	0.984363	-1.01589	Hippo_Tumor_mid-day_1Way down vs Hippo_Vehic_mid-day	-1.17984	1.14323	-0.022738	0.398935	0.939205	-1.06473	Hy_Vehic_mid-dark_1Way down vs Hy_Tumor_mid-dark	-1.24369	1.09707	-0.090488	0.777329	1.01926	1.01926	Hy_Vehic_mid-day_1Way up vs Hy_Tumor_mid-day	-1.1316	1.1756	0.0275175	0.81474	1.01165	1.01165	BS_Vehic_mid-dark_1Way up vs BS_Tumor_mid-dark	-1.09626	1.12194
119	571	Ccr5	Ccr5	7.17332	7.07196	7.24173	7.18518	6.69234	6.62402	6.96738	6.56296	6.57319	6.57793	6.81349	6.64783	0.616117	0.953688	-1.04856	Hippo_Tumor_mid-dark down vs Hippo_Vehic_mid-dark	-1.27636	1.16088	-0.06841	0.409911	0.924524	-1.08164	Hippo_Tumor_mid-day_1Way down vs Hippo_Vehic_mid-day	-1.31663	1.12538	-0.113218	0.104793	1.21003	1.21003	Hy_Vehic_mid-dark_1Way up vs Hy_Tumor_mid-dark	-1.04661	1.5324	0.275038	0.680354	0.958564	-1.04323	Hy_Vehic_mid-day_1Way down vs Hy_Tumor_mid-day	-1.296	1.19082	-0.0610535	0.110107	1.18124	1.18124	BS_Vehic_mid-dark_1Way up vs BS_Tumor_mid-dark	-1.04341	1.45589
418	572	Lfng	Lfng	9.35366	9.31091	9.32997	9.25994	10.0803	10.1338	10.0539	10.0704	9.9463	9.9796	9.9132	9.90216	0.757773	1.01656	1.01656	Hippo_Tumor_mid-dark up vs Hippo_Vehic_mid-dark	-1.09914	1.13584	0.02369	0.5093	1.03596	1.03596	Hippo_Tumor_mid-day_1Way up vs Hippo_Vehic_mid-day	-1.07856	1.15752	0.05097	0.715102	0.981858	-1.01848	Hy_Vehic_mid-dark_1Way down vs Hy_Tumor_mid-dark	-1.13238	1.09167	-0.0264133	0.347734	0.957036	-1.04489	Hy_Vehic_mid-day_1Way down vs Hy_Tumor_mid-day	-1.15177	1.05492	-0.063355	0.600333	0.977322	-1.0232	BS_Vehic_mid-dark_1Way down vs BS_Tumor_mid-dark	-1.12107	1.0708
219	573	Dst	Dst	10.2175	10.2231	10.1864	10.1565	10.9315	10.8479	10.9318	10.8983	11.1971	11.2413	11.1739	11.1696	0.603951	1.02175	1.02175	Hippo_Tumor_mid-dark up vs Hippo_Vehic_mid-dark	-1.06681	1.11372	0.03104	0.27293	1.04725	1.04725	Hippo_Tumor_mid-day_1Way up vs Hippo_Vehic_mid-day	-1.04084	1.14151	0.0666	0.997409	1.00017	1.00017	Hy_Vehic_mid-dark_1Way up vs Hy_Tumor_mid-dark	-1.11786	1.11824	0.000246667	0.474624	1.03555	1.03555	Hy_Vehic_mid-day_1Way up vs Hy_Tumor_mid-day	-1.0699	1.14733	0.0504	0.797006	0.984095	-1.01616	BS_Vehic_mid-dark_1Way down vs BS_Tumor_mid-dark	-1.15782	1.12129
614	574	Rpl29	Rpl29	12.5036	12.4101	12.4639	12.4727	12.5971	12.5801	12.5877	12.5396	12.2673	12.2222	12.255	12.2216	0.602031	1.02786	1.02786	Hippo_Tumor_mid-dark up vs Hippo_Vehic_mid-dark	-1.08547	1.14678	0.03964	0.41364	0.957577	-1.0443	Hippo_Tumor_mid-day_1Way down vs Hippo_Vehic_mid-day	-1.16513	1.06837	-0.06254	0.8604	0.993455	-1.00659	Hy_Vehic_mid-dark_1Way down vs Hy_Tumor_mid-dark	-1.08942	1.07521	-0.00947333	0.419358	0.972348	-1.02844	Hy_Vehic_mid-day_1Way down vs Hy_Tumor_mid-day	-1.10592	1.04561	-0.040455	0.879009	0.99149	-1.00858	BS_Vehic_mid-dark_1Way down vs BS_Tumor_mid-dark	-1.1345	1.11527
255	575	Fbln5	Fbln5	6.15005	6.01701	5.95838	5.94431	7.02623	6.82039	6.77445	6.52915	6.45241	6.54595	6.33169	6.42514	0.30333	1.14209	1.14209	Hippo_Tumor_mid-dark up vs Hippo_Vehic_mid-dark	-1.14107	1.48836	0.191672	0.692017	1.05168	1.05168	Hippo_Tumor_mid-day_1Way up vs Hippo_Vehic_mid-day	-1.23916	1.37055	0.072696	0.300008	0.839863	-1.19067	Hy_Vehic_mid-dark_1Way down vs Hy_Tumor_mid-dark	-1.68841	1.19095	-0.251775	0.197143	0.817198	-1.22369	Hy_Vehic_mid-day_1Way down vs Hy_Tumor_mid-day	-1.68657	1.12632	-0.291242	0.503005	0.919733	-1.08727	BS_Vehic_mid-dark_1Way down vs BS_Tumor_mid-dark	-1.40993	1.19267
353	576	Il3	Il3	4.83276	4.70292	4.95064	4.94384	4.68437	4.99374	4.87592	4.79343	4.42001	4.80765	4.68623	4.76146	0.606076	0.921538	-1.08514	Hippo_Tumor_mid-dark down vs Hippo_Vehic_mid-dark	-1.50833	1.28092	-0.117884	0.298285	0.846204	-1.18175	Hippo_Tumor_mid-day_1Way down vs Hippo_Vehic_mid-day	-1.64261	1.17621	-0.240922	0.541828	1.14199	1.14199	Hy_Vehic_mid-dark_1Way up vs Hy_Tumor_mid-dark	-1.38411	1.80507	0.191548	0.488305	0.870366	-1.14894	Hy_Vehic_mid-day_1Way down vs Hy_Tumor_mid-day	-1.7496	1.32539	-0.200306	0.123712	1.20265	1.20265	BS_Vehic_mid-dark_1Way up vs BS_Tumor_mid-dark	-1.05826	1.53064
365	577	Irf4	Irf4	5.00264	5.08155	5.23626	5.12088	5.15422	5.0682	5.15781	5.27389	5.10039	4.92425	5.08292	4.98114	0.232143	0.850499	-1.17578	Hippo_Tumor_mid-dark down vs Hippo_Vehic_mid-dark	-1.55012	1.12127	-0.233618	0.837034	0.973109	-1.02763	Hippo_Tumor_mid-day_1Way down vs Hippo_Vehic_mid-day	-1.3548	1.28292	-0.039326	0.987502	1.0025	1.0025	Hy_Vehic_mid-dark_1Way up vs Hy_Tumor_mid-dark	-1.39746	1.40444	0.00359533	0.338086	1.15324	1.15324	Hy_Vehic_mid-day_1Way up vs Hy_Tumor_mid-day	-1.18189	1.57187	0.205693	0.937348	0.987965	-1.01218	BS_Vehic_mid-dark_1Way down vs BS_Tumor_mid-dark	-1.3979	1.36446
264	578	Fen1	Fen1	7.8372	7.71805	7.76715	7.81532	7.824	7.9247	7.77546	7.88841	8.11004	8.06336	7.99129	8.08481	0.506752	1.04975	1.04975	Hippo_Tumor_mid-dark up vs Hippo_Vehic_mid-dark	-1.1085	1.22154	0.07005	0.35967	0.934799	-1.06975	Hippo_Tumor_mid-day_1Way down vs Hippo_Vehic_mid-day	-1.24481	1.08778	-0.097272	0.687115	0.966919	-1.03421	Hy_Vehic_mid-dark_1Way down vs Hy_Tumor_mid-dark	-1.23377	1.15349	-0.0485327	0.742728	0.975158	-1.02547	Hy_Vehic_mid-day_1Way down vs Hy_Tumor_mid-day	-1.20589	1.14672	-0.0362915	0.0866606	0.920983	-1.0858	BS_Vehic_mid-dark_1Way down vs BS_Tumor_mid-dark	-1.19484	1.01347
445	579	Map2k4	Map2k4	12.0226	11.9622	11.9843	12.0119	12.3661	12.1623	12.1999	12.2128	11.9976	11.9388	11.9511	11.9525	0.480649	1.0269	1.0269	Hippo_Tumor_mid-dark up vs Hippo_Vehic_mid-dark	-1.05273	1.11014	0.0383	0.363419	0.966191	-1.03499	Hippo_Tumor_mid-day_1Way down vs Hippo_Vehic_mid-day	-1.11888	1.0445	-0.04962	0.00223295	0.891187	-1.1221	Hy_Vehic_mid-dark_1Way down vs Hy_Tumor_mid-dark	-1.19818	-1.05085	-0.1662	0.231005	1.03567	1.03567	Hy_Vehic_mid-day_1Way up vs Hy_Tumor_mid-day	-1.02553	1.09999	0.050565	0.365006	0.968276	-1.03276	BS_Vehic_mid-dark_1Way down vs BS_Tumor_mid-dark	-1.11159	1.04218
692	580	Syp	Syp	13.7212	13.7475	13.6584	13.6462	13.4681	13.5532	13.6045	13.548	13.1142	13.2598	13.2216	13.1945	0.518457	1.04452	1.04452	Hippo_Tumor_mid-dark up vs Hippo_Vehic_mid-dark	-1.10107	1.20129	0.06284	0.303032	1.07272	1.07272	Hippo_Tumor_mid-day_1Way up vs Hippo_Vehic_mid-day	-1.07212	1.23373	0.10128	0.096204	1.09917	1.09917	Hy_Vehic_mid-dark_1Way up vs Hy_Tumor_mid-dark	-1.01954	1.23179	0.13642	0.942034	0.996416	-1.0036	Hy_Vehic_mid-day_1Way down vs Hy_Tumor_mid-day	-1.1143	1.10633	-0.00518	0.3983	1.07722	1.07722	BS_Vehic_mid-dark_1Way up vs BS_Tumor_mid-dark	-1.11401	1.29269
639	581	Setd1b	Setd1b	9.46348	9.43363	9.51246	9.41349	9.3775	9.4547	9.53233	9.42182	9.32579	9.2905	9.3762	9.26266	0.5686	0.966619	-1.03453	Hippo_Tumor_mid-dark down vs Hippo_Vehic_mid-dark	-1.17068	1.09383	-0.04898	0.813847	1.01406	1.01406	Hippo_Tumor_mid-day_1Way up vs Hippo_Vehic_mid-day	-1.11592	1.14751	0.020142	0.0589614	1.11329	1.11329	Hy_Vehic_mid-dark_1Way up vs Hy_Tumor_mid-dark	-1.00471	1.24525	0.154829	0.640223	0.977466	-1.02305	Hy_Vehic_mid-day_1Way down vs Hy_Tumor_mid-day	-1.13393	1.0834	-0.032882	0.627575	1.03556	1.03556	BS_Vehic_mid-dark_1Way up vs BS_Tumor_mid-dark	-1.12236	1.2036
711	582	Tle3	Tle3	9.09524	9.0678	9.15515	9.00285	8.85733	8.95742	8.90312	8.8686	9.14968	9.17597	9.1784	9.09751	0.635178	0.959327	-1.0424	Hippo_Tumor_mid-dark down vs Hippo_Vehic_mid-dark	-1.25047	1.15082	-0.059906	0.60721	1.04605	1.04605	Hippo_Tumor_mid-day_1Way up vs Hippo_Vehic_mid-day	-1.14681	1.25485	0.064948	0.602153	1.03225	1.03225	Hy_Vehic_mid-dark_1Way up vs Hy_Tumor_mid-dark	-1.1014	1.17358	0.045786	0.279587	0.940296	-1.0635	Hy_Vehic_mid-day_1Way down vs Hy_Tumor_mid-day	-1.19654	1.05793	-0.0888135	0.777115	1.02011	1.02011	BS_Vehic_mid-dark_1Way up vs BS_Tumor_mid-dark	-1.13578	1.18192
67	583	Bdnf	Bdnf	9.57368	9.56049	9.62457	9.70263	8.25295	8.10423	8.47333	8.01763	8.03918	7.74411	8.18981	7.78699	0.692315	0.965341	-1.0359	Hippo_Tumor_mid-dark down vs Hippo_Vehic_mid-dark	-1.24714	1.16218	-0.05089	0.276977	0.906173	-1.10354	Hippo_Tumor_mid-day_1Way down vs Hippo_Vehic_mid-day	-1.32857	1.09095	-0.142142	0.129942	1.16503	1.16503	Hy_Vehic_mid-dark_1Way up vs Hy_Tumor_mid-dark	-1.05271	1.42885	0.220373	0.501298	0.941735	-1.06187	Hy_Vehic_mid-day_1Way down vs Hy_Tumor_mid-day	-1.28085	1.13594	-0.0866065	0.225568	1.11006	1.11006	BS_Vehic_mid-dark_1Way up vs BS_Tumor_mid-dark	-1.07431	1.32379
721	584	Tmem173	Tmem173	5.67877	5.52017	5.65513	5.7227	5.3954	5.49991	5.51312	5.25149	5.32398	5.40193	5.2602	5.24488	0.892268	1.01652	1.01652	Hippo_Tumor_mid-dark up vs Hippo_Vehic_mid-dark	-1.26619	1.30836	0.023636	0.25559	0.869025	-1.15071	Hippo_Tumor_mid-day_1Way down vs Hippo_Vehic_mid-day	-1.48109	1.11852	-0.20253	0.583648	1.08502	1.08502	Hy_Vehic_mid-dark_1Way up vs Hy_Tumor_mid-dark	-1.26117	1.48472	0.117716	0.219105	0.841819	-1.1879	Hy_Vehic_mid-day_1Way down vs Hy_Tumor_mid-day	-1.58452	1.12288	-0.248418	0.665716	0.956757	-1.0452	BS_Vehic_mid-dark_1Way down vs BS_Tumor_mid-dark	-1.29435	1.18483
626	585	S100b	S100b	10.9593	11.0273	11.0194	11.0676	11.7396	11.7606	11.7511	11.7012	13.1151	13.1703	13.1214	13.1117	0.504642	0.959224	-1.04251	Hippo_Tumor_mid-dark down vs Hippo_Vehic_mid-dark	-1.1864	1.09162	-0.06006	0.65279	0.972426	-1.02836	Hippo_Tumor_mid-day_1Way down vs Hippo_Vehic_mid-day	-1.1703	1.10665	-0.04034	0.900154	1.00805	1.00805	Hy_Vehic_mid-dark_1Way up vs Hy_Tumor_mid-dark	-1.13591	1.15428	0.0115733	0.487253	0.959656	-1.04204	Hy_Vehic_mid-day_1Way down vs Hy_Tumor_mid-day	-1.18011	1.08681	-0.05941	0.929236	1.00439	1.00439	BS_Vehic_mid-dark_1Way up vs BS_Tumor_mid-dark	-1.10399	1.1137
82	586	Bola2	Bola2	11.6529	11.6525	11.6298	11.7121	11.8876	11.8848	11.8363	11.8211	11.7185	11.7521	11.7646	11.7281	0.744072	1.01613	1.01613	Hippo_Tumor_mid-dark up vs Hippo_Vehic_mid-dark	-1.08992	1.12535	0.02308	0.40353	0.959517	-1.04219	Hippo_Tumor_mid-day_1Way down vs Hippo_Vehic_mid-day	-1.15422	1.06266	-0.05962	0.392626	0.965066	-1.0362	Hy_Vehic_mid-dark_1Way down vs Hy_Tumor_mid-dark	-1.13024	1.05266	-0.0513	0.253275	0.956804	-1.04515	Hy_Vehic_mid-day_1Way down vs Hy_Tumor_mid-day	-1.13197	1.03629	-0.063705	0.62909	1.03248	1.03248	BS_Vehic_mid-dark_1Way up vs BS_Tumor_mid-dark	-1.11206	1.18549
406	587	Klrk1	Klrk1	4.47294	4.57427	4.70752	4.76851	4.63543	4.66679	4.66077	4.54004	4.62769	4.62859	4.7109	4.65883	0.385033	0.849932	-1.17656	Hippo_Tumor_mid-dark down vs Hippo_Vehic_mid-dark	-1.73073	1.25025	-0.23458	0.470303	0.874034	-1.14412	Hippo_Tumor_mid-day_1Way down vs Hippo_Vehic_mid-day	-1.68301	1.28571	-0.194238	0.922227	1.01772	1.01772	Hy_Vehic_mid-dark_1Way up vs Hy_Tumor_mid-dark	-1.43856	1.48999	0.02534	0.596968	0.915895	-1.09183	Hy_Vehic_mid-day_1Way down vs Hy_Tumor_mid-day	-1.54962	1.29992	-0.126745	0.725241	1.05937	1.05937	BS_Vehic_mid-dark_1Way up vs BS_Tumor_mid-dark	-1.33057	1.49326
775	588	Vps4a	Vps4a	11.1934	11.1812	11.1516	11.1256	11.3164	11.3111	11.3266	11.3223	11.332	11.3721	11.295	11.2929	0.49851	1.02935	1.02935	Hippo_Tumor_mid-dark up vs Hippo_Vehic_mid-dark	-1.06144	1.12467	0.04174	0.369951	1.03929	1.03929	Hippo_Tumor_mid-day_1Way up vs Hippo_Vehic_mid-day	-1.05129	1.13553	0.0556	0.79013	1.00704	1.00704	Hy_Vehic_mid-dark_1Way up vs Hy_Tumor_mid-dark	-1.05001	1.06485	0.0101267	0.747379	1.00784	1.00784	Hy_Vehic_mid-day_1Way up vs Hy_Tumor_mid-day	-1.04442	1.06086	0.011265	0.414086	0.974669	-1.02599	BS_Vehic_mid-dark_1Way down vs BS_Tumor_mid-dark	-1.095	1.04023
731	589	Tnfrsf13c	Tnfrsf13c	4.066	3.94531	3.94426	3.77878	3.76019	3.77469	3.83305	3.82726	4.70366	5.06493	5.04305	5.0972	0.609228	1.08805	1.08805	Hippo_Tumor_mid-dark up vs Hippo_Vehic_mid-dark	-1.29526	1.53339	0.121744	0.485998	1.12235	1.12235	Hippo_Tumor_mid-day_1Way up vs Hippo_Vehic_mid-day	-1.25567	1.58174	0.166526	0.829218	1.0518	1.0518	Hy_Vehic_mid-dark_1Way up vs Hy_Tumor_mid-dark	-1.56084	1.72673	0.0728607	0.865409	1.03711	1.03711	Hy_Vehic_mid-day_1Way up vs Hy_Tumor_mid-day	-1.52031	1.63524	0.05257	0.0727849	1.26522	1.26522	BS_Vehic_mid-dark_1Way up vs BS_Tumor_mid-dark	-1.02491	1.64064
776	590	Vps4b	Vps4b	9.06562	9.09401	9.10255	9.13456	9.2209	9.25563	9.23029	9.28538	8.98624	9.12972	8.99695	9.13003	0.522286	0.974723	-1.02593	Hippo_Tumor_mid-dark down vs Hippo_Vehic_mid-dark	-1.11468	1.05904	-0.036936	0.482952	0.972282	-1.02851	Hippo_Tumor_mid-day_1Way down vs Hippo_Vehic_mid-day	-1.11748	1.05639	-0.040554	0.849397	1.00652	1.00652	Hy_Vehic_mid-dark_1Way up vs Hy_Tumor_mid-dark	-1.06826	1.08224	0.00938267	0.515369	1.02084	1.02084	Hy_Vehic_mid-day_1Way up vs Hy_Tumor_mid-day	-1.04708	1.09117	0.029753	0.893853	1.00745	1.00745	BS_Vehic_mid-dark_1Way up vs BS_Tumor_mid-dark	-1.11534	1.13202
252	591	Fancg	Fancg	7.86937	7.82059	7.76268	7.75671	7.83702	7.68689	7.88916	7.76227	7.78363	7.7187	7.8961	7.65788	0.328488	1.07675	1.07675	Hippo_Tumor_mid-dark up vs Hippo_Vehic_mid-dark	-1.085	1.25795	0.106686	0.554675	1.04527	1.04527	Hippo_Tumor_mid-day_1Way up vs Hippo_Vehic_mid-day	-1.11768	1.22116	0.063872	0.469302	1.03681	1.03681	Hy_Vehic_mid-dark_1Way up vs Hy_Tumor_mid-dark	-1.07103	1.15132	0.0521473	0.261851	1.05364	1.05364	Hy_Vehic_mid-day_1Way up vs Hy_Tumor_mid-day	-1.04496	1.16007	0.0753785	0.0695928	1.08108	1.08108	BS_Vehic_mid-dark_1Way up vs BS_Tumor_mid-dark	-1.0071	1.17704
544	592	Pla2g4a	Pla2g4a	5.92438	6.093	5.96338	5.98128	5.78031	5.64218	5.95702	5.60683	7.02762	7.0802	7.09242	7.15214	0.790113	0.973335	-1.0274	Hippo_Tumor_mid-dark down vs Hippo_Vehic_mid-dark	-1.26961	1.20281	-0.038992	0.449365	1.08051	1.08051	Hippo_Tumor_mid-day_1Way up vs Hippo_Vehic_mid-day	-1.14368	1.33526	0.111718	0.497753	1.13031	1.13031	Hy_Vehic_mid-dark_1Way up vs Hy_Tumor_mid-dark	-1.29289	1.6518	0.176717	0.881609	0.975798	-1.0248	Hy_Vehic_mid-day_1Way down vs Hy_Tumor_mid-day	-1.45205	1.38261	-0.0353455	0.498706	1.04594	1.04594	BS_Vehic_mid-dark_1Way up vs BS_Tumor_mid-dark	-1.09764	1.2008
672	593	Sphk1	Sphk1	4.61178	4.9036	4.77697	5.15452	5.20856	5.37767	4.9424	5.37139	5.9586	5.85635	6.0023	5.93363	0.72232	0.891814	-1.12131	Hippo_Tumor_mid-dark down vs Hippo_Vehic_mid-dark	-2.19371	1.74473	-0.165186	0.590309	0.840358	-1.18997	Hippo_Tumor_mid-day_1Way down vs Hippo_Vehic_mid-day	-2.32803	1.64406	-0.250924	0.579533	0.831531	-1.2026	Hy_Vehic_mid-dark_1Way down vs Hy_Tumor_mid-dark	-2.42502	1.67676	-0.266159	0.988568	0.995654	-1.00437	Hy_Vehic_mid-day_1Way down vs Hy_Tumor_mid-day	-1.91284	1.89625	-0.006284	0.790536	1.03075	1.03075	BS_Vehic_mid-dark_1Way up vs BS_Tumor_mid-dark	-1.2318	1.30873
222	594	E2f1	E2f1	6.19523	6.07354	6.12699	6.02968	5.19559	4.86854	5.72552	5.55037	6.17132	6.14367	6.29656	6.15912	0.639608	1.04844	1.04844	Hippo_Tumor_mid-dark up vs Hippo_Vehic_mid-dark	-1.17678	1.29354	0.06824	0.762985	1.03087	1.03087	Hippo_Tumor_mid-day_1Way up vs Hippo_Vehic_mid-day	-1.19684	1.27187	0.043858	0.0872981	1.44386	1.44386	Hy_Vehic_mid-dark_1Way up vs Hy_Tumor_mid-dark	-1.06377	2.21766	0.529927	0.0224204	1.60417	1.60417	Hy_Vehic_mid-day_1Way up vs Hy_Tumor_mid-day	1.08158	2.37927	0.68183	0.366792	1.09069	1.09069	BS_Vehic_mid-dark_1Way up vs BS_Tumor_mid-dark	-1.11853	1.3306
691	595	Syn2	Syn2	13.2937	13.3187	13.3297	13.2504	12.6349	12.6111	12.6057	12.6621	12.2248	12.1103	12.1809	12.0803	0.617826	0.975355	-1.02527	Hippo_Tumor_mid-dark down vs Hippo_Vehic_mid-dark	-1.1376	1.08222	-0.036	0.348879	1.04847	1.04847	Hippo_Tumor_mid-day_1Way up vs Hippo_Vehic_mid-day	-1.05827	1.16334	0.06828	0.629015	0.979964	-1.02045	Hy_Vehic_mid-dark_1Way down vs Hy_Tumor_mid-dark	-1.11473	1.07051	-0.0292	0.364152	1.03597	1.03597	Hy_Vehic_mid-day_1Way up vs Hy_Tumor_mid-day	-1.04691	1.12357	0.05098	0.455664	0.970076	-1.03085	BS_Vehic_mid-dark_1Way down vs BS_Tumor_mid-dark	-1.1218	1.05567
473	596	Mre11a	Mre11a	8.49317	8.46155	8.417	8.45759	8.71559	8.66827	8.60731	8.59516	8.51122	8.4892	8.47782	8.47169	0.242987	1.05421	1.05421	Hippo_Tumor_mid-dark up vs Hippo_Vehic_mid-dark	-1.04031	1.15616	0.076164	0.950496	1.00275	1.00275	Hippo_Tumor_mid-day_1Way up vs Hippo_Vehic_mid-day	-1.0937	1.09973	0.003962	0.145591	0.927694	-1.07794	Hy_Vehic_mid-dark_1Way down vs Hy_Tumor_mid-dark	-1.19697	1.03013	-0.108279	0.27564	0.950582	-1.05199	Hy_Vehic_mid-day_1Way down vs Hy_Tumor_mid-day	-1.15822	1.04658	-0.0731165	0.644499	0.977112	-1.02342	BS_Vehic_mid-dark_1Way down vs BS_Tumor_mid-dark	-1.13651	1.08508
689	597	Suz12	Suz12	10.4549	10.4146	10.4426	10.4786	10.6892	10.7087	10.6701	10.7194	10.4933	10.408	10.4713	10.4478	0.821611	1.00856	1.00856	Hippo_Tumor_mid-dark up vs Hippo_Vehic_mid-dark	-1.07286	1.09131	0.0123	0.249975	0.956568	-1.0454	Hippo_Tumor_mid-day_1Way down vs Hippo_Vehic_mid-day	-1.13117	1.03505	-0.06406	0.710591	0.986885	-1.01329	Hy_Vehic_mid-dark_1Way down vs Hy_Tumor_mid-dark	-1.09242	1.06396	-0.0190467	0.820501	1.00743	1.00743	Hy_Vehic_mid-day_1Way up vs Hy_Tumor_mid-day	-1.06361	1.07947	0.01068	0.761139	0.98487	-1.01536	BS_Vehic_mid-dark_1Way down vs BS_Tumor_mid-dark	-1.12774	1.09387
403	598	Kit	Kit	8.31138	8.19636	8.36383	8.18636	7.24453	7.13619	7.1884	7.22865	7.55765	7.30503	7.3619	7.43392	0.769845	0.964296	-1.03703	Hippo_Tumor_mid-dark down vs Hippo_Vehic_mid-dark	-1.34359	1.24936	-0.052452	0.955431	1.00696	1.00696	Hippo_Tumor_mid-day_1Way up vs Hippo_Vehic_mid-day	-1.28667	1.30464	0.010006	0.776819	0.96184	-1.03967	Hy_Vehic_mid-dark_1Way down vs Hy_Tumor_mid-dark	-1.39003	1.28596	-0.0561313	0.612488	1.06618	1.06618	Hy_Vehic_mid-day_1Way up vs Hy_Tumor_mid-day	-1.22468	1.39215	0.0924555	0.352313	0.87312	-1.14532	BS_Vehic_mid-dark_1Way down vs BS_Tumor_mid-dark	-1.54799	1.18009
422	599	Lingo1	Lingo1	11.4152	11.4799	11.3868	11.5135	9.89874	10.0622	10.049	10.3666	9.72757	9.99312	9.8159	9.99986	0.812093	1.01991	1.01991	Hippo_Tumor_mid-dark up vs Hippo_Vehic_mid-dark	-1.16555	1.21243	0.02844	0.779024	0.976993	-1.02355	Hippo_Tumor_mid-day_1Way down vs Hippo_Vehic_mid-day	-1.21675	1.16141	-0.03358	0.40974	1.1098	1.1098	Hy_Vehic_mid-dark_1Way up vs Hy_Tumor_mid-dark	-1.17357	1.44545	0.150306	0.0829957	1.2349	1.2349	Hy_Vehic_mid-day_1Way up vs Hy_Tumor_mid-day	-1.03223	1.57413	0.304394	0.582283	1.06313	1.06313	BS_Vehic_mid-dark_1Way up vs BS_Tumor_mid-dark	-1.18635	1.34088
305	600	Hat1	Hat1	9.72906	9.63964	9.67576	9.70095	10.1426	10.0255	10.1266	10.0328	10.2968	10.2668	10.3148	10.253	0.499569	1.03763	1.03763	Hippo_Tumor_mid-dark up vs Hippo_Vehic_mid-dark	-1.07942	1.16219	0.053298	0.43844	0.958395	-1.04341	Hippo_Tumor_mid-day_1Way down vs Hippo_Vehic_mid-day	-1.16866	1.07344	-0.061308	0.72403	0.988975	-1.01115	Hy_Vehic_mid-dark_1Way down vs Hy_Tumor_mid-dark	-1.08054	1.05685	-0.0159933	0.860301	1.00508	1.00508	Hy_Vehic_mid-day_1Way up vs Hy_Tumor_mid-day	-1.05749	1.06826	0.007309	0.741225	1.01257	1.01257	BS_Vehic_mid-dark_1Way up vs BS_Tumor_mid-dark	-1.06892	1.09596
36	601	Arid1a	Arid1a	8.82215	8.85624	8.8452	8.75524	9.02676	8.94467	9.03993	8.93681	8.77217	8.61585	8.73805	8.68514	0.805202	0.984153	-1.0161	Hippo_Tumor_mid-dark down vs Hippo_Vehic_mid-dark	-1.16303	1.12646	-0.023046	0.288071	1.07252	1.07252	Hippo_Tumor_mid-day_1Way up vs Hippo_Vehic_mid-day	-1.06721	1.2276	0.101	0.917489	1.00917	1.00917	Hy_Vehic_mid-dark_1Way up vs Hy_Tumor_mid-dark	-1.19433	1.21634	0.0131707	0.946365	0.99457	-1.00546	Hy_Vehic_mid-day_1Way down vs Hy_Tumor_mid-day	-1.19357	1.18065	-0.007855	0.767241	0.976626	-1.02393	BS_Vehic_mid-dark_1Way down vs BS_Tumor_mid-dark	-1.21034	1.15442
237	602	Epsti1	Epsti1	4.43468	4.65743	4.65864	4.57201	4.67681	4.77872	4.58593	4.74348	4.4467	4.4049	4.4038	4.55712	0.313331	0.856212	-1.16794	Hippo_Tumor_mid-dark down vs Hippo_Vehic_mid-dark	-1.60216	1.17454	-0.22396	0.696575	1.061	1.061	Hippo_Tumor_mid-day_1Way up vs Hippo_Vehic_mid-day	-1.29292	1.45546	0.085418	0.704893	0.938955	-1.06501	Hy_Vehic_mid-dark_1Way down vs Hy_Tumor_mid-dark	-1.51354	1.33439	-0.0908727	0.872691	0.975873	-1.02472	Hy_Vehic_mid-day_1Way down vs Hy_Tumor_mid-day	-1.41519	1.34773	-0.035235	0.848783	0.970703	-1.03018	BS_Vehic_mid-dark_1Way down vs BS_Tumor_mid-dark	-1.42823	1.34577
138	603	Cd69	Cd69	4.59375	4.65393	4.70422	4.44258	4.63137	4.67189	4.78885	4.34713	3.98471	4.48559	4.22243	4.37896	0.639686	0.926284	-1.07958	Hippo_Tumor_mid-dark down vs Hippo_Vehic_mid-dark	-1.51704	1.30163	-0.110474	0.37484	1.15777	1.15777	Hippo_Tumor_mid-day_1Way up vs Hippo_Vehic_mid-day	-1.21372	1.62692	0.211352	0.663658	1.11534	1.11534	Hy_Vehic_mid-dark_1Way up vs Hy_Tumor_mid-dark	-1.5232	1.89484	0.157483	0.336049	0.798435	-1.25245	Hy_Vehic_mid-day_1Way down vs Hy_Tumor_mid-day	-2.03789	1.29915	-0.324753	0.386761	1.17913	1.17913	BS_Vehic_mid-dark_1Way up vs BS_Tumor_mid-dark	-1.25759	1.74847
374	604	Itgax	Itgax	4.01498	4.11691	3.83227	3.98123	4.20505	4.12279	4.04774	3.95042	4.0929	3.90096	3.70602	3.89383	0.460479	1.13501	1.13501	Hippo_Tumor_mid-dark up vs Hippo_Vehic_mid-dark	-1.25653	1.61874	0.18271	0.582163	1.09861	1.09861	Hippo_Tumor_mid-day_1Way up vs Hippo_Vehic_mid-day	-1.29817	1.56682	0.135682	0.450653	0.896695	-1.11521	Hy_Vehic_mid-dark_1Way down vs Hy_Tumor_mid-dark	-1.50973	1.21391	-0.157311	0.370445	0.887382	-1.12691	Hy_Vehic_mid-day_1Way down vs Hy_Tumor_mid-day	-1.4884	1.17204	-0.172372	0.206552	0.764779	-1.30757	BS_Vehic_mid-dark_1Way down vs BS_Tumor_mid-dark	-2.016	1.17913
118	605	Ccr2	Ccr2	5.22027	5.44096	5.28793	5.31343	5.40473	5.47353	5.11545	5.33607	5.12101	5.14267	5.46239	5.14091	0.726028	0.954182	-1.04802	Hippo_Tumor_mid-dark down vs Hippo_Vehic_mid-dark	-1.38499	1.26098	-0.067664	0.511071	1.09242	1.09242	Hippo_Tumor_mid-day_1Way up vs Hippo_Vehic_mid-day	-1.20973	1.44367	0.12753	0.303502	0.818307	-1.22203	Hy_Vehic_mid-dark_1Way down vs Hy_Tumor_mid-dark	-1.831	1.22609	-0.289285	0.588851	0.90912	-1.09996	Hy_Vehic_mid-day_1Way down vs Hy_Tumor_mid-day	-1.59471	1.31803	-0.137457	0.0564145	1.26697	1.26697	BS_Vehic_mid-dark_1Way up vs BS_Tumor_mid-dark	-1.00737	1.61706
133	606	Cd40	Cd40	5.20635	5.19504	5.31919	5.18091	5.84271	5.92385	5.85387	5.90237	5.40261	5.19281	5.58129	5.45392	0.399408	0.924766	-1.08135	Hippo_Tumor_mid-dark down vs Hippo_Vehic_mid-dark	-1.30961	1.11997	-0.11284	0.915015	1.00984	1.00984	Hippo_Tumor_mid-day_1Way up vs Hippo_Vehic_mid-day	-1.19928	1.223	0.01413	0.95647	1.00777	1.00777	Hy_Vehic_mid-dark_1Way up vs Hy_Tumor_mid-dark	-1.33991	1.3608	0.0111607	0.908966	0.985222	-1.015	Hy_Vehic_mid-day_1Way down vs Hy_Tumor_mid-day	-1.33745	1.29821	-0.0214795	0.26157	1.13185	1.13185	BS_Vehic_mid-dark_1Way up vs BS_Tumor_mid-dark	-1.10785	1.41925
134	607	Cd44	Cd44	5.66383	5.45207	5.61888	5.58507	5.94219	6.12422	6.03957	5.96385	5.02271	5.33639	5.25106	5.1697	0.814253	1.03165	1.03165	Hippo_Tumor_mid-dark up vs Hippo_Vehic_mid-dark	-1.2781	1.36028	0.04495	0.489915	0.911936	-1.09657	Hippo_Tumor_mid-day_1Way down vs Hippo_Vehic_mid-day	-1.44588	1.20243	-0.132996	0.629025	1.06983	1.06983	Hy_Vehic_mid-dark_1Way up vs Hy_Tumor_mid-dark	-1.25512	1.43652	0.097378	0.391177	0.894798	-1.11757	Hy_Vehic_mid-day_1Way down vs Hy_Tumor_mid-day	-1.46504	1.173	-0.160366	0.223448	1.17149	1.17149	BS_Vehic_mid-dark_1Way up vs BS_Tumor_mid-dark	-1.11335	1.52795
293	608	Grin2a	Grin2a	10.3714	10.493	10.4756	10.3828	7.3681	7.29082	7.72398	7.50564	7.94698	8.0232	7.9667	8.05843	0.432152	0.930321	-1.0749	Hippo_Tumor_mid-dark down vs Hippo_Vehic_mid-dark	-1.29983	1.12499	-0.1042	0.406826	1.07935	1.07935	Hippo_Tumor_mid-day_1Way up vs Hippo_Vehic_mid-day	-1.12036	1.30521	0.11016	0.0361474	1.27977	1.27977	Hy_Vehic_mid-dark_1Way up vs Hy_Tumor_mid-dark	1.01873	1.60769	0.355881	0.148702	1.16056	1.16056	Hy_Vehic_mid-day_1Way up vs Hy_Tumor_mid-day	-1.06251	1.4311	0.214825	0.877036	1.01376	1.01376	BS_Vehic_mid-dark_1Way up vs BS_Tumor_mid-dark	-1.18692	1.2198
760	609	Trpm4	Trpm4	5.90795	5.97888	5.81269	5.94725	5.83262	5.73487	5.61926	5.82282	5.95322	5.96033	6.06733	6.19297	0.532349	1.06826	1.06826	Hippo_Tumor_mid-dark up vs Hippo_Vehic_mid-dark	-1.16567	1.33025	0.095268	0.834849	1.02217	1.02217	Hippo_Tumor_mid-day_1Way up vs Hippo_Vehic_mid-day	-1.21824	1.27285	0.031632	0.217782	0.862528	-1.15938	Hy_Vehic_mid-dark_1Way down vs Hy_Tumor_mid-dark	-1.48373	1.10383	-0.213357	0.571024	1.06286	1.06286	Hy_Vehic_mid-day_1Way up vs Hy_Tumor_mid-day	-1.18013	1.33315	0.0879485	0.276806	1.0823	1.0823	BS_Vehic_mid-dark_1Way up vs BS_Tumor_mid-dark	-1.07281	1.25667
497	610	Nfkbie	Nfkbie	6.15029	6.14511	6.1944	6.05796	5.48711	5.73763	5.56534	5.89529	6.33498	6.38557	6.2954	6.4491	0.714151	0.969891	-1.03104	Hippo_Tumor_mid-dark down vs Hippo_Vehic_mid-dark	-1.22678	1.15402	-0.044106	0.471942	1.06227	1.06227	Hippo_Tumor_mid-day_1Way up vs Hippo_Vehic_mid-day	-1.12009	1.26393	0.087152	0.717152	1.05572	1.05572	Hy_Vehic_mid-dark_1Way up vs Hy_Tumor_mid-dark	-1.29974	1.44862	0.07823	0.431206	1.11548	1.11548	Hy_Vehic_mid-day_1Way up vs Hy_Tumor_mid-day	-1.19882	1.49168	0.157662	0.774712	0.972937	-1.02782	BS_Vehic_mid-dark_1Way down vs BS_Tumor_mid-dark	-1.25621	1.18913
727	611	Tnf	Tnf	4.06514	3.93968	3.72799	3.84185	4.20869	3.84769	3.96839	4.09452	3.88003	3.86498	4.1691	3.97691	0.27394	1.26326	1.26326	Hippo_Tumor_mid-dark up vs Hippo_Vehic_mid-dark	-1.2258	1.95615	0.337148	0.746617	1.07016	1.07016	Hippo_Tumor_mid-day_1Way up vs Hippo_Vehic_mid-day	-1.44697	1.65714	0.09783	0.402395	0.846572	-1.18123	Hy_Vehic_mid-dark_1Way down vs Hy_Tumor_mid-dark	-1.79007	1.28292	-0.240296	0.350707	1.1866	1.1866	Hy_Vehic_mid-day_1Way up vs Hy_Tumor_mid-day	-1.2346	1.73835	0.246835	0.145947	1.22185	1.22185	BS_Vehic_mid-dark_1Way up vs BS_Tumor_mid-dark	-1.08124	1.61421
523	612	P2rx7	P2rx7	8.07624	8.08856	8.01162	8.14725	7.87935	7.80098	7.71583	7.85543	7.8273	7.99172	7.84288	7.95194	0.5836	1.04581	1.04581	Hippo_Tumor_mid-dark up vs Hippo_Vehic_mid-dark	-1.13307	1.23926	0.06462	0.618343	0.96014	-1.04152	Hippo_Tumor_mid-day_1Way down vs Hippo_Vehic_mid-day	-1.23417	1.13775	-0.058684	0.164744	0.892846	-1.12001	Hy_Vehic_mid-dark_1Way down vs Hy_Tumor_mid-dark	-1.32267	1.0544	-0.163517	0.6025	1.03847	1.03847	Hy_Vehic_mid-day_1Way up vs Hy_Tumor_mid-day	-1.1219	1.20987	0.0544565	0.858578	1.01085	1.01085	BS_Vehic_mid-dark_1Way up vs BS_Tumor_mid-dark	-1.12312	1.14763
539	613	Pik3r2	Pik3r2	11.6003	11.5725	11.6419	11.6546	10.462	10.5119	10.4851	10.5996	10.4005	10.402	10.3747	10.4411	0.604021	0.971563	-1.02927	Hippo_Tumor_mid-dark down vs Hippo_Vehic_mid-dark	-1.15539	1.09062	-0.04162	0.312276	0.944695	-1.05854	Hippo_Tumor_mid-day_1Way down vs Hippo_Vehic_mid-day	-1.18826	1.06046	-0.08208	0.761244	1.01616	1.01616	Hy_Vehic_mid-dark_1Way up vs Hy_Tumor_mid-dark	-1.10032	1.13618	0.0231333	0.222898	1.06264	1.06264	Hy_Vehic_mid-day_1Way up vs Hy_Tumor_mid-day	-1.04267	1.17739	0.087655	0.698498	0.982289	-1.01803	BS_Vehic_mid-dark_1Way down vs BS_Tumor_mid-dark	-1.12112	1.08176
343	614	Il15ra	Il15ra	5.73612	5.70813	5.86582	5.71626	6.16497	6.28497	6.05144	6.16359	6.51598	6.57947	6.58237	6.53121	0.411621	0.914018	-1.09407	Hippo_Tumor_mid-dark down vs Hippo_Vehic_mid-dark	-1.3716	1.14587	-0.129706	0.958552	0.994386	-1.00565	Hippo_Tumor_mid-day_1Way down vs Hippo_Vehic_mid-day	-1.26074	1.24663	-0.008122	0.27492	0.924325	-1.08187	Hy_Vehic_mid-dark_1Way down vs Hy_Tumor_mid-dark	-1.25588	1.073	-0.113529	0.207426	0.919306	-1.08778	Hy_Vehic_mid-day_1Way down vs Hy_Tumor_mid-day	-1.24749	1.05429	-0.121383	0.719518	1.04709	1.04709	BS_Vehic_mid-dark_1Way up vs BS_Tumor_mid-dark	-1.2486	1.36897
476	615	Ms4a4a	Ms4a4a	4.97508	5.13221	5.17575	5.27169	5.19266	5.07144	4.86284	5.01572	5.26754	5.16834	4.88403	5.02505	0.448267	0.870148	-1.14923	Hippo_Tumor_mid-dark down vs Hippo_Vehic_mid-dark	-1.67932	1.27151	-0.200668	0.596375	0.907841	-1.10151	Hippo_Tumor_mid-day_1Way down vs Hippo_Vehic_mid-day	-1.60959	1.32659	-0.139488	0.377639	0.795635	-1.25686	Hy_Vehic_mid-dark_1Way down vs Hy_Tumor_mid-dark	-2.15827	1.36626	-0.329821	0.869168	0.962114	-1.03938	Hy_Vehic_mid-day_1Way down vs Hy_Tumor_mid-day	-1.70793	1.58096	-0.0557205	0.0223536	0.766567	-1.30452	BS_Vehic_mid-dark_1Way down vs BS_Tumor_mid-dark	-1.62961	-1.04428
233	616	Eomes	Eomes	4.63539	5.23896	5.13204	4.75006	4.47364	3.92334	5.0614	5.21692	6.06712	5.11166	6.28796	5.62005	0.428164	0.708751	-1.41093	Hippo_Tumor_mid-dark down vs Hippo_Vehic_mid-dark	-3.46224	1.73918	-0.49665	0.435261	1.40338	1.40338	Hippo_Tumor_mid-day_1Way up vs Hippo_Vehic_mid-day	-1.74854	3.4437	0.488904	0.28082	1.50291	1.50291	Hy_Vehic_mid-dark_1Way up vs Hy_Tumor_mid-dark	-1.45463	3.28562	0.587756	0.018327	2.45136	2.45136	Hy_Vehic_mid-day_1Way up vs Hy_Tumor_mid-day	1.19505	5.02838	1.29358	0.718995	1.1654	1.1654	BS_Vehic_mid-dark_1Way up vs BS_Tumor_mid-dark	-2.08913	2.83739
366	617	Irf6	Irf6	3.76251	3.63358	3.45888	3.30046	3.74067	3.60653	3.83802	3.48464	3.75894	3.34455	3.26205	3.77644	0.484265	1.23424	1.23424	Hippo_Tumor_mid-dark up vs Hippo_Vehic_mid-dark	-1.51072	2.30136	0.303624	0.44356	1.25973	1.25973	Hippo_Tumor_mid-day_1Way up vs Hippo_Vehic_mid-day	-1.48015	2.34889	0.333118	0.778275	1.06981	1.06981	Hy_Vehic_mid-dark_1Way up vs Hy_Tumor_mid-dark	-1.5521	1.77636	0.0973507	0.701506	0.918982	-1.08816	Hy_Vehic_mid-day_1Way down vs Hy_Tumor_mid-day	-1.73374	1.46419	-0.121891	0.0593819	0.708633	-1.41117	BS_Vehic_mid-dark_1Way down vs BS_Tumor_mid-dark	-2.02243	1.01559
382	618	Kcnd1	Kcnd1	6.81391	6.68613	6.64851	6.69285	6.47145	6.58985	6.48141	6.83522	7.23045	7.35461	7.25097	7.38999	0.291051	1.12147	1.12147	Hippo_Tumor_mid-dark up vs Hippo_Vehic_mid-dark	-1.11397	1.40104	0.165392	0.965173	0.995354	-1.00467	Hippo_Tumor_mid-day_1Way down vs Hippo_Vehic_mid-day	-1.25512	1.24349	-0.006718	0.962379	1.00693	1.00693	Hy_Vehic_mid-dark_1Way up vs Hy_Tumor_mid-dark	-1.35422	1.37305	0.00995867	0.219581	1.1854	1.1854	Hy_Vehic_mid-day_1Way up vs Hy_Tumor_mid-day	-1.12164	1.5761	0.245376	0.866885	1.01433	1.01433	BS_Vehic_mid-dark_1Way up vs BS_Tumor_mid-dark	-1.17775	1.21174
680	619	St8sia6	St8sia6	7.54872	7.5855	7.43637	7.50604	8.34437	8.29102	8.20822	8.27095	8.07382	8.0072	8.09411	8.02553	0.418753	1.08099	1.08099	Hippo_Tumor_mid-dark up vs Hippo_Vehic_mid-dark	-1.12866	1.3189	0.112358	0.565391	1.05663	1.05663	Hippo_Tumor_mid-day_1Way up vs Hippo_Vehic_mid-day	-1.15469	1.28917	0.079464	0.249635	0.909942	-1.09897	Hy_Vehic_mid-dark_1Way down vs Hy_Tumor_mid-dark	-1.30155	1.07768	-0.136154	0.84961	0.986182	-1.01401	Hy_Vehic_mid-day_1Way down vs Hy_Tumor_mid-day	-1.1845	1.15199	-0.020074	0.825289	1.01416	1.01416	BS_Vehic_mid-dark_1Way up vs BS_Tumor_mid-dark	-1.12679	1.15894
337	620	Igsf10	Igsf10	5.67164	5.84388	5.76631	5.80682	7.49855	7.51144	7.33509	7.35137	6.7051	6.73265	6.78341	6.689	0.554327	0.936489	-1.06782	Hippo_Tumor_mid-dark down vs Hippo_Vehic_mid-dark	-1.34438	1.17903	-0.094666	0.816058	1.02603	1.02603	Hippo_Tumor_mid-day_1Way up vs Hippo_Vehic_mid-day	-1.22706	1.29176	0.037066	0.134542	0.892878	-1.11997	Hy_Vehic_mid-dark_1Way down vs Hy_Tumor_mid-dark	-1.30564	1.0409	-0.163465	0.112691	0.894984	-1.11734	Hy_Vehic_mid-day_1Way down vs Hy_Tumor_mid-day	-1.2864	1.0304	-0.160065	0.596493	1.05578	1.05578	BS_Vehic_mid-dark_1Way up vs BS_Tumor_mid-dark	-1.17305	1.30758
98	621	Calcoco2	Calcoco2	3.59839	3.69672	3.65234	3.38045	3.93204	3.92797	3.60472	3.418	3.87029	3.93178	3.97145	3.91778	0.858337	0.963291	-1.03811	Hippo_Tumor_mid-dark down vs Hippo_Vehic_mid-dark	-1.60718	1.49135	-0.053956	0.30345	1.24511	1.24511	Hippo_Tumor_mid-day_1Way up vs Hippo_Vehic_mid-day	-1.24341	1.92765	0.31627	0.19775	0.797012	-1.25469	Hy_Vehic_mid-dark_1Way down vs Hy_Tumor_mid-dark	-1.80036	1.14364	-0.327327	0.0384923	0.702236	-1.42402	Hy_Vehic_mid-day_1Way down vs Hy_Tumor_mid-day	-1.98412	-1.02203	-0.509971	0.698373	1.07263	1.07263	BS_Vehic_mid-dark_1Way up vs BS_Tumor_mid-dark	-1.36096	1.56583
124	622	Cd209e	Cd209e	3.53241	3.50989	2.9542	3.63197	3.8182	3.31356	4.10196	3.93067	3.25086	3.61567	3.73143	3.68651	0.391088	1.493	1.493	Hippo_Tumor_mid-dark up vs Hippo_Vehic_mid-dark	-1.756	3.91419	0.578211	0.854684	0.918858	-1.08831	Hippo_Tumor_mid-day_1Way down vs Hippo_Vehic_mid-day	-2.85322	2.40897	-0.122086	0.242049	1.21736	1.21736	Hy_Vehic_mid-dark_1Way up vs Hy_Tumor_mid-dark	-1.16181	1.72177	0.283759	0.0123606	1.5338	1.5338	Hy_Vehic_mid-day_1Way up vs Hy_Tumor_mid-day	1.11551	2.10894	0.617111	0.10652	1.3953	1.3953	BS_Vehic_mid-dark_1Way up vs BS_Tumor_mid-dark	-1.08369	2.10979
562	623	Ppp3r1	Ppp3r1	13.5001	13.4515	13.4563	13.4383	12.4659	12.4461	12.3878	12.4584	12.2268	12.2192	12.1666	12.1492	0.456382	1.03088	1.03088	Hippo_Tumor_mid-dark up vs Hippo_Vehic_mid-dark	-1.05554	1.12174	0.04388	0.821295	1.00919	1.00919	Hippo_Tumor_mid-day_1Way up vs Hippo_Vehic_mid-day	-1.07823	1.09814	0.0132	0.00457625	0.947283	-1.05565	Hy_Vehic_mid-dark_1Way down vs Hy_Tumor_mid-dark	-1.09241	-1.02013	-0.0781333	0.568769	1.00854	1.00854	Hy_Vehic_mid-day_1Way up vs Hy_Tumor_mid-day	-1.02319	1.04075	0.012275	0.329577	0.959088	-1.04266	BS_Vehic_mid-dark_1Way down vs BS_Tumor_mid-dark	-1.13897	1.04768
78	624	Bmi1	Bmi1	10.1795	10.127	10.2034	10.212	9.55438	9.5631	9.518	9.53675	9.51794	9.43549	9.44392	9.50324	0.773929	0.983524	-1.01675	Hippo_Tumor_mid-dark down vs Hippo_Vehic_mid-dark	-1.14702	1.10953	-0.023968	0.315501	0.942775	-1.0607	Hippo_Tumor_mid-day_1Way down vs Hippo_Vehic_mid-day	-1.19659	1.06356	-0.085014	0.639906	0.975099	-1.02554	Hy_Vehic_mid-dark_1Way down vs Hy_Tumor_mid-dark	-1.14906	1.09255	-0.0363787	0.711841	0.981907	-1.01843	Hy_Vehic_mid-day_1Way down vs Hy_Tumor_mid-day	-1.13058	1.09004	-0.026341	0.447291	0.949983	-1.05265	BS_Vehic_mid-dark_1Way down vs BS_Tumor_mid-dark	-1.21101	1.0929
670	625	Sox4	Sox4	8.06651	7.95597	8.03596	8.0854	8.06809	8.04225	8.1071	8.14896	7.4124	7.48602	7.61644	7.57565	0.806421	1.02141	1.02141	Hippo_Tumor_mid-dark up vs Hippo_Vehic_mid-dark	-1.17238	1.22311	0.030556	0.30696	0.914194	-1.09386	Hippo_Tumor_mid-day_1Way down vs Hippo_Vehic_mid-day	-1.30987	1.09472	-0.129428	0.613175	1.02741	1.02741	Hy_Vehic_mid-dark_1Way up vs Hy_Tumor_mid-dark	-1.08954	1.15009	0.0390173	0.146994	1.07677	1.07677	Hy_Vehic_mid-day_1Way up vs Hy_Tumor_mid-day	-1.03009	1.19432	0.106711	0.0725138	1.15192	1.15192	BS_Vehic_mid-dark_1Way up vs BS_Tumor_mid-dark	-1.01473	1.34648
632	626	Serpina3n	Serpina3n	8.46771	8.39932	8.56456	8.48382	7.47715	7.34743	7.2396	7.44379	7.08846	7.09258	7.01579	6.98779	0.516079	0.935076	-1.06943	Hippo_Tumor_mid-dark down vs Hippo_Vehic_mid-dark	-1.32499	1.15853	-0.096844	0.570314	0.943106	-1.06033	Hippo_Tumor_mid-day_1Way down vs Hippo_Vehic_mid-day	-1.31371	1.16848	-0.084508	0.156391	0.848185	-1.17899	Hy_Vehic_mid-dark_1Way down vs Hy_Tumor_mid-dark	-1.49349	1.07444	-0.237549	0.518115	1.06907	1.06907	Hy_Vehic_mid-day_1Way up vs Hy_Tumor_mid-day	-1.16232	1.32842	0.096353	0.685236	0.950878	-1.05166	BS_Vehic_mid-dark_1Way down vs BS_Tumor_mid-dark	-1.36361	1.23293
488	627	Ncf1	Ncf1	7.03634	7.17075	7.11358	7.1721	6.98825	7.03104	7.02297	6.95263	6.79044	6.89612	6.74073	6.79588	0.588479	0.947872	-1.05499	Hippo_Tumor_mid-dark down vs Hippo_Vehic_mid-dark	-1.29574	1.16417	-0.077236	0.992408	0.999063	-1.00094	Hippo_Tumor_mid-day_1Way down vs Hippo_Vehic_mid-day	-1.22935	1.22704	-0.001352	0.748124	1.02436	1.02436	Hy_Vehic_mid-dark_1Way up vs Hy_Tumor_mid-dark	-1.14389	1.20029	0.0347187	0.434475	0.947101	-1.05585	Hy_Vehic_mid-day_1Way down vs Hy_Tumor_mid-day	-1.22133	1.09553	-0.0784095	0.720598	0.966131	-1.03506	BS_Vehic_mid-dark_1Way down vs BS_Tumor_mid-dark	-1.26612	1.18181
81	628	Bok	Bok	9.90619	10.1162	10.0874	10.0567	8.89187	8.94066	9.07297	9.07326	7.99578	7.91211	7.9224	7.92128	0.388345	0.881957	-1.13384	Hippo_Tumor_mid-dark down vs Hippo_Vehic_mid-dark	-1.53097	1.19087	-0.18122	0.774443	1.04215	1.04215	Hippo_Tumor_mid-day_1Way up vs Hippo_Vehic_mid-day	-1.29564	1.40717	0.059564	0.560052	1.13375	1.13375	Hy_Vehic_mid-dark_1Way up vs Hy_Tumor_mid-dark	-1.38806	1.7842	0.181107	0.641469	1.09627	1.09627	Hy_Vehic_mid-day_1Way up vs Hy_Tumor_mid-day	-1.38347	1.66266	0.1326	0.302959	0.95041	-1.05218	BS_Vehic_mid-dark_1Way down vs BS_Tumor_mid-dark	-1.16473	1.05208
156	629	Chek2	Chek2	5.77227	5.63092	5.66535	5.74946	5.60807	5.45917	5.69384	5.57719	6.59194	6.48005	6.61655	6.48647	0.478553	1.07693	1.07693	Hippo_Tumor_mid-dark up vs Hippo_Vehic_mid-dark	-1.15304	1.33727	0.10692	0.432913	0.921119	-1.08564	Hippo_Tumor_mid-day_1Way down vs Hippo_Vehic_mid-day	-1.34808	1.1438	-0.11854	0.653098	1.06125	1.06125	Hy_Vehic_mid-dark_1Way up vs Hy_Tumor_mid-dark	-1.24575	1.40304	0.0857687	0.502843	1.08525	1.08525	Hy_Vehic_mid-day_1Way up vs Hy_Tumor_mid-day	-1.19082	1.40251	0.118024	0.818874	1.0172	1.0172	BS_Vehic_mid-dark_1Way up vs BS_Tumor_mid-dark	-1.14906	1.18894
686	630	Supt7l	Supt7l	8.6322	8.57887	8.60145	8.58131	8.68389	8.67709	8.59235	8.63889	8.46798	8.4148	8.38875	8.40902	0.578363	1.02155	1.02155	Hippo_Tumor_mid-dark up vs Hippo_Vehic_mid-dark	-1.06008	1.10625	0.030756	0.96457	0.998306	-1.0017	Hippo_Tumor_mid-day_1Way down vs Hippo_Vehic_mid-day	-1.08476	1.08108	-0.002446	0.312291	0.93852	-1.06551	Hy_Vehic_mid-dark_1Way down vs Hy_Tumor_mid-dark	-1.21391	1.06924	-0.0915413	0.640895	0.973871	-1.02683	Hy_Vehic_mid-day_1Way down vs Hy_Tumor_mid-day	-1.15749	1.09779	-0.038198	0.178605	0.946565	-1.05645	BS_Vehic_mid-dark_1Way down vs BS_Tumor_mid-dark	-1.14782	1.02843
117	631	Ccni	Ccni	11.7864	11.8202	11.7825	11.8117	11.5186	11.56	11.6142	11.6013	11.8681	11.8362	11.8951	11.8968	0.923766	1.00276	1.00276	Hippo_Tumor_mid-dark up vs Hippo_Vehic_mid-dark	-1.05908	1.06494	0.00398	0.839276	1.00587	1.00587	Hippo_Tumor_mid-day_1Way up vs Hippo_Vehic_mid-day	-1.05581	1.06824	0.00844	0.203702	1.06852	1.06852	Hy_Vehic_mid-dark_1Way up vs Hy_Tumor_mid-dark	-1.04154	1.18916	0.0956133	0.539375	1.02909	1.02909	Hy_Vehic_mid-day_1Way up vs Hy_Tumor_mid-day	-1.07207	1.13534	0.041365	0.570791	1.01886	1.01886	BS_Vehic_mid-dark_1Way up vs BS_Tumor_mid-dark	-1.0513	1.09133
416	632	Ldha	Ldha	12.6698	12.5999	12.6939	12.6178	12.6413	12.636	12.6469	12.6436	11.7317	11.6695	11.6933	11.6877	0.806801	0.983461	-1.01682	Hippo_Tumor_mid-dark down vs Hippo_Vehic_mid-dark	-1.17218	1.13373	-0.02406	0.855567	0.987669	-1.01248	Hippo_Tumor_mid-day_1Way down vs Hippo_Vehic_mid-day	-1.16719	1.13858	-0.0179	0.93468	1.0039	1.0039	Hy_Vehic_mid-dark_1Way up vs Hy_Tumor_mid-dark	-1.10166	1.11028	0.00562	0.90341	1.00531	1.00531	Hy_Vehic_mid-day_1Way up vs Hy_Tumor_mid-day	-1.09113	1.10276	0.007645	0.733433	0.973768	-1.02694	BS_Vehic_mid-dark_1Way down vs BS_Tumor_mid-dark	-1.2091	1.1465
586	633	Pycard	Pycard	4.89278	4.73733	4.99206	4.79696	4.59235	4.83671	4.46918	4.49243	4.20428	4.34232	4.19965	4.3109	0.694307	0.933497	-1.07124	Hippo_Tumor_mid-dark down vs Hippo_Vehic_mid-dark	-1.54242	1.3441	-0.099282	0.813091	0.959508	-1.0422	Hippo_Tumor_mid-day_1Way down vs Hippo_Vehic_mid-day	-1.50061	1.38155	-0.059634	0.488745	0.918169	-1.08912	Hy_Vehic_mid-dark_1Way down vs Hy_Tumor_mid-dark	-1.41091	1.18945	-0.123169	0.0492936	0.787702	-1.26952	Hy_Vehic_mid-day_1Way down vs Hy_Tumor_mid-day	-1.61029	-1.00086	-0.344278	0.984286	0.996796	-1.00321	BS_Vehic_mid-dark_1Way down vs BS_Tumor_mid-dark	-1.41171	1.40268
410	634	Lag3	Lag3	5.95648	6.01286	6.06304	6.0439	5.73434	5.73435	5.67125	6.00655	5.85831	5.77526	5.78774	5.90966	0.320501	0.928804	-1.07665	Hippo_Tumor_mid-dark down vs Hippo_Vehic_mid-dark	-1.2543	1.08205	-0.106554	0.769014	0.978712	-1.02175	Hippo_Tumor_mid-day_1Way down vs Hippo_Vehic_mid-day	-1.19033	1.14019	-0.031044	0.8199	0.95721	-1.0447	Hy_Vehic_mid-dark_1Way down vs Hy_Tumor_mid-dark	-1.56893	1.43753	-0.0630933	0.295008	1.20764	1.20764	Hy_Vehic_mid-day_1Way up vs Hy_Tumor_mid-day	-1.20306	1.75455	0.272195	0.68732	0.952263	-1.05013	BS_Vehic_mid-dark_1Way down vs BS_Tumor_mid-dark	-1.35386	1.22769
506	635	Nostrin	Nostrin	6.59777	6.70921	6.72317	6.68647	6.81137	7.07414	6.77723	6.81503	6.69855	7.09135	7.05804	6.95275	0.33391	0.916746	-1.09081	Hippo_Tumor_mid-dark down vs Hippo_Vehic_mid-dark	-1.31242	1.10299	-0.125406	0.85892	1.01588	1.01588	Hippo_Tumor_mid-day_1Way up vs Hippo_Vehic_mid-day	-1.18434	1.22227	0.022736	0.755833	0.976611	-1.02395	Hy_Vehic_mid-dark_1Way down vs Hy_Tumor_mid-dark	-1.2028	1.14719	-0.0341433	0.0210316	0.835607	-1.19673	Hy_Vehic_mid-day_1Way down vs Hy_Tumor_mid-day	-1.38745	-1.03223	-0.259103	0.00527271	1.28297	1.28297	BS_Vehic_mid-dark_1Way up vs BS_Tumor_mid-dark	1.0901	1.50997
746	636	Tradd	Tradd	6.62138	6.52094	6.55451	6.54383	6.33819	6.49965	6.58917	6.3635	6.80236	6.92534	7.02239	7.05276	0.498618	1.04745	1.04745	Hippo_Tumor_mid-dark up vs Hippo_Vehic_mid-dark	-1.10029	1.20718	0.066878	0.815663	0.984258	-1.01599	Hippo_Tumor_mid-day_1Way down vs Hippo_Vehic_mid-day	-1.17093	1.13435	-0.022892	0.261906	1.19001	1.19001	Hy_Vehic_mid-dark_1Way up vs Hy_Tumor_mid-dark	-1.15775	1.63953	0.250978	0.500724	0.909945	-1.09897	Hy_Vehic_mid-day_1Way down vs Hy_Tumor_mid-day	-1.47509	1.22137	-0.136148	0.0892405	1.16476	1.16476	BS_Vehic_mid-dark_1Way up vs BS_Tumor_mid-dark	-1.02674	1.39295
151	637	Cdkn1c	Cdkn1c	8.36582	8.51593	8.03734	8.54342	7.71838	8.00194	7.69648	7.78408	8.45683	8.5916	8.21849	8.69863	0.53769	1.25569	1.25569	Hippo_Tumor_mid-dark up vs Hippo_Vehic_mid-dark	-1.7137	2.7021	0.328482	0.958609	0.981123	-1.01924	Hippo_Tumor_mid-day_1Way down vs Hippo_Vehic_mid-day	-2.19328	2.11126	-0.027494	0.912724	0.984932	-1.0153	Hy_Vehic_mid-dark_1Way down vs Hy_Tumor_mid-dark	-1.36163	1.3209	-0.021904	0.247786	0.85984	-1.16301	Hy_Vehic_mid-day_1Way down vs Hy_Tumor_mid-day	-1.52288	1.1259	-0.21786	0.271183	0.847719	-1.17964	BS_Vehic_mid-dark_1Way down vs BS_Tumor_mid-dark	-1.6055	1.15375
346	638	Il1r1	Il1r1	9.22049	9.40579	9.32657	9.28247	7.26385	7.24547	6.81777	6.8832	7.57525	7.78484	7.02782	7.12295	0.553426	0.929108	-1.0763	Hippo_Tumor_mid-dark down vs Hippo_Vehic_mid-dark	-1.39239	1.20197	-0.106082	0.491733	1.08923	1.08923	Hippo_Tumor_mid-day_1Way up vs Hippo_Vehic_mid-day	-1.1877	1.40912	0.123314	0.0422537	0.734035	-1.36233	Hy_Vehic_mid-dark_1Way down vs Hy_Tumor_mid-dark	-1.83275	-1.01266	-0.446079	0.0679213	0.777938	-1.28545	Hy_Vehic_mid-day_1Way down vs Hy_Tumor_mid-day	-1.68805	1.02159	-0.362273	0.000539381	0.684238	-1.46148	BS_Vehic_mid-dark_1Way down vs BS_Tumor_mid-dark	-1.75796	-1.215
266	639	Fgf13	Fgf13	12.4999	12.5592	12.5874	12.4774	11.2429	11.2086	11.4322	11.3118	10.898	10.9373	10.9847	10.9039	0.457657	0.941191	-1.06248	Hippo_Tumor_mid-dark down vs Hippo_Vehic_mid-dark	-1.25787	1.11427	-0.08744	0.486491	1.05837	1.05837	Hippo_Tumor_mid-day_1Way up vs Hippo_Vehic_mid-day	-1.11861	1.253	0.08184	0.111903	1.14023	1.14023	Hy_Vehic_mid-dark_1Way up vs Hy_Tumor_mid-dark	-1.03564	1.34645	0.18932	0.329964	1.07416	1.07416	Hy_Vehic_mid-day_1Way up vs Hy_Tumor_mid-day	-1.08455	1.25138	0.10321	0.420145	1.06193	1.06193	BS_Vehic_mid-dark_1Way up vs BS_Tumor_mid-dark	-1.09902	1.23936
24	640	Akt1	Akt1	10.4709	10.5324	10.5073	10.5401	10.5954	10.6868	10.6555	10.7138	10.7277	10.7952	10.7981	10.7992	0.611518	0.975031	-1.02561	Hippo_Tumor_mid-dark down vs Hippo_Vehic_mid-dark	-1.13742	1.08133	-0.03648	0.914288	0.994677	-1.00535	Hippo_Tumor_mid-day_1Way down vs Hippo_Vehic_mid-day	-1.11495	1.10311	-0.0077	0.481698	1.04257	1.04257	Hy_Vehic_mid-dark_1Way up vs Hy_Tumor_mid-dark	-1.08616	1.18059	0.06014	0.729288	1.01887	1.01887	Hy_Vehic_mid-day_1Way up vs Hy_Tumor_mid-day	-1.10022	1.14214	0.02697	0.352173	1.05	1.05	BS_Vehic_mid-dark_1Way up vs BS_Tumor_mid-dark	-1.06132	1.17012
511	641	Nrgn	Nrgn	13.4221	13.5313	13.5378	13.5193	10.3292	10.2996	10.2729	10.2814	8.89154	9.2126	9.12892	8.84442	0.35931	0.922934	-1.0835	Hippo_Tumor_mid-dark down vs Hippo_Vehic_mid-dark	-1.29736	1.1051	-0.1157	0.923365	1.00834	1.00834	Hippo_Tumor_mid-day_1Way up vs Hippo_Vehic_mid-day	-1.18748	1.20736	0.01198	0.756306	0.96175	-1.03977	Hy_Vehic_mid-dark_1Way down vs Hy_Tumor_mid-dark	-1.35639	1.25461	-0.0562667	0.912973	0.987484	-1.01267	Hy_Vehic_mid-day_1Way down vs Hy_Tumor_mid-day	-1.29275	1.26059	-0.018171	0.755746	1.17886	1.17886	BS_Vehic_mid-dark_1Way up vs BS_Tumor_mid-dark	-2.56624	3.56631
215	642	Dnmt3b	Dnmt3b	4.48739	4.44188	4.34738	4.23952	4.27242	4.6667	3.76483	4.14734	4.24776	4.32927	4.47797	4.51262	0.581459	1.10191	1.10191	Hippo_Tumor_mid-dark up vs Hippo_Vehic_mid-dark	-1.30811	1.58831	0.140006	0.428004	1.15058	1.15058	Hippo_Tumor_mid-day_1Way up vs Hippo_Vehic_mid-day	-1.25277	1.65846	0.20236	0.155208	0.703395	-1.42168	Hy_Vehic_mid-dark_1Way down vs Hy_Tumor_mid-dark	-2.35264	1.164	-0.507593	0.116637	0.697682	-1.43332	Hy_Vehic_mid-day_1Way down vs Hy_Tumor_mid-day	-2.27657	1.10815	-0.519358	0.397255	1.17301	1.17301	BS_Vehic_mid-dark_1Way up vs BS_Tumor_mid-dark	-1.25952	1.73305
259	643	Fcgr3	Fcgr3	7.59042	7.5122	7.57167	7.62894	7.32683	7.19322	7.28074	7.20099	7.30862	7.18419	7.39489	7.15755	0.867367	1.01308	1.01308	Hippo_Tumor_mid-dark up vs Hippo_Vehic_mid-dark	-1.1611	1.19168	0.018752	0.306443	0.922272	-1.08428	Hippo_Tumor_mid-day_1Way down vs Hippo_Vehic_mid-day	-1.27542	1.08486	-0.116736	0.768843	0.968557	-1.03246	Hy_Vehic_mid-dark_1Way down vs Hy_Tumor_mid-dark	-1.29944	1.21901	-0.0460913	0.95694	1.0054	1.0054	Hy_Vehic_mid-day_1Way up vs Hy_Tumor_mid-day	-1.2286	1.24189	0.0077655	0.527608	1.06162	1.06162	BS_Vehic_mid-dark_1Way up vs BS_Tumor_mid-dark	-1.14716	1.29289
548	644	Pld2	Pld2	7.37099	7.30768	7.41359	7.42449	7.74673	7.77739	7.75762	7.8724	7.57358	7.66593	7.68013	7.73659	0.729746	0.970901	-1.02997	Hippo_Tumor_mid-dark down vs Hippo_Vehic_mid-dark	-1.23071	1.16013	-0.042604	0.349441	0.922227	-1.08433	Hippo_Tumor_mid-day_1Way down vs Hippo_Vehic_mid-day	-1.29567	1.10197	-0.116806	0.894703	1.00758	1.00758	Hy_Vehic_mid-dark_1Way up vs Hy_Tumor_mid-dark	-1.11996	1.137	0.010892	0.22232	1.06807	1.06807	Hy_Vehic_mid-day_1Way up vs Hy_Tumor_mid-day	-1.04618	1.19346	0.095012	0.369383	1.07665	1.07665	BS_Vehic_mid-dark_1Way up vs BS_Tumor_mid-dark	-1.10103	1.27629
693	645	Tada2b	Tada2b	9.89736	9.88447	9.83405	9.89054	9.9053	9.93404	9.9366	9.89556	9.82185	9.78178	9.75263	9.75941	0.351915	1.04486	1.04486	Hippo_Tumor_mid-dark up vs Hippo_Vehic_mid-dark	-1.05458	1.15133	0.063316	0.927902	0.995801	-1.00422	Hippo_Tumor_mid-day_1Way down vs Hippo_Vehic_mid-day	-1.10654	1.09727	-0.00607	0.747202	1.02193	1.02193	Hy_Vehic_mid-dark_1Way up vs Hy_Tumor_mid-dark	-1.12822	1.17824	0.031296	0.666699	0.973685	-1.02703	Hy_Vehic_mid-day_1Way down vs Hy_Tumor_mid-day	-1.17047	1.10968	-0.038473	0.326043	0.953155	-1.04915	BS_Vehic_mid-dark_1Way down vs BS_Tumor_mid-dark	-1.16032	1.05415
600	646	Ralb	Ralb	9.19541	9.13605	9.16085	9.17749	9.19267	9.25053	9.25987	9.21638	9.60233	9.65844	9.67796	9.6818	0.558619	1.02424	1.02424	Hippo_Tumor_mid-dark up vs Hippo_Vehic_mid-dark	-1.06295	1.11512	0.034558	0.484131	0.971686	-1.02914	Hippo_Tumor_mid-day_1Way down vs Hippo_Vehic_mid-day	-1.12045	1.0579	-0.041438	0.223924	1.04768	1.04768	Hy_Vehic_mid-dark_1Way up vs Hy_Tumor_mid-dark	-1.03274	1.13358	0.0672	0.492225	0.976601	-1.02396	Hy_Vehic_mid-day_1Way down vs Hy_Tumor_mid-day	-1.10082	1.04991	-0.034159	0.145822	1.05382	1.05382	BS_Vehic_mid-dark_1Way up vs BS_Tumor_mid-dark	-1.02062	1.13344
18	647	Abl1	Abl1	8.96503	9.02049	9.05858	8.98851	8.96205	9.03202	9.0482	9.02313	9.02446	9.15386	9.12121	9.12501	0.330206	0.937214	-1.06699	Hippo_Tumor_mid-dark down vs Hippo_Vehic_mid-dark	-1.22351	1.0747	-0.09355	0.735873	1.02241	1.02241	Hippo_Tumor_mid-day_1Way up vs Hippo_Vehic_mid-day	-1.12156	1.17239	0.031976	0.347435	1.06154	1.06154	Hy_Vehic_mid-dark_1Way up vs Hy_Tumor_mid-dark	-1.07533	1.21175	0.0861573	0.914388	0.993851	-1.00619	Hy_Vehic_mid-day_1Way down vs Hy_Tumor_mid-day	-1.13625	1.12232	-0.008899	0.321582	1.06937	1.06937	BS_Vehic_mid-dark_1Way up vs BS_Tumor_mid-dark	-1.07507	1.2294
[truncated: 123 more rows]
[truncated: 15 more columns]
