# Supplementary material for: Time of day bias for biological sampling in studies of mammary cancer
Source: Sci Rep. 2024 Jan 8;14:848. doi: 10.1038/s41598-023-50785-y (PMC10774401; doi:10.1038/s41598-023-50785-y)
Supplement: Supplementary file 2 — Supplementary Table 2. [file 41598_2023_50785_MOESM2_ESM.xlsx]

## Sheet: DEGs & Cell Type Markers
	Filtering method	Upregulated during the dark phase	Cell type	Upregulated during the light phase	Cell type	Downregulated during the dark phase	Cell type	Downregulated during the light phase	Cell type
	p value	Agt		Bcl2l1		Arc		Arhgap24
		Apoe		Cables1		Atf3		Asb2
		Atm		Calcoco2		Bag3		Bcl2l11
		Bcl2a1a		Cdkn1a		Bcas1	Oligodendrocytes	Btk
		Bcl2l1		Ch25h		Calr		Ccl2	Dendritic cells
		Casp4		Cnot10		Casp9		Cd209e	Dendritic cells
		Cd33		Cytip		Cass4		Cd36
		Cd68	Macrophages	Dot1l		Cd3e	T-cells	Cks1b
		Cdc25a		Ep300		Cd8a	CD8 T cells	Cldn5	Endothelial cells
		Ch25h		Epg5		Cideb		Creb1
		Cp		Esam	Endothelial cells	Clcf1		Cx3cr1
		Cpa3	Mast cells	Ets2		Cryba4		E2f1
		Dnmt1		F3		Cxcl10		Egfr	Astrocytes
		Esam	Endothelial cells	Fadd		Dock1		Emcn	Endothelial cells
		Fas		Fas		Dusp7		Eomes	Exhausted CD8
		Fcgr2b		Fcgr2b		Emcn	Endothelial cells	Gbp2
		Fcrlb		Gadd45g		Erbb3	Oligodendrocytes	Gdpd2	Astrocytes
		Gria2		Hdac1		Fabp5		Gpr34
		Gusb		Hdac6		Fadd		Hsd11b1	Dendritic cells
		Gzma	Cytotoxic cells	Icam2	Endothelial cells	Fcrls		Ifnar1
		Hcar2		Igf2r		Fgl2		Itga6
		Hdac6		Il1r1		Fscn1		Itga7	Astrocytes
		Ifitm2		Il2rg		Gadd45g		Kcnj10
		Ifitm3		Il6ra		Grin2a		Kdm1a
		Ikbkg		Kdm4a		H2afx		Kdm4d
		Il1b		Kdm5b		Hspb1		Kdm6a
		Il1r1		Kmt2c		Il21r	NK CD56dim cells	Lair1
		Il1rl2		Lcn2		Irf3		Lst1
		Il3ra		Lrg1		Itgav		Mcm5
		Klrb1	Cytotoxic cells	Ly6a		Kcnj10		Mfge8
		Lacc1		Mal		Kcnk13		Mmp14
		Lair1		Mapk14		Kdm3b		Mmp14
		Lcn2		Mapt		Maff		Msh2
		Lilrb4a		Mdm2		Mdm2		Mto1
		Lrg1		Mertk		Myct1	Endothelial cells	Nlrp3
		Lrrc3		Mobp		Ncor1		Olfml3
		Lta		Myc		Ncr1	NK cells	P2ry12
		Ly6a		Nfkb1		Nostrin	Endothelial cells	Pik3ca
		Man2b1		Nfkbia		Nthl1		Pilra
		Map2k4		Nostrin	Endothelial cells	Plxdc2		Pms2
		Mef2c		Osmr		Ptx3		Prdx1
		Mmp12		Pilrb1		Rad51c		Pten
		Ms4a4a	Macrophages	Psmb8		Setdb1		Rb1cc1
		Ngfr		Ptgs2		Spib	B-cells	S100a10
		Nqo1		Pycard		Tcirg1		S1pr3
		Osmr		Rad51b		Tgm1		S1pr4
		Pecam1		Slc2a1		Tlr4		Slamf9
		Pms2		Tbc1d4		Tm4sf1		Slc10a6
		Ppp3r1		Tgm2		Tmem88b	Oligodendrocytes	Sox10	Oligodendrocytes
		Pros1		Tpd52		Tnfsf4		Sox9	Astrocytes
		Ptgs2		Trp53bp2		Tnfsf8		Stat1
		Ptpn6				Traf3		Tmem100
		Ptprc	CD45+ cells			Trat1	T-cells	Tmem204
		Sin3a				Trim47		Tmem64
		Slc1a3				Trp53		Tnfrsf4
		Slc2a1				Ugt8a	Oligodendrocytes	Tnfsf10
		Slc2a5						Trim47
		Sqstm1						Trpm4
		Srgn						Tubb3
		St3gal6						Tyrobp
		Tgfbr1						Uty
		Tgm2
		Tlr7
		Tnfrsf1a
		Trp73
		Wdr5
	log2 FC	Bik		Asb10		Atf3		B3gnt5
		C6		Calcoco2		Brca1		Bik
		Casp4		Cd163	Macrophages	Ccl5		C6
		Cd209e	Dendritic cells	Cd19	B-cells	Cd209e	Dendritic cells	Ccl2	Dendritic cells
		Cd6	T-cells	Cd3e	T-cells	Cd3e	T-cells	Cd19	B-cells
		Cd8b1	CD8 T cells	Ch25h		Cd8a	CD8 T cells	Cd209e	Dendritic cells
		Ceacam3	Neutrophils	Cytip		Clcf1		Cd244a	Exhausted CD8
		Ch25h		Dlx1	Neurons	Cxcl10		Cd6	T-cells
		Dlx1	Neurons	Dnmt3b		E2f1		Cxcl9
		Dnmt3b		Eomes	Exhausted CD8	Eomes	Exhausted CD8	E2f1
		Fcrlb	B-cells	Epcam		Epcam		Eomes	Exhausted CD8
		Gzma	Cytotoxic cells	Fas		Fcrla		Hcar2
		Hdc	Mast cells	Gzma	Cytotoxic cells	Gzmb	Cytotoxic cells	Irf6
		Il1r1		Il1r1		Hspb1		Kif2c
		Il1rl2		Kdm5d		Il21r	NK CD56dim cells	Klrd1	Cytotoxic cells
		Il3ra		Kir3dl1	NK CD56dim cells	Kdm3b		Ly6g
		Irf6		Lcn2		Kif2c		Mcm2
		Kir3dl1	NK CD56dim cells	Lrg1		Ms4a1	B-cells	Mpeg1
		Klrb1	Cytotoxic cells	Ly6a		Ms4a2	Mast cells	Ms4a2	Mast cells
		Klrd1	Cytotoxic cells	Ncr1	NK cells	Ncr1	NK cells	Nlrp3
		Lcn2		Nfkbia		Ngf		Pik3r5
		Lilrb4a		Osmr		Nlrp3		Pilra
		Lrg1		Pilrb1		Osgin1		Prf1	Cytotoxic cells
		Ly6a		Prf1	Cytotoxic cells	Ptx3		S1pr4
		Mmp12		Ptgs2		Slc17a7		Slc17a7
		Prf1	Cytotoxic cells	Rad51b		Spib	B-cells	Tcl1	B-cells
		Ptgs2		Tgm2		Tgm1		Tnfrsf4
		Rps21		Trat1	T-cells	Tnfrsf25		Tnfsf4
		Sell		Uty		Tnfsf4		Trat1	T-cells
		Slc17a6	Neurons			Tnfsf8		Ttr
		Tcl1	B-cells			Trat1	T-cells	Uty
		Tlr7				Xcl1	NK cells
		Trp73
		Ttr
	log2 FC &	Ch25h		Ch25h		Brca1		Cd209e	Dendritic cells
	p value	Dlx1	Neurons	Fas		Cd3e	T-cells	Cd6	T-cells
		Fcrlb	B-cells	Kir3dl1	NK CD56dim cells	Cd8a	CD8 T cells	E2f1
		Gzma	Cytotoxic cells	Lcn2		Clcf1		Eomes	Exhausted CD8
		Il1rl2		Lrg1		Cxcl10		S1pr4
		Il3ra		Ly6a		Eomes	Exhausted CD8	Tnfrsf4
		Klrb1	Cytotoxic cells	Nfkbia		Gzmb	Cytotoxic cells	Uty
		Lcn2		Osmr		Hspb1
		Lilrb4a		Rad51b		Il21r	NK CD56dim cells
		Lrg1				Ncr1	NK cells
		Ly6a				Spib	B-cells
		Prf1	Cytotoxic cells			Tgm1
		Trp73				Tnfrsf25
						Tnfsf4
						Tnfsf8
						Trat1	T-cells
